# Supplementary material for: Nanoindentation Analysis of SU-8 Coated Wafers at Different Baking Phases
Source: Polymers (Basel). 2025 Dec 18;17(24):3337. doi: 10.3390/polym17243337 (PMC12736521; doi:10.3390/polym17243337)
Supplement: Supplementary file 1 [file polymers-17-03337-s001.zip]

Archive with 84 entries (76 files):
- supplementary/
- supplementary/creep/
- supplementary/creep/Creep200_10mN.txt
- supplementary/SEM/
- supplementary/SEM/hard/
- supplementary/SEM/hard/SU8_L3_m01.tif
- supplementary/SEM/hard/SU8_L3_m01.txt
- supplementary/SEM/hard/SU8_L3_m02.tif
- supplementary/SEM/hard/SU8_L3_m02.txt
- supplementary/SEM/hard/SU8_L3_m03.tif
- supplementary/SEM/hard/SU8_L3_m03.txt
- supplementary/SEM/hard/SU8_L3_m04.tif
- supplementary/SEM/hard/SU8_L3_m04.txt
- supplementary/SEM/hard/SU8_L3_m05.tif
- supplementary/SEM/hard/SU8_L3_m05.txt
- supplementary/SEM/hard/SU8_L3_m06.tif
- supplementary/SEM/hard/SU8_L3_m06.txt
- supplementary/SEM/hard/SU8_L3_m07.tif
- supplementary/SEM/hard/SU8_L3_m07.txt
- supplementary/SEM/hard/SU8_L3_m08.tif
- supplementary/SEM/hard/SU8_L3_m08.txt
- supplementary/SEM/hard/SU8_L3_m09.tif
- supplementary/SEM/hard/SU8_L3_m09.txt
- supplementary/SEM/hard/SU8_L3_m10.tif
- supplementary/SEM/hard/SU8_L3_m10.txt
- supplementary/SEM/hard/SU8_L3_m11.tif
- supplementary/SEM/hard/SU8_L3_m11.txt
- supplementary/SEM/post/
- supplementary/SEM/post/SU8_L2_m01.tif
- supplementary/SEM/post/SU8_L2_m01.txt
- supplementary/SEM/post/SU8_L2_m02.tif
- supplementary/SEM/post/SU8_L2_m02.txt
- supplementary/SEM/post/SU8_L2_m03.tif
- supplementary/SEM/post/SU8_L2_m03.txt
- supplementary/SEM/post/SU8_L2_m04.tif
- supplementary/SEM/post/SU8_L2_m04.txt
- supplementary/SEM/post/SU8_L2_m05.tif
- supplementary/SEM/post/SU8_L2_m05.txt
- supplementary/SEM/post/SU8_L2_m06.tif
- supplementary/SEM/post/SU8_L2_m06.txt
- supplementary/SEM/post/SU8_L2_m07.tif
- supplementary/SEM/post/SU8_L2_m07.txt
- supplementary/SEM/post/SU8_L2_m08.txt
- supplementary/SEM/post/SU8_L2_m09.tif
- supplementary/SEM/post/SU8_L2_m09.txt
- supplementary/SEM/post/SU8_L2_m10.tif
- supplementary/SEM/post/SU8_L2_m10.txt
- supplementary/SEM/post/SU8_L2_m11.tif
- supplementary/SEM/post/SU8_L2_m11.txt
- supplementary/SEM/pre/
- supplementary/SEM/pre/SU8_L1_m01.tif
- supplementary/SEM/pre/SU8_L1_m01.txt
- supplementary/SEM/pre/SU8_L1_m02.tif
- supplementary/SEM/pre/SU8_L1_m02.txt
- supplementary/SEM/pre/SU8_L1_m03.tif
- supplementary/SEM/pre/SU8_L1_m03.txt
- supplementary/SEM/pre/SU8_L1_m04.tif
- supplementary/SEM/pre/SU8_L1_m04.txt
- supplementary/SEM/pre/SU8_L1_m05.tif
- supplementary/SEM/pre/SU8_L1_m05.txt
- supplementary/SEM/pre/SU8_L1_m06.tif
- supplementary/SEM/pre/SU8_L1_m06.txt
- supplementary/SEM/pre/SU8_L1_m07.tif
- supplementary/SEM/pre/SU8_L1_m07.txt
- supplementary/SEM/pre/SU8_L1_m08.tif
- supplementary/SEM/pre/SU8_L1_m08.txt
- supplementary/SEM/pre/SU8_L1_m09.tif
- supplementary/SEM/pre/SU8_L1_m09.txt
- supplementary/SEM/pre/SU8_L1_m10.tif
- supplementary/SEM/pre/SU8_L1_m10.txt
- supplementary/SEM/pre/SU8_L1_m11.tif
- supplementary/SEM/pre/SU8_L1_m11.txt
- supplementary/static/
- supplementary/static/Wafer_10mN.txt
- supplementary/statistics/
- supplementary/statistics/creep.spv
- supplementary/statistics/data.sav
- supplementary/statistics/hardness.spv
- supplementary/pre measurements with variable loadings/high.png
- supplementary/pre measurements with variable loadings/med.png
- supplementary/pre measurements with variable loadings/Su8_high.txt
- supplementary/pre measurements with variable loadings/Su8_med.txt
- supplementary/pre measurements with variable loadings/Su8_vhigh.txt
- supplementary/pre measurements with variable loadings/vhigh.png
