# Supplementary material for: Nanoindentation Analysis of SU-8 Coated Wafers at Different Baking Phases
Source: Polymers (Basel). 2025 Dec 18;17(24):3337. doi: 10.3390/polym17243337 (PMC12736521; doi:10.3390/polym17243337)
Supplement: Supplementary file 1 [file polymers-17-03337-s001.zip › supplementary/creep/Creep200_10mN.txt]

Imprint name	Time [s]	Force [mN]	Raw penetration depth [µm]	Lateral force [mN]	Lateral distance [µm]	Penetration depth [µm]	Contact depth [µm]	Indentation strain	Unloading stiffness [mN/µm]	Combined modulus [GPa]	Hardness [GPa]	X Position [µm]	Y Position [µm]	Friction	Elastic modulus [GPa]	Plastic work [nJ]	Elastic work [nJ]	Elastic modulus 1 [GPa]	Elastic modulus 2 [GPa]	Viscosity1 [GPa*s]	Viscosity2 [GPa*s]	Corrected depth [µm]	Vickers hardness [HV]	Martens hardness [GPa]
_3327.000	0.0408903999328613	0.0396007113158703	0.000637015327811241	-1	0	0.000637015327811241		0				0	49.75	0		0	0
_3327.000	1.49001171875	10.0239868164063	1.18323051929474	-1	0	1.18323051929474	0	0	0	0	0	0	49.75	0	0	0	0	0	0	0	0	0	0	0
_3327.000	2.47338012695313	10.0085334777832	1.2029629945755	-1	0	1.2029629945755		0.0166767801869439				0	49.75	0		0	0
_3327.000	3.45874267578125	10.0051536560059	1.21022367477417	-1	0	1.21022367477417		0.0228130994250557				0	49.75	0		0	0
_3327.000	4.44709716796875	10.0096206665039	1.21691191196442	-1	0	1.21691191196442		0.0284656219734372				0	49.75	0		0	0
_3327.000	5.43545166015625	10.0057563781738	1.2205399274826	-1	0	1.2205399274826		0.0315318169870267				0	49.75	0		0	0
_3327.000	6.42580078125	10.0038251876831	1.22407555580139	-1	0	1.22407555580139		0.0345199315269509				0	49.75	0		0	0
_3327.000	7.415154296875	10.0051536560059	1.22655427455902	-1	0	1.22655427455902		0.0366148054481432				0	49.75	0		0	0
_3327.000	8.4055029296875	10.0024967193604	1.23048233985901	-1	0	1.23048233985901		0.0399345856903981				0	49.75	0		0	0
_3327.000	9.3788984375	10.0039463043213	1.23185777664185	-1	0	1.23185777664185		0.0410970276325284				0	49.75	0		0	0
_3327.000	10.35727734375	10.0051536560059	1.23247635364532	-1	0	1.23247635364532		0.0416198141845925				0	49.75	0		0	0
_3327.000	11.3466298828125	10.0043077468872	1.23286867141724	-1	0	1.23286867141724		0.0419513791379251				0	49.75	0		0	0
_3327.000	12.335982421875	10.0028591156006	1.23545348644257	-1	0	1.23545348644257		0.0441359196675848				0	49.75	0		0	0
_3327.000	13.325333984375	10.0023765563965	1.2379322052002	-1	0	1.2379322052002		0.0462307935887771				0	49.75	0		0	0
_3327.000	14.3146865234375	10.0031003952026	1.23986613750458	-1	0	1.23986613750458		0.0478652445878394				0	49.75	0		0	0
_3327.000	15.2960595703125	10.0029802322388	1.24088621139526	-1	0	1.24088621139526		0.0487273537661033				0	49.75	0		0	0
_3327.000	16.28641015625	10.0031003952026	1.24136173725128	-1	0	1.24136173725128		0.0491292415202338				0	49.75	0		0	0
_3327.000	17.26678515625	10.0032215118408	1.24312496185303	-1	0	1.24312496185303		0.0506194199537622				0	49.75	0		0	0
_3327.000	18.25015234375	10.0009279251099	1.24323570728302	-1	0	1.24323570728302		0.0507130157731623				0	49.75	0		0	0
_3327.000	19.23651171875	10.0012903213501	1.24615287780762	-1	0	1.24615287780762		0.0531784445100207				0	49.75	0		0	0
_3327.000	20.22586328125	10.0027389526367	1.24506819248199	-1	0	1.24506819248199		0.0522617293746903				0	49.75	0		0	0
_3327.000	21.21521484375	10.0034627914429	1.24903309345245	-1	0	1.24903309345245		0.0556126410574131				0	49.75	0		0	0
_3327.000	22.204568359375	10.0018930435181	1.24855768680573	-1	0	1.24855768680573		0.0552108540522809				0	49.75	0		0	0
_3327.000	23.19491796875	10.0031003952026	1.24961006641388	-1	0	1.24961006641388		0.0561002662090782				0	49.75	0		0	0
_3327.000	24.185265625	10.0017728805542	1.25052857398987	-1	0	1.25052857398987		0.0568765372408093				0	49.75	0		0	0
_3327.000	25.174619140625	10.0020141601563	1.25015008449554	-1	0	1.25015008449554		0.0565566591712769				0	49.75	0		0	0
_3327.000	26.16496875	10.003342628479	1.25053787231445	-1	0	1.25053787231445		0.056884395662675				0	49.75	0		0	0
_3327.000	27.15531640625	10.0031003952026	1.2496931552887	-1	0	1.2496931552887		0.0561704882608778				0	49.75	0		0	0
_3327.000	28.144669921875	10.0037040710449	1.25112867355347	-1	0	1.25112867355347		0.0573837076981403				0	49.75	0		0	0
_3327.000	29.112078125	10.0041875839233	1.25292420387268	-1	0	1.25292420387268		0.058901189110202				0	49.75	0		0	0
_3327.000	30.09744140625	10.0021352767944	1.25232422351837	-1	0	1.25232422351837		0.0583941194018693				0	49.75	0		0	0
_3327.000	31.08480078125	10.0015316009521	1.25496435165405	-1	0	1.25496435165405		0.0606254074667298				0	49.75	0		0	0
_3327.000	32.06816796875	10.0067224502563	1.25591063499451	-1	0	1.25591063499451		0.0614251530150598				0	49.75	0		0	0
_3327.000	33.03657421875	10.001651763916	1.25464594364166	-1	0	1.25464594364166		0.0603563068923296				0	49.75	0		0	0
_3327.000	34.02592578125	10.0037040710449	1.25584137439728	-1	0	1.25584137439728		0.0613666178470604				0	49.75	0		0	0
_3327.000	35.01527734375	10.0028591156006	1.25661218166351	-1	0	1.25661218166351		0.0620180608699252				0	49.75	0		0	0
_3327.000	36.00562890625	10.0037040710449	1.25748002529144	-1	0	1.25748002529144		0.0627515135773884				0	49.75	0		0	0
_3327.000	36.99797265625	10.0046701431274	1.25724458694458	-1	0	1.25724458694458		0.0625525343057896				0	49.75	0		0	0
_3327.000	37.96937109375	10.0028591156006	1.2576230764389	-1	0	1.2576230764389		0.0628724123753219				0	49.75	0		0	0
_3327.000	38.95074609375	10.0017728805542	1.25815391540527	-1	0	1.25815391540527		0.0633210476646533				0	49.75	0		0	0
_3327.000	39.93710546875	10.0008068084717	1.25863862037659	-1	0	1.25863862037659		0.0637306930916512				0	49.75	0		0	0
_3327.000	40.9254609375	10.001651763916	1.25943243503571	-1	0	1.25943243503571		0.0644015806711837				0	49.75	0		0	0
_3327.000	41.91580859375	10.0017728805542	1.2593355178833	-1	0	1.2593355178833		0.0643196717355838				0	49.75	0		0	0
_3327.000	42.90516015625	10.0038251876831	1.26081717014313	-1	0	1.26081717014313		0.0655718810351797				0	49.75	0		0	0
_3327.000	43.89551171875	10.0037040710449	1.25935399532318	-1	0	1.25935399532318		0.0643352878303169				0	49.75	0		0	0
_3327.000	44.88486328125	10.0021352767944	1.26170349121094	-1	0	1.26170349121094		0.066320949837376				0	49.75	0		0	0
_3327.000	45.8752109375	10.0003242492676	1.26039719581604	-1	0	1.26039719581604		0.0652169423142468				0	49.75	0		0	0
_3327.000	46.8645625	10.0021352767944	1.26040637493134	-1	0	1.26040637493134		0.0652246999871142				0	49.75	0		0	0
_3327.000	47.8549140625	10.0038251876831	1.2604386806488	-1	0	1.2604386806488		0.0652520029656476				0	49.75	0		0	0
_3327.000	48.84526171875	10.0027389526367	1.26025867462158	-1	0	1.26025867462158		0.0650998719782478				0	49.75	0		0	0
_3327.000	49.83461328125	10.0026178359985	1.26090490818024	-1	0	1.26090490818024		0.0656460322979124				0	49.75	0		0	0
_3327.000	50.82496484375	10.003342628479	1.26190197467804	-1	0	1.26190197467804		0.0664886969195086				0	49.75	0		0	0
_3327.000	51.8153125	10.0020141601563	1.26227116584778	-1	0	1.26227116584778		0.0668007165671753				0	49.75	0		0	0
_3327.000	52.7807265625	10.0024967193604	1.26333737373352	-1	0	1.26333737373352		0.0677018156077729				0	49.75	0		0	0
_3327.000	53.7670859375	10.0012903213501	1.26480984687805	-1	0	1.26480984687805		0.0689462672345014				0	49.75	0		0	0
_3327.000	54.75544140625	10.0039463043213	1.26554834842682	-1	0	1.26554834842682		0.069570407278833				0	49.75	0		0	0
_3327.000	55.74579296875	10.0034627914429	1.26450061798096	-1	0	1.26450061798096		0.0686849243329686				0	49.75	0		0	0
_3327.000	56.73514453125	10.0020141601563	1.26625466346741	-1	0	1.26625466346741		0.0701673450936295				0	49.75	0		0	0
_3327.000	57.7254921875	10.0037040710449	1.26551151275635	-1	0	1.26551151275635		0.0695392758383651				0	49.75	0		0	0
_3327.000	58.71484375	10.0035839080811	1.26633310317993	-1	0	1.26633310317993		0.0702336379344963				0	49.75	0		0	0
_3327.000	59.7051953125	10.0037040710449	1.26698851585388	-1	0	1.26698851585388		0.0707875559270283				0	49.75	0		0	0
_3327.000	60.6965390625	10.0041875839233	1.26693773269653	-1	0	1.26693773269653		0.0707446368537619				0	49.75	0		0	0
_3327.000	61.685890625	10.0024967193604	1.26672077178955	-1	0	1.26672077178955		0.0705612736768961				0	49.75	0		0	0
_3327.000	62.6752421875	10.0028591156006	1.26800858974457	-1	0	1.26800858974457		0.0716496651052922				0	49.75	0		0	0
_3327.000	63.66459765625	10.0029802322388	1.26839172840118	-1	0	1.26839172840118		0.0719734723857575				0	49.75	0		0	0
_3327.000	64.6549453125	10.0028591156006	1.26850712299347	-1	0	1.26850712299347		0.0720709974160905				0	49.75	0		0	0
_3327.000	65.645296875	10.0003242492676	1.26831781864166	-1	0	1.26831781864166		0.071911008006825				0	49.75	0		0	0
_3327.000	66.6346484375	10.0024967193604	1.26885795593262	-1	0	1.26885795593262		0.0723675017180223				0	49.75	0		0	0
_3327.000	67.6150234375	10.0024967193604	1.26913487911224	-1	0	1.26913487911224		0.0726015416410219				0	49.75	0		0	0
_3327.000	68.597390625	10.003342628479	1.26930105686188	-1	0	1.26930105686188		0.0727419857446212				0	49.75	0		0	0
_3327.000	69.5817578125	10.0012903213501	1.26961028575897	-1	0	1.26961028575897		0.073003328646154				0	49.75	0		0	0
_3327.000	70.55415625	10.0032215118408	1.27051496505737	-1	0	1.27051496505737		0.0737679127940851				0	49.75	0		0	0
_3327.000	71.5375234375	10.0011692047119	1.26935636997223	-1	0	1.26935636997223		0.0727887332798223				0	49.75	0		0	0
_3327.000	72.5248828125	10.0024967193604	1.2712996006012	-1	0	1.2712996006012		0.0744310427007502				0	49.75	0		0	0
_3327.000	73.50925	10.0015316009521	1.27134120464325	-1	0	1.27134120464325		0.0744662041011492				0	49.75	0		0	0
_3327.000	74.50059375	10.0029802322388	1.27206122875214	-1	0	1.27206122875214		0.0750747280507478				0	49.75	0		0	0
_3327.000	75.4919375	10.0003242492676	1.27134120464325	-1	0	1.27134120464325		0.0744662041011492				0	49.75	0		0	0
_3327.000	76.478296875	10.0038251876831	1.27193665504456	-1	0	1.27193665504456		0.0749694453475473				0	49.75	0		0	0
_3327.000	77.46665625	10.0022554397583	1.27140581607819	-1	0	1.27140581607819		0.0745208100582158				0	49.75	0		0	0
_3327.000	78.4560078125	10.0020141601563	1.2726936340332	-1	0	1.2726936340332		0.0756092014866119				0	49.75	0		0	0
_3327.000	79.445359375	10.0011692047119	1.27193665504456	-1	0	1.27193665504456		0.0749694453475473				0	49.75	0		0	0
_3327.000	80.435703125	10.0020141601563	1.27318751811981	-1	0	1.27318751811981		0.0760266045864773				0	49.75	0		0	0
_3327.000	81.4260546875	10.0017728805542	1.27120733261108	-1	0	1.27120733261108		0.0743530629760831				0	49.75	0		0	0
_3327.000	82.41540625	10.0047912597656	1.2718905210495	-1	0	1.2718905210495		0.0749304554852137				0	49.75	0		0	0
_3327.000	83.4047578125	10.0052738189697	1.27194583415985	-1	0	1.27194583415985		0.0749772030204148				0	49.75	0		0	0
_3327.000	84.396109375	10.0037040710449	1.27083802223206	-1	0	1.27083802223206		0.0740409425794182				0	49.75	0		0	0
_3327.000	85.3854609375	10.0020141601563	1.27202439308167	-1	0	1.27202439308167		0.0750435966102798				0	49.75	0		0	0
_3327.000	86.3748125	10.0009279251099	1.27285981178284	-1	0	1.27285981178284		0.0757496455902114				0	49.75	0		0	0
_3327.000	87.3561875	10.0020141601563	1.27271676063538	-1	0	1.27271676063538		0.0756287467922778				0	49.75	0		0	0
_3327.000	88.34653125	10.0026178359985	1.27277207374573	-1	0	1.27277207374573		0.0756754943274787				0	49.75	0		0	0
_3327.000	89.32690625	10.0037040710449	1.27422142028809	-1	0	1.27422142028809		0.0769004006485414				0	49.75	0		0	0
_3327.000	90.30928125	10.0022554397583	1.27531540393829	-1	0	1.27531540393829		0.0778249742057378				0	49.75	0		0	0
_3327.000	91.2966328125	10.0023765563965	1.27490925788879	-1	0	1.27490925788879		0.0774817223686048				0	49.75	0		0	0
_3327.000	92.285984375	10.001410484314	1.27492761611938	-1	0	1.27492761611938		0.0774972377143397				0	49.75	0		0	0
_3327.000	93.27534375	10.0031003952026	1.27404606342316	-1	0	1.27404606342316		0.0767521988720747				0	49.75	0		0	0
_3327.000	94.2567109375	10.0022554397583	1.27426755428314	-1	0	1.27426755428314		0.0769393905108751				0	49.75	0		0	0
_3327.000	95.23609375	10.0037040710449	1.27519536018372	-1	0	1.27519536018372		0.0777235199644719				0	49.75	0		0	0
_3327.000	96.2204609375	10.0053949356079	1.27401375770569	-1	0	1.27401375770569		0.0767248958935414				0	49.75	0		0	0
_3327.000	97.2108046875	10.0024967193604	1.27629852294922	-1	0	1.27629852294922		0.0786558511945354				0	49.75	0		0	0
_3327.000	98.1981640625	10.0023765563965	1.27719402313232	-1	0	1.27719402313232		0.0794126776695991				0	49.75	0		0	0
_3327.000	99.186515625	10.0093784332275	1.27562928199768	-1	0	1.27562928199768		0.0780902463182034				0	49.75	0		0	0
_3327.000	100.1758671875	10.0006866455078	1.2769216299057	-1	0	1.2769216299057		0.0791824662085341				0	49.75	0		0	0
_3327.000	101.16521875	10.0035839080811	1.27648317813873	-1	0	1.27648317813873		0.078811911392868				0	49.75	0		0	0
_3327.000	102.154578125	10.0022554397583	1.27631235122681	-1	0	1.27631235122681		0.0786675380783357				0	49.75	0		0	0
_3327.000	103.144921875	10.0017728805542	1.27873563766479	-1	0	1.27873563766479		0.080715563715329				0	49.75	0		0	0
_3327.000	104.1352734375	10.0011692047119	1.27874958515167	-1	0	1.27874958515167		0.0807273513481275				0	49.75	0		0	0
_3327.000	105.124625	10.0035839080811	1.27725863456726	-1	0	1.27725863456726		0.0794672836266657				0	49.75	0		0	0
_3327.000	106.1149765625	10.0044288635254	1.27744793891907	-1	0	1.27744793891907		0.0796272730359311				0	49.75	0		0	0
_3327.000	107.1053203125	10.0031003952026	1.27794635295868	-1	0	1.27794635295868		0.0800485045977308				0	49.75	0		0	0
_3327.000	108.0946796875	10.0028591156006	1.27769708633423	-1	0	1.27769708633423		0.0798378384423317				0	49.75	0		0	0
_3327.000	109.0730546875	10.0031003952026	1.27753102779388	-1	0	1.27753102779388		0.0796974950877307				0	49.75	0		0	0
_3327.000	110.0554296875	10.003342628479	1.27916491031647	-1	0	1.27916491031647		0.0810783608581276				0	49.75	0		0	0
_3327.000	111.026828125	10.0004444122314	1.27843105792999	-1	0	1.27843105792999		0.0804581500247288				0	49.75	0		0	0
_3327.000	112.00221875	10.0009279251099	1.2799311876297	-1	0	1.2799311876297		0.0817259754190578				0	49.75	0		0	0
_3327.000	112.9945625	10.0010480880737	1.27881419658661	-1	0	1.27881419658661		0.080781957305194				0	49.75	0		0	0
_3327.000	113.9779296875	10.0009279251099	1.27910959720612	-1	0	1.27910959720612		0.0810316133229267				0	49.75	0		0	0
_3327.000	114.96628125	10.0082921981812	1.28036510944366	-1	0	1.28036510944366		0.0820927017727895				0	49.75	0		0	0
_3327.000	115.9556328125	10.0022554397583	1.28120517730713	-1	0	1.28120517730713		0.0828026799636539				0	49.75	0		0	0
_3327.000	116.945984375	10.0009279251099	1.28100669384003	-1	0	1.28100669384003		0.082634932881521				0	49.75	0		0	0
_3327.000	117.9353359375	10.0043077468872	1.28012502193451	-1	0	1.28012502193451		0.0818897932902578				0	49.75	0		0	0
_3327.000	118.9246875	10.0027389526367	1.28030049800873	-1	0	1.28030049800873		0.0820380958157227				0	49.75	0		0	0
_3327.000	119.9150390625	10.0037040710449	1.27941417694092	-1	0	1.27941417694092		0.0812890270135267				0	49.75	0		0	0
_3327.000	120.9053828125	10.0015316009521	1.28021740913391	-1	0	1.28021740913391		0.0819678737639231				0	49.75	0		0	0
_3327.000	121.8947421875	10.0017728805542	1.28190672397614	-1	0	1.28190672397614		0.0833955878185193				0	49.75	0		0	0
_3327.000	122.8850859375	10.0012903213501	1.27997732162476	-1	0	1.27997732162476		0.0817649652813914				0	49.75	0		0	0
_3327.000	123.8754375	10.0024967193604	1.27977883815765	-1	0	1.27977883815765		0.0815972181992588				0	49.75	0		0	0
_3327.000	124.8647890625	10.0043077468872	1.27844488620758	-1	0	1.27844488620758		0.080469836908529				0	49.75	0		0	0
_3327.000	125.855140625	10.0023765563965	1.27804327011108	-1	0	1.27804327011108		0.0801304135333309				0	49.75	0		0	0
_3327.000	126.845484375	10.0021352767944	1.27890646457672	-1	0	1.27890646457672		0.0808599370298611				0	49.75	0		0	0
_3327.000	127.8348359375	10.0063600540161	1.2772171497345	-1	0	1.2772171497345		0.0794322229752651				0	49.75	0		0	0
_3327.000	128.7992578125	10.0032215118408	1.27985274791718	-1	0	1.27985274791718		0.081659682578191				0	49.75	0		0	0
_3327.000	129.7866171875	10.001651763916	1.2795250415802	-1	0	1.2795250415802		0.0813827235819251				0	49.75	0		0	0
_3327.000	130.77596875	10.0010480880737	1.2804297208786	-1	0	1.2804297208786		0.082147307729856				0	49.75	0		0	0
_3327.000	131.7653125	10.0018930435181	1.28140819072723	-1	0	1.28140819072723		0.0829742555077211				0	49.75	0		0	0
_3327.000	132.755671875	10.0035839080811	1.2808450460434	-1	0	1.2808450460434		0.0824983172398563				0	49.75	0		0	0
_3327.000	133.74003125	10.0029802322388	1.28218829631805	-1	0	1.28218829631805		0.0836335569524516				0	49.75	0		0	0
_3327.000	134.731375	10.0024967193604	1.28152358531952	-1	0	1.28152358531952		0.0830717805380541				0	49.75	0		0	0
_3327.000	135.71375	10.0020141601563	1.28058195114136	-1	0	1.28058195114136		0.082275964200657				0	49.75	0		0	0
_3327.000	136.695125	10.0015316009521	1.28144979476929	-1	0	1.28144979476929		0.0830094169081201				0	49.75	0		0	0
_3327.000	137.679484375	10.0009279251099	1.28148210048676	-1	0	1.28148210048676		0.0830367198866533				0	49.75	0		0	0
_3327.000	138.66684375	10.0004444122314	1.28389608860016	-1	0	1.28389608860016		0.0850768871017809				0	49.75	0		0	0
_3327.000	139.655203125	10.0015316009521	1.28316688537598	-1	0	1.28316688537598		0.0844606054793149				0	49.75	0		0	0
_3327.000	140.645546875	10.0012903213501	1.28301453590393	-1	0	1.28301453590393		0.0843318482595157				0	49.75	0		0	0
_3327.000	141.63490625	10.0031003952026	1.28264987468719	-1	0	1.28264987468719		0.0840236570737836				0	49.75	0		0	0
_3327.000	142.62525	9.99984073638916	1.2828483581543	-1	0	1.2828483581543		0.0841914041559164				0	49.75	0		0	0
_3327.000	143.614609375	10.0032215118408	1.28316223621368	-1	0	1.28316223621368		0.084456676268382				0	49.75	0		0	0
_3327.000	144.604953125	10.0039463043213	1.28339767456055	-1	0	1.28339767456055		0.0846556555399809				0	49.75	0		0	0
_3327.000	145.597296875	10.001410484314	1.28198063373566	-1	0	1.28198063373566		0.0834580521974515				0	49.75	0		0	0
_3327.000	146.586640625	10.0078096389771	1.28391003608704	-1	0	1.28391003608704		0.0850886747345794				0	49.75	0		0	0
_3327.000	147.5520625	10.0028591156006	1.28232681751251	-1	0	1.28232681751251		0.0837506272884505				0	49.75	0		0	0
_3327.000	148.538421875	10.0032215118408	1.28225755691528	-1	0	1.28225755691528		0.0836920921204511				0	49.75	0		0	0
_3327.000	149.52678125	10.0103445053101	1.28270530700684	-1	0	1.28270530700684		0.0840705053579829				0	49.75	0		0	0
_3327.000	150.516125	10.0026178359985	1.28238213062286	-1	0	1.28238213062286		0.0837973748236516				0	49.75	0		0	0
_3327.000	151.506484375	10.0031003952026	1.28358685970306	-1	0	1.28358685970306		0.0848155442002478				0	49.75	0		0	0
_3327.000	152.5008125	10.0012903213501	1.28348994255066	-1	0	1.28348994255066		0.0847336352646479				0	49.75	0		0	0
_3327.000	153.488171875	10.0011692047119	1.28366529941559	-1	0	1.28366529941559		0.0848818370411148				0	49.75	0		0	0
_3327.000	154.47553125	10.0009279251099	1.28433001041412	-1	0	1.28433001041412		0.0854436134555123				0	49.75	0		0	0
_3327.000	155.465875	10.0017728805542	1.2845561504364	-1	0	1.2845561504364		0.0856347343052455				0	49.75	0		0	0
_3327.000	156.443265625	10.0034627914429	1.28362846374512	-1	0	1.28362846374512		0.0848507056006469				0	49.75	0		0	0
_3327.000	157.424640625	10.0043077468872	1.28332841396332	-1	0	1.28332841396332		0.0845971203719815				0	49.75	0		0	0
_3327.000	158.41	10.0029802322388	1.2832453250885	-1	0	1.2832453250885		0.0845268983201817				0	49.75	0		0	0
_3327.000	159.396359375	10.0026178359985	1.28499937057495	-1	0	1.28499937057495		0.0860093190808426				0	49.75	0		0	0
_3327.000	160.38571875	10.001410484314	1.2842515707016	-1	0	1.2842515707016		0.0853773206146455				0	49.75	0		0	0
_3327.000	161.3760625	10.0022554397583	1.28400695323944	-1	0	1.28400695323944		0.0851705836701793				0	49.75	0		0	0
_3327.000	162.36540625	10.0024967193604	1.28400230407715	-1	0	1.28400230407715		0.0851666544592464				0	49.75	0		0	0
_3327.000	163.354765625	10.0037040710449	1.28481924533844	-1	0	1.28481924533844		0.0858570873444449				0	49.75	0		0	0
_3327.000	164.345109375	10.0034627914429	1.28469932079315	-1	0	1.28469932079315		0.0857557338521773				0	49.75	0		0	0
_3327.000	165.33546875	10.0015316009521	1.28381764888763	-1	0	1.28381764888763		0.0850105942609138				0	49.75	0		0	0
_3327.000	166.3248125	10.0040664672852	1.28332841396332	-1	0	1.28332841396332		0.0845971203719815				0	49.75	0		0	0
_3327.000	167.315171875	10.0015316009521	1.28463470935822	-1	0	1.28463470935822		0.0857011278951105				0	49.75	0		0	0
_3327.000	168.305515625	10.0012903213501	1.28302371501923	-1	0	1.28302371501923		0.0843396059323831				0	49.75	0		0	0
_3327.000	169.294875	10.0011692047119	1.28372538089752	-1	0	1.28372538089752		0.0849326145362468				0	49.75	0		0	0
_3327.000	170.28521875	10.0040664672852	1.28461158275604	-1	0	1.28461158275604		0.0856815825894448				0	49.75	0		0	0
_3327.000	171.2745625	10.0039463043213	1.28462076187134	-1	0	1.28462076187134		0.085689340262312				0	49.75	0		0	0
_3327.000	172.264921875	10.0043077468872	1.28625023365021	-1	0	1.28625023365021		0.0870664783197728				0	49.75	0		0	0
_3327.000	173.255265625	10.0027389526367	1.28520238399506	-1	0	1.28520238399506		0.0861808946249101				0	49.75	0		0	0
_3327.000	174.235640625	10.0037040710449	1.28558552265167	-1	0	1.28558552265167		0.0865047019053751				0	49.75	0		0	0
_3327.000	175.219015625	10.0034627914429	1.2854562997818	-1	0	1.2854562997818		0.0863954899912418				0	49.75	0		0	0
_3327.000	176.200390625	10.0005655288696	1.28462541103363	-1	0	1.28462541103363		0.0856932694732448				0	49.75	0		0	0
_3327.000	177.187734375	10.0021352767944	1.28410387039185	-1	0	1.28410387039185		0.0852524926057792				0	49.75	0		0	0
_3327.000	178.17609375	10.0017728805542	1.28489780426025	-1	0	1.28489780426025		0.0859234809343099				0	49.75	0		0	0
_3327.000	179.1684375	10.0017728805542	1.28469932079315	-1	0	1.28469932079315		0.0857557338521773				0	49.75	0		0	0
_3327.000	180.156796875	10.0043077468872	1.28426539897919	-1	0	1.28426539897919		0.0853890074984458				0	49.75	0		0	0
_3327.000	181.146140625	10.001651763916	1.28461623191833	-1	0	1.28461623191833		0.0856855118003776				0	49.75	0		0	0
_3327.000	182.1355	10.0032215118408	1.28625476360321	-1	0	1.28625476360321		0.0870703067817074				0	49.75	0		0	0
_3327.000	183.116875	10.0026178359985	1.28721952438354	-1	0	1.28721952438354		0.0878856684247702				0	49.75	0		0	0
_3327.000	184.10821875	10.0023765563965	1.28687334060669	-1	0	1.28687334060669		0.0875930933337712				0	49.75	0		0	0
_3327.000	185.076625	10.0034627914429	1.28643941879272	-1	0	1.28643941879272		0.0872263669800397				0	49.75	0		0	0
_3327.000	186.061	10.0040664672852	1.28771340847015	-1	0	1.28771340847015		0.0883030715246356				0	49.75	0		0	0
_3327.000	187.041375	10.0024967193604	1.28793954849243	-1	0	1.28793954849243		0.0884941923743687				0	49.75	0		0	0
_3327.000	188.024734375	10.0021352767944	1.28659641742706	-1	0	1.28659641742706		0.0873590534107718				0	49.75	0		0	0
_3327.000	189.01009375	10.0029802322388	1.28783345222473	-1	0	1.28783345222473		0.0884045257659014				0	49.75	0		0	0
_3327.000	190.000453125	10.0023765563965	1.28688251972198	-1	0	1.28688251972198		0.0876008510066386				0	49.75	0		0	0
_3327.000	190.9868125	10.0029802322388	1.2876672744751	-1	0	1.2876672744751		0.0882640816623022				0	49.75	0		0	0
_3327.000	191.97615625	10.0021352767944	1.28731179237366	-1	0	1.28731179237366		0.0879636481494375				0	49.75	0		0	0
_3327.000	192.965515625	10.0032215118408	1.28849804401398	-1	0	1.28849804401398		0.0889662014313006				0	49.75	0		0	0
_3327.000	193.955859375	10.0012903213501	1.28634715080261	-1	0	1.28634715080261		0.0871483872553727				0	49.75	0		0	0
_3327.000	194.94521875	10.0038251876831	1.28711795806885	-1	0	1.28711795806885		0.0877998302782375				0	49.75	0		0	0
_3327.000	195.9345625	10.0024967193604	1.28805494308472	-1	0	1.28805494308472		0.0885917174047017				0	49.75	0		0	0
_3327.000	196.92490625	10.0028591156006	1.28795802593231	-1	0	1.28795802593231		0.0885098084691018				0	49.75	0		0	0
_3327.000	197.915265625	10.0040664672852	1.28675329685211	-1	0	1.28675329685211		0.0874916390925053				0	49.75	0		0	0
_3327.000	198.904609375	10.0026178359985	1.2877733707428	-1	0	1.2877733707428		0.0883537482707695				0	49.75	0		0	0
_3327.000	199.89496875	10.0035839080811	1.28662872314453	-1	0	1.28662872314453		0				0	49.75	0		0	0
_3327.001	0.0369011993408203	0.0376568920910358	-0.000410828477470204	-1	49.75	-0.000410828477470204		0				49.75	50.25	0		0	0
_3327.001	1.46108935546875	10.013108253479	1.17648196220398	-1	49.75	1.17648196220398	0	0	0	0	0	49.75	50.25	0	0	0	0	0	0	0	0	0	0	0
_3327.001	2.44744946289063	10.0062274932861	1.19593739509583	-1	49.75	1.19593739509583		0.0165369580808521				49.75	50.25	0		0	0
_3327.001	3.434806640625	10.003812789917	1.20253336429596	-1	49.75	1.20253336429596		0.0221434776978444				49.75	50.25	0		0	0
_3327.001	4.4231611328125	10.0106945037842	1.20886623859406	-1	49.75	1.20886623859406		0.0275263688101159				49.75	50.25	0		0	0
_3327.001	5.4135107421875	10.0023641586304	1.21327888965607	-1	49.75	1.21327888965607		0.0312770859513676				49.75	50.25	0		0	0
_3327.001	6.40286279296875	10.0028467178345	1.21624219417572	-1	49.75	1.21624219417572		0.0337958704417833				49.75	50.25	0		0	0
_3327.001	7.3922158203125	10.0033292770386	1.21877634525299	-1	49.75	1.21877634525299		0.0359498780327907				49.75	50.25	0		0	0
_3327.001	8.3725908203125	10.0011568069458	1.21995329856873	-1	49.75	1.21995329856873		0.0369502786794185				49.75	50.25	0		0	0
_3327.001	9.355958984375	10.0020017623901	1.2217766046524	-1	49.75	1.2217766046524		0.0385000738673222				49.75	50.25	0		0	0
_3327.001	10.3393271484375	10.0022430419922	1.223996758461	-1	49.75	1.223996758461		0.0403871863602623				49.75	50.25	0		0	0
_3327.001	11.3256865234375	10.0024843215942	1.22588920593262	-1	49.75	1.22588920593262		0.0419957511597373				49.75	50.25	0		0	0
_3327.001	12.31304296875	10.0022430419922	1.22764325141907	-1	49.75	1.22764325141907		0.043486675409153				49.75	50.25	0		0	0
_3327.001	13.303392578125	10.0023641586304	1.22852027416229	-1	49.75	1.22852027416229		0.044232137533861				49.75	50.25	0		0	0
_3327.001	14.2718017578125	10.0090036392212	1.22858023643494	-1	49.75	1.22858023643494		0.0442831049728616				49.75	50.25	0		0	0
_3327.001	15.256166015625	10.0004320144653	1.22857558727264	-1	49.75	1.22857558727264		0.0442791532231179				49.75	50.25	0		0	0
_3327.001	16.2445205078125	10.0001907348633	1.2288202047348	-1	49.75	1.2288202047348		0.0444870760557809				49.75	50.25	0		0	0
_3327.001	17.232875	10.0024843215942	1.22960948944092	-1	49.75	1.22960948944092		0.0451579615699431				49.75	50.25	0		0	0
_3327.001	18.223224609375	10.002121925354	1.23220360279083	-1	49.75	1.23220360279083		0.0473629365999511				49.75	50.25	0		0	0
_3327.001	19.212578125	10.0030879974365	1.23456227779388	-1	49.75	1.23456227779388		0.0493677909698669				49.75	50.25	0		0	0
_3327.001	20.20292578125	10.001880645752	1.23524081707001	-1	49.75	1.23524081707001		0.0499445437785984				49.75	50.25	0		0	0
_3327.001	21.192279296875	10.0010356903076	1.23515772819519	-1	49.75	1.23515772819519		0.0498739189177961				49.75	50.25	0		0	0
_3327.001	22.182626953125	10.0005531311035	1.23641777038574	-1	49.75	1.23641777038574		0.0509449444252261				49.75	50.25	0		0	0
_3327.001	23.1729765625	10.0006732940674	1.2365562915802	-1	49.75	1.2365562915802		0.0510626863022019				49.75	50.25	0		0	0
_3327.001	24.162328125	10.0016393661499	1.2371609210968	-1	49.75	1.2371609210968		0.0515766164227018				49.75	50.25	0		0	0
_3327.001	25.1526796875	10.0016393661499	1.23729944229126	-1	49.75	1.23729944229126		0.0516943582996776				49.75	50.25	0		0	0
_3327.001	26.143025390625	10.0003108978271	1.23991203308105	-1	49.75	1.23991203308105		0.0539150390017433				49.75	50.25	0		0	0
_3327.001	27.13237890625	10.0026054382324	1.23895192146301	-1	49.75	1.23895192146301		0.0530989520162335				49.75	50.25	0		0	0
_3327.001	28.122728515625	10.0017604827881	1.23981499671936	-1	49.75	1.23981499671936		0.0538325588917106				49.75	50.25	0		0	0
_3327.001	29.113076171875	10.0013980865479	1.2408674955368	-1	49.75	1.2408674955368		0.0547271742375099				49.75	50.25	0		0	0
_3327.001	30.10342578125	10.0007944107056	1.24090433120728	-1	49.75	1.24090433120728		0.0547584842547091				49.75	50.25	0		0	0
_3327.001	31.093775390625	10.0010356903076	1.24215519428253	-1	49.75	1.24215519428253		0.0558217075895684				49.75	50.25	0		0	0
_3327.001	32.083126953125	10.002121925354	1.24236762523651	-1	49.75	1.24236762523651		0.0560022721547757				49.75	50.25	0		0	0
_3327.001	33.07248046875	9.99898338317871	1.24275529384613	-1	49.75	1.24275529384613		0.0563317872872413				49.75	50.25	0		0	0
_3327.001	34.062828125	10.0007944107056	1.24326300621033	-1	49.75	1.24326300621033		0.0567633386246249				49.75	50.25	0		0	0
_3327.001	35.04021484375	10.0016393661499	1.2429860830307	-1	49.75	1.2429860830307		0.05652795619759				49.75	50.25	0		0	0
_3327.001	36.0215859375	9.99994945526123	1.24347078800201	-1	49.75	1.24347078800201		0.0569399514400886				49.75	50.25	0		0	0
_3327.001	37.00594921875	10.002121925354	1.24484157562256	-1	49.75	1.24484157562256		0.0581051096529492				49.75	50.25	0		0	0
_3327.001	37.9943046875	10.0012769699097	1.24445390701294	-1	49.75	1.24445390701294		0.0577755945204836				49.75	50.25	0		0	0
_3327.001	38.98365625	10.0077962875366	1.24406623840332	-1	49.75	1.24406623840332		0.0574460793880178				49.75	50.25	0		0	0
_3327.001	39.9730078125	10.0024843215942	1.24343383312225	-1	49.75	1.24343383312225		0.0569085400959728				49.75	50.25	0		0	0
_3327.001	40.9653515625	10.0020017623901	1.24473547935486	-1	49.75	1.24473547935486		0.0580149286972622				49.75	50.25	0		0	0
_3327.001	41.95969140625	10.0028467178345	1.24433386325836	-1	49.75	1.24433386325836		0.0576735583155656				49.75	50.25	0		0	0
_3327.001	42.9450546875	10.0004320144653	1.24567246437073	-1	49.75	1.24567246437073		0.0588113582609706				49.75	50.25	0		0	0
_3327.001	43.93341015625	10.0017604827881	1.24575090408325	-1	49.75	1.24575090408325		0.0588780313720292				49.75	50.25	0		0	0
_3327.001	44.9237578125	10.0059852600098	1.24728333950043	-1	49.75	1.24728333950043		0.0601805888836673				49.75	50.25	0		0	0
_3327.001	45.913109375	10.0012769699097	1.24528014659882	-1	49.75	1.24528014659882		0.0584778913787614				49.75	50.25	0		0	0
_3327.001	46.9024609375	10.0015182495117	1.24696028232574	-1	49.75	1.24696028232574		0.0599059929399457				49.75	50.25	0		0	0
_3327.001	47.8928125	10.0003108978271	1.24725103378296	-1	49.75	1.24725103378296		0.0601531292892949				49.75	50.25	0		0	0
_3327.001	48.8821640625	10.0010356903076	1.24783265590668	-1	49.75	1.24783265590668		0.0606475033149101				49.75	50.25	0		0	0
_3327.001	49.87251171875	10.0020017623901	1.24807727336884	-1	49.75	1.24807727336884		0.0608554261475729				49.75	50.25	0		0	0
_3327.001	50.84590625	10.0015182495117	1.24860346317291	-1	49.75	1.24860346317291		0.0613026831570143				49.75	50.25	0		0	0
_3327.001	51.82827734375	10.0023641586304	1.24826192855835	-1	49.75	1.24826192855835		0.0610123815412351				49.75	50.25	0		0	0
_3327.001	52.8156328125	10.0016393661499	1.24876499176025	-1	49.75	1.24876499176025		0.0614399811288751				49.75	50.25	0		0	0
_3327.001	53.80398828125	10.0010356903076	1.24822497367859	-1	49.75	1.24822497367859		0.0609809701971193				49.75	50.25	0		0	0
_3327.001	54.79333984375	10.0026054382324	1.24913895130157	-1	49.75	1.24913895130157		0.0617578436659429				49.75	50.25	0		0	0
_3327.001	55.7826953125	10.0012769699097	1.24829423427582	-1	49.75	1.24829423427582		0.0610398411356072				49.75	50.25	0		0	0
_3327.001	56.75409375	10.0023641586304	1.25049138069153	-1	49.75	1.25049138069153		0.0629073975336623				49.75	50.25	0		0	0
_3327.001	57.73845703125	10.0077962875366	1.25125300884247	-1	49.75	1.25125300884247		0.063554775203196				49.75	50.25	0		0	0
_3327.001	58.72481640625	10.0016393661499	1.25103139877319	-1	49.75	1.25103139877319		0.063366408465418				49.75	50.25	0		0	0
_3327.001	59.713171875	10.0013980865479	1.25075912475586	-1	49.75	1.25075912475586		0.0631349777881267				49.75	50.25	0		0	0
_3327.001	60.7035234375	10.0069513320923	1.25065290927887	-1	49.75	1.25065290927887		0.0630446955055231				49.75	50.25	0		0	0
_3327.001	61.692875	10.0015182495117	1.25179302692413	-1	49.75	1.25179302692413		0.0640137861349517				49.75	50.25	0		0	0
_3327.001	62.68322265625	10.0022430419922	1.25105905532837	-1	49.75	1.25105905532837		0.0633899163100466				49.75	50.25	0		0	0
_3327.001	63.67257421875	9.99994945526123	1.25228691101074	-1	49.75	1.25228691101074		0.0644335835500209				49.75	50.25	0		0	0
_3327.001	64.6369921875	10.0000696182251	1.25067603588104	-1	49.75	1.25067603588104		0.0630643529273245				49.75	50.25	0		0	0
_3327.001	65.6243515625	9.99934577941895	1.24982666969299	-1	49.75	1.24982666969299		0.0623423986472451				49.75	50.25	0		0	0
_3327.001	66.613703125	9.99922466278076	1.25001132488251	-1	49.75	1.25001132488251		0.0624993540409073				49.75	50.25	0		0	0
_3327.001	67.6030546875	10.0070724487305	1.25103604793549	-1	49.75	1.25103604793549		0.0633703602151616				49.75	50.25	0		0	0
_3327.001	68.59340625	10.0016393661499	1.25091135501862	-1	49.75	1.25091135501862		0.0632643722605002				49.75	50.25	0		0	0
_3327.001	69.5827578125	9.99994945526123	1.25211608409882	-1	49.75	1.25211608409882		0.064288382078673				49.75	50.25	0		0	0
_3327.001	70.561140625	10.0007944107056	1.25105905532837	-1	49.75	1.25105905532837		0.0633899163100466				49.75	50.25	0		0	0
_3327.001	71.5455	10.0009145736694	1.25205147266388	-1	49.75	1.25205147266388		0.0642334628899288				49.75	50.25	0		0	0
_3327.001	72.527875	10.0016393661499	1.25148379802704	-1	49.75	1.25148379802704		0.0637509441135444				49.75	50.25	0		0	0
_3327.001	73.5152265625	10.0015182495117	1.25140070915222	-1	49.75	1.25140070915222		0.0636803192527424				49.75	50.25	0		0	0
_3327.001	74.4856328125	10.0004320144653	1.25300228595734	-1	49.75	1.25300228595734		0.0650416463759516				49.75	50.25	0		0	0
_3327.001	75.469	9.99970722198486	1.25166380405426	-1	49.75	1.25166380405426		0.063903947757463				49.75	50.25	0		0	0
_3327.001	76.4593515625	10.0000696182251	1.25280380249023	-1	49.75	1.25280380249023		0.0648729370599752				49.75	50.25	0		0	0
_3327.001	77.4506953125	10.0009145736694	1.25315463542938	-1	49.75	1.25315463542938		0.0651711421752417				49.75	50.25	0		0	0
_3327.001	78.4360625	10.0010356903076	1.25276231765747	-1	49.75	1.25276231765747		0.0648376752930324				49.75	50.25	0		0	0
_3327.001	79.4244140625	10.0001907348633	1.25406396389008	-1	49.75	1.25406396389008		0.0659440638943216				49.75	50.25	0		0	0
_3327.001	80.413765625	9.99982833862305	1.25410556793213	-1	49.75	1.25410556793213		0.065979426988181				49.75	50.25	0		0	0
_3327.001	81.4031171875	10.0062274932861	1.2537362575531	-1	49.75	1.2537362575531		0.0656655162008566				49.75	50.25	0		0	0
_3327.001	82.39346875	9.99825859069824	1.25399470329285	-1	49.75	1.25399470329285		0.0658851929558337				49.75	50.25	0		0	0
_3327.001	83.3828203125	9.99886226654053	1.25508868694305	-1	49.75	1.25508868694305		0.0668150700685761				49.75	50.25	0		0	0
_3327.001	84.372171875	10.0001907348633	1.2544424533844	-1	49.75	1.2544424533844		0.0662657768542168				49.75	50.25	0		0	0
_3327.001	85.3625234375	9.99874210357666	1.25332546234131	-1	49.75	1.25332546234131		0.0653163436465896				49.75	50.25	0		0	0
_3327.001	86.3528671875	10.0009145736694	1.2536393404007	-1	49.75	1.2536393404007		0.0655831374177402				49.75	50.25	0		0	0
_3327.001	87.3352421875	10.0003108978271	1.25322389602661	-1	49.75	1.25322389602661		0.0652300131137296				49.75	50.25	0		0	0
_3327.001	88.3156171875	10.0009145736694	1.25375008583069	-1	49.75	1.25375008583069		0.0656772701231709				49.75	50.25	0		0	0
_3327.001	89.298984375	10.0032091140747	1.2533392906189	-1	49.75	1.2533392906189		0.0653280975689039				49.75	50.25	0		0	0
_3327.001	90.28534375	10.0033292770386	1.25429010391235	-1	49.75	1.25429010391235		0.0661362810549266				49.75	50.25	0		0	0
_3327.001	91.2736953125	10.0012769699097	1.25478398799896	-1	49.75	1.25478398799896		0.0665560784699959				49.75	50.25	0		0	0
_3327.001	92.263046875	10.0068311691284	1.25377321243286	-1	49.75	1.25377321243286		0.0656969275449724				49.75	50.25	0		0	0
_3327.001	93.2533984375	9.99982833862305	1.25343155860901	-1	49.75	1.25343155860901		0.0654065246022766				49.75	50.25	0		0	0
_3327.001	94.24275	10.0004320144653	1.25364398956299	-1	49.75	1.25364398956299		0.0655870891674839				49.75	50.25	0		0	0
_3327.001	95.2151484375	10.0007944107056	1.25578570365906	-1	49.75	1.25578570365906		0.0674075285493654				49.75	50.25	0		0	0
_3327.001	96.198515625	10.0015182495117	1.25546717643738	-1	49.75	1.25546717643738		0.067136783028471				49.75	50.25	0		0	0
_3327.001	97.184875	10.0003108978271	1.25602567195892	-1	49.75	1.25602567195892		0.0676114996322845				49.75	50.25	0		0	0
_3327.001	98.1742265625	10.0020017623901	1.25656569004059	-1	49.75	1.25656569004059		0.0680705105640402				49.75	50.25	0		0	0
_3327.001	99.163578125	10.0065889358521	1.25587797164917	-1	49.75	1.25587797164917		0.0674859555827383				49.75	50.25	0		0	0
_3327.001	100.1529296875	9.99825859069824	1.25812590122223	-1	49.75	1.25812590122223		0.0693966772472232				49.75	50.25	0		0	0
_3327.001	101.14228125	10.0016393661499	1.25603950023651	-1	49.75	1.25603950023651		0.0676232535545989				49.75	50.25	0		0	0
_3327.001	102.1326328125	10.0010356903076	1.25646412372589	-1	49.75	1.25646412372589		0.0679841800311802				49.75	50.25	0		0	0
_3327.001	103.122984375	10.0027256011963	1.25702273845673	-1	49.75	1.25702273845673		0.0684589979619104				49.75	50.25	0		0	0
_3327.001	104.1123359375	10.0011568069458	1.25688886642456	-1	49.75	1.25688886642456		0.0683452078346782				49.75	50.25	0		0	0
_3327.001	105.0747578125	9.99874210357666	1.25681960582733	-1	49.75	1.25681960582733		0.0682863368961903				49.75	50.25	0		0	0
_3327.001	106.0611171875	9.99982833862305	1.25488555431366	-1	49.75	1.25488555431366		0.0666424090028559				49.75	50.25	0		0	0
_3327.001	107.05246875	10.0003108978271	1.2548394203186	-1	49.75	1.2548394203186		0.0666031954861697				49.75	50.25	0		0	0
_3327.001	108.0418203125	10.0010356903076	1.25559639930725	-1	49.75	1.25559639930725		0.0672466214059595				49.75	50.25	0		0	0
_3327.001	109.0321640625	10.0010356903076	1.25710582733154	-1	49.75	1.25710582733154		0.0685296228227126				49.75	50.25	0		0	0
_3327.001	110.0085546875	9.99994945526123	1.2568610906601	-1	49.75	1.2568610906601		0.0683215986631331				49.75	50.25	0		0	0
_3327.001	110.991921875	10.0016393661499	1.2569488286972	-1	49.75	1.2569488286972		0.068396175273679				49.75	50.25	0		0	0
_3327.001	111.97728125	9.99837970733643	1.25738728046417	-1	49.75	1.25738728046417		0.0687688556725747				49.75	50.25	0		0	0
_3327.001	112.9666328125	9.99994945526123	1.25709652900696	-1	49.75	1.25709652900696		0.0685217193232253				49.75	50.25	0		0	0
_3327.001	113.957984375	10.0011568069458	1.25685656070709	-1	49.75	1.25685656070709		0.0683177482403061				49.75	50.25	0		0	0
_3327.001	114.94434375	10.0003108978271	1.25636267662048	-1	49.75	1.25636267662048		0.0678979508252369				49.75	50.25	0		0	0
_3327.001	115.9336953125	10.0004320144653	1.2560441493988	-1	49.75	1.2560441493988		0.0676272053043425				49.75	50.25	0		0	0
_3327.001	116.9130703125	10.0005531311035	1.25854587554932	-1	49.75	1.25854587554932		0.0697536519740611				49.75	50.25	0		0	0
_3327.001	117.8934453125	9.999587059021	1.25759971141815	-1	49.75	1.25759971141815		0.0689494202377818				49.75	50.25	0		0	0
_3327.001	118.8778125	10.0076761245728	1.25874900817871	-1	49.75	1.25874900817871		0.0699263130397811				49.75	50.25	0		0	0
_3327.001	119.8661640625	10.0000696182251	1.25721657276154	-1	49.75	1.25721657276154		0.0686237555281433				49.75	50.25	0		0	0
_3327.001	120.8545234375	9.99922466278076	1.25743353366852	-1	49.75	1.25743353366852		0.0688081705161776				49.75	50.25	0		0	0
_3327.001	121.843875	9.99946594238281	1.2570503950119	-1	49.75	1.2570503950119		0.068482505806539				49.75	50.25	0		0	0
_3327.001	122.8332265625	10.0009145736694	1.25793194770813	-1	49.75	1.25793194770813		0.0692318183540739				49.75	50.25	0		0	0
_3327.001	123.822578125	10.0003108978271	1.25780272483826	-1	49.75	1.25780272483826		0.0691219799765854				49.75	50.25	0		0	0
_3327.001	124.8129296875	10.0006732940674	1.25804734230042	-1	49.75	1.25804734230042		0.0693299028092482				49.75	50.25	0		0	0
_3327.001	125.80228125	10.0015182495117	1.25746583938599	-1	49.75	1.25746583938599		0.0688356301105497				49.75	50.25	0		0	0
_3327.001	126.793625	10.0004320144653	1.2593582868576	-1	49.75	1.2593582868576		0.0704441949100247				49.75	50.25	0		0	0
_3327.001	127.7829765625	9.99548244476318	1.25798738002777	-1	49.75	1.25798738002777		0.0692789353702474				49.75	50.25	0		0	0
_3327.001	128.773328125	10.0000696182251	1.25784885883331	-1	49.75	1.25784885883331		0.0691611934932719				49.75	50.25	0		0	0
_3327.001	129.7626796875	10.0003108978271	1.25768733024597	-1	49.75	1.25768733024597		0.0690238955214111				49.75	50.25	0		0	0
_3327.001	130.7440546875	9.99898338317871	1.26005983352661	-1	49.75	1.26005983352661		0.0710405038136412				49.75	50.25	0		0	0
_3327.001	131.73440625	9.99994945526123	1.25853669643402	-1	49.75	1.25853669643402		0.0697458498014905				49.75	50.25	0		0	0
_3327.001	132.71578125	10.0013980865479	1.25818586349487	-1	49.75	1.25818586349487		0.069447644686224				49.75	50.25	0		0	0
_3327.001	133.698140625	9.99837970733643	1.25777506828308	-1	49.75	1.25777506828308		0.0690984721319567				49.75	50.25	0		0	0
_3327.001	134.6855	10.0003108978271	1.25840282440186	-1	49.75	1.25840282440186		0.0696320596742583				49.75	50.25	0		0	0
_3327.001	135.673859375	10.0010356903076	1.25734114646912	-1	49.75	1.25734114646912		0.0687296421558883				49.75	50.25	0		0	0
_3327.001	136.663203125	10.0076761245728	1.25731348991394	-1	49.75	1.25731348991394		0.0687061343112596				49.75	50.25	0		0	0
_3327.001	137.6525625	10.0012769699097	1.25729036331177	-1	49.75	1.25729036331177		0.0686864768894582				49.75	50.25	0		0	0
_3327.001	138.64290625	10.0047779083252	1.25797820091248	-1	49.75	1.25797820091248		0.0692711331976767				49.75	50.25	0		0	0
_3327.001	139.632265625	10.0006732940674	1.25817668437958	-1	49.75	1.25817668437958		0.0694398425136533				49.75	50.25	0		0	0
_3327.001	140.622609375	10.0005531311035	1.25865662097931	-1	49.75	1.25865662097931		0.0698477846794918				49.75	50.25	0		0	0
_3327.001	141.612953125	10.0017604827881	1.25824582576752	-1	49.75	1.25824582576752		0.0694986121252246				49.75	50.25	0		0	0
_3327.001	142.6023125	10.0023641586304	1.2590628862381	-1	49.75	1.2590628862381		0.0701931068109318				49.75	50.25	0		0	0
_3327.001	143.59265625	10.0026054382324	1.25905358791351	-1	49.75	1.25905358791351		0.0701852033114447				49.75	50.25	0		0	0
_3327.001	144.572046875	10.0009145736694	1.26053071022034	-1	49.75	1.26053071022034		0.0714407451338255				49.75	50.25	0		0	0
_3327.001	145.55540625	10.0020017623901	1.26017069816589	-1	49.75	1.26017069816589		0.0711347378459883				49.75	50.25	0		0	0
_3327.001	146.539765625	10.0010356903076	1.25881361961365	-1	49.75	1.25881361961365		0.0699812322285254				49.75	50.25	0		0	0
_3327.001	147.525140625	10.002121925354	1.26043832302094	-1	49.75	1.26043832302094		0.0713622167735362				49.75	50.25	0		0	0
_3327.001	148.513484375	10.0011568069458	1.26114916801453	-1	49.75	1.26114916801453		0.0719664291766398				49.75	50.25	0		0	0
_3327.001	149.50284375	9.99608612060547	1.26026296615601	-1	49.75	1.26026296615601		0.0712131648793612				49.75	50.25	0		0	0
_3327.001	150.4931875	10.0012769699097	1.25990760326385	-1	49.75	1.25990760326385		0.0709111093412675				49.75	50.25	0		0	0
_3327.001	151.483546875	10.0076761245728	1.26029992103577	-1	49.75	1.26029992103577		0.071244576223477				49.75	50.25	0		0	0
_3327.001	152.477875	10.0023641586304	1.26099228858948	-1	49.75	1.26099228858948		0.0718330829545226				49.75	50.25	0		0	0
_3327.001	153.465234375	10.0007944107056	1.26108455657959	-1	49.75	1.26108455657959		0.0719115099878955				49.75	50.25	0		0	0
_3327.001	154.456578125	10.0015182495117	1.26011526584625	-1	49.75	1.26011526584625		0.0710876208298148				49.75	50.25	0		0	0
_3327.001	155.4439375	10.0005531311035	1.26116764545441	-1	49.75	1.26116764545441		0.0719821348486975				49.75	50.25	0		0	0
_3327.001	156.433296875	9.99970722198486	1.260369181633	-1	49.75	1.260369181633		0.0713034471619647				49.75	50.25	0		0	0
_3327.001	157.423640625	9.99862098693848	1.25997674465179	-1	49.75	1.25997674465179		0.070969878952839				49.75	50.25	0		0	0
_3327.001	158.413	9.99922466278076	1.26001834869385	-1	49.75	1.26001834869385		0.0710052420466982				49.75	50.25	0		0	0
_3327.001	159.40234375	10.0010356903076	1.26082146167755	-1	49.75	1.26082146167755		0.0716878814831747				49.75	50.25	0		0	0
_3327.001	160.3946875	9.99994945526123	1.26069688796997	-1	49.75	1.26069688796997		0.0715819948554297				49.75	50.25	0		0	0
_3327.001	161.383046875	10.0013980865479	1.26041984558105	-1	49.75	1.26041984558105		0.0713465111014784				49.75	50.25	0		0	0
_3327.001	162.373390625	10.002121925354	1.25898897647858	-1	49.75	1.25898897647858		0.0701302841227005				49.75	50.25	0		0	0
_3327.001	163.36275	10.0052614212036	1.25952446460724	-1	49.75	1.25952446460724		0.070585444631629				49.75	50.25	0		0	0
_3327.001	164.35309375	9.999587059021	1.26041531562805	-1	49.75	1.26041531562805		0.0713426606786511				49.75	50.25	0		0	0
_3327.001	165.342453125	10.0004320144653	1.26210010051727	-1	49.75	1.26210010051727		0.0727747139895791				49.75	50.25	0		0	0
_3327.001	166.333796875	9.99910354614258	1.26145386695862	-1	49.75	1.26145386695862		0.0722254207752198				49.75	50.25	0		0	0
_3327.001	167.323140625	10.0056238174438	1.26172161102295	-1	49.75	1.26172161102295		0.0724530010296842				49.75	50.25	0		0	0
_3327.001	168.3125	9.99934577941895	1.26091837882996	-1	49.75	1.26091837882996		0.0717702602662913				49.75	50.25	0		0	0
_3327.001	169.30284375	10.0061063766479	1.26191544532776	-1	49.75	1.26191544532776		0.0726177585959169				49.75	50.25	0		0	0
_3327.001	170.292203125	9.99946594238281	1.26079380512238	-1	49.75	1.26079380512238		0.0716643736385463				49.75	50.25	0		0	0
_3327.001	171.282546875	10.0055027008057	1.26064610481262	-1	49.75	1.26064610481262		0.0715388295889998				49.75	50.25	0		0	0
_3327.001	172.272890625	10.0005531311035	1.26040148735046	-1	49.75	1.26040148735046		0.071330906756337				49.75	50.25	0		0	0
_3327.001	173.26225	10.0011568069458	1.26065063476563	-1	49.75	1.26065063476563		0.0715426800118268				49.75	50.25	0		0	0
_3327.001	174.243625	10.0000696182251	1.26150000095367	-1	49.75	1.26150000095367		0.0722646342919062				49.75	50.25	0		0	0
_3327.001	175.225	10.0016393661499	1.26193392276764	-1	49.75	1.26193392276764		0.0726334642679749				49.75	50.25	0		0	0
_3327.001	176.207359375	10.0000696182251	1.26259851455688	-1	49.75	1.26259851455688		0.0731983618274756				49.75	50.25	0		0	0
_3327.001	177.19471875	10.0004320144653	1.26214158535004	-1	49.75	1.26214158535004		0.0728099757565219				49.75	50.25	0		0	0
_3327.001	178.184078125	10.0010356903076	1.2612783908844	-1	49.75	1.2612783908844		0.0720762675541284				49.75	50.25	0		0	0
_3327.001	179.173421875	10.0007944107056	1.26174461841583	-1	49.75	1.26174461841583		0.072472557124569				49.75	50.25	0		0	0
_3327.001	180.16278125	10.0077962875366	1.26126456260681	-1	49.75	1.26126456260681		0.0720645136318141				49.75	50.25	0		0	0
_3327.001	181.153125	9.99922466278076	1.26053988933563	-1	49.75	1.26053988933563		0.0714485473063962				49.75	50.25	0		0	0
_3327.001	182.142484375	10.0026054382324	1.25952911376953	-1	49.75	1.25952911376953		0.0705893963813726				49.75	50.25	0		0	0
_3327.001	183.132828125	10.0000696182251	1.26201236248016	-1	49.75	1.26201236248016		0.0727001373790335				49.75	50.25	0		0	0
_3327.001	184.1221875	10.0000696182251	1.26144003868103	-1	49.75	1.26144003868103		0.0722136668529056				49.75	50.25	0		0	0
_3327.001	185.11253125	10.0003108978271	1.26202619075775	-1	49.75	1.26202619075775		0.0727118913013476				49.75	50.25	0		0	0
_3327.001	186.102875	10.0073137283325	1.26297247409821	-1	49.75	1.26297247409821		0.0735162243645435				49.75	50.25	0		0	0
_3327.001	187.092234375	10.0023641586304	1.26235854625702	-1	49.75	1.26235854625702		0.0729943907445563				49.75	50.25	0		0	0
_3327.001	188.059640625	10.004054069519	1.26166152954102	-1	49.75	1.26166152954102		0.072401932263767				49.75	50.25	0		0	0
_3327.001	189.045	10.0026054382324	1.26199388504028	-1	49.75	1.26199388504028		0.0726844317069755				49.75	50.25	0		0	0
_3327.001	190.034359375	10.0028467178345	1.26072454452515	-1	49.75	1.26072454452515		0.0716055027000584				49.75	50.25	0		0	0
_3327.001	191.023703125	10.0001907348633	1.26238620281219	-1	49.75	1.26238620281219		0.0730178985891847				49.75	50.25	0		0	0
_3327.001	192.0130625	10.0010356903076	1.26163852214813	-1	49.75	1.26163852214813		0.072382376168882				49.75	50.25	0		0	0
_3327.001	192.9934375	10.0006732940674	1.26209545135498	-1	49.75	1.26209545135498		0.0727707622398355				49.75	50.25	0		0	0
_3327.001	193.98478125	9.99862098693848	1.26347553730011	-1	49.75	1.26347553730011		0.0739438239521835				49.75	50.25	0		0	0
_3327.001	194.976125	10.0011568069458	1.26332318782806	-1	49.75	1.26332318782806		0.0738143281528933				49.75	50.25	0		0	0
_3327.001	195.963484375	10.0020017623901	1.26333248615265	-1	49.75	1.26333248615265		0.0738222316523807				49.75	50.25	0		0	0
_3327.001	196.944859375	10.0034503936768	1.26307392120361	-1	49.75	1.26307392120361		0.0736024535704869				49.75	50.25	0		0	0
_3327.001	197.93221875	10.0000696182251	1.26174461841583	-1	49.75	1.26174461841583		0.072472557124569				49.75	50.25	0		0	0
_3327.001	198.917578125	10.0074338912964	1.26317095756531	-1	49.75	1.26317095756531		0.0736849336805199				49.75	50.25	0		0	0
_3327.001	199.9039375	10.0005531311035	1.26122307777405	-1	49.75	1.26122307777405		0				49.75	50.25	0		0	0
_3327.002	0.0369011993408203	0.0582782365381718	0.00207260809838772	-1	100	0.00207260809838772		0				100	50.25	0		0	0
_3327.002	1.50596948242188	10.0321607589722	1.16953098773956	-1	100	1.16953098773956	0	0	0	0	0	100	50.25	0	0	0	0	0	0	0	0	0	0	0
_3327.002	2.5152685546875	10.0237092971802	1.18849265575409	-1	100	1.18849265575409		0.0162130531070195				100	50.25	0		0	0
_3327.002	3.49963354492187	10.0208120346069	1.19638562202454	-1	100	1.19638562202454		0.0229618834956029				100	50.25	0		0	0
_3327.002	4.48399853515625	10.025520324707	1.20260310173035	-1	100	1.20260310173035		0.0282780998002494				100	50.25	0		0	0
_3327.002	5.47135546875	10.0181560516357	1.20463860034943	-1	100	1.20463860034943		0.0300185398915493				100	50.25	0		0	0
_3327.002	6.45971044921875	10.0181560516357	1.20830821990967	-1	100	1.20830821990967		0.0331562246546819				100	50.25	0		0	0
_3327.002	7.441083984375	10.0243129730225	1.20909285545349	-1	100	1.20909285545349		0.0338271222641071				100	50.25	0		0	0
_3327.002	8.43143359375	10.0193634033203	1.21423017978668	-1	100	1.21423017978668		0.0382197586175228				100	50.25	0		0	0
_3327.002	9.412806640625	10.0185174942017	1.21445178985596	-1	100	1.21445178985596		0.0384092448915918				100	50.25	0		0	0
_3327.002	10.3951767578125	10.0177936553955	1.21672737598419	-1	100	1.21672737598419		0.0403549702738948				100	50.25	0		0	0
_3327.002	11.3825341796875	10.0182762145996	1.21719360351563	-1	100	1.21719360351563		0.0407536151463443				100	50.25	0		0	0
_3327.002	12.370888671875	10.0193634033203	1.21926605701447	-1	100	1.21926605701447		0.0425256532715126				100	50.25	0		0	0
_3327.002	13.360240234375	10.0209321975708	1.21785819530487	-1	100	1.21785819530487		0.041321870110268				100	50.25	0		0	0
_3327.002	14.34959375	10.0138092041016	1.21935379505157	-1	100	1.21935379505157		0.0426006731196646				100	50.25	0		0	0
_3327.002	15.33994140625	10.0185174942017	1.2202353477478	-1	100	1.2202353477478		0.0433544391211385				100	50.25	0		0	0
_3327.002	16.329294921875	10.0251579284668	1.22200787067413	-1	100	1.22200787067413		0.0448700235262651				100	50.25	0		0	0
_3327.002	17.31964453125	10.0188798904419	1.22250175476074	-1	100	1.22250175476074		0.0452923159595451				100	50.25	0		0	0
_3327.002	18.3099921875	10.0171899795532	1.22307407855988	-1	100	1.22307407855988		0.0457816777679394				100	50.25	0		0	0
_3327.002	19.299345703125	10.0163450241089	1.22360026836395	-1	100	1.22360026836395		0.0462315929985688				100	50.25	0		0	0
_3327.002	20.289693359375	10.0179147720337	1.22582972049713	-1	100	1.22582972049713		0.0481378718031071				100	50.25	0		0	0
_3327.002	21.279046875	10.0180349349976	1.22438955307007	-1	100	1.22438955307007		0.0469064658445131				100	50.25	0		0	0
_3327.002	22.269396484375	10.0163450241089	1.22510039806366	-1	100	1.22510039806366		0.047514269315343				100	50.25	0		0	0
_3327.002	23.250767578125	10.0163450241089	1.22665131092072	-1	100	1.22665131092072		0.0488403674464009				100	50.25	0		0	0
_3327.002	24.2411171875	10.0159826278687	1.22799909114838	-1	100	1.22799909114838		0.049992778320324				100	50.25	0		0	0
_3327.002	25.22049609375	10.0167074203491	1.22922694683075	-1	100	1.22922694683075		0.051042648477887				100	50.25	0		0	0
_3327.002	26.20386328125	10.016827583313	1.2280730009079	-1	100	1.2280730009079		0.0500559743880609				100	50.25	0		0	0
_3327.002	27.191220703125	10.0175523757935	1.23004853725433	-1	100	1.23004853725433		0.0517451441211807				100	50.25	0		0	0
_3327.002	28.169603515625	10.0197248458862	1.23045468330383	-1	100	1.23045468330383		0.0520924167063086				100	50.25	0		0	0
_3327.002	29.1509765625	10.0173110961914	1.22891306877136	-1	100	1.22891306877136		0.0507742690482886				100	50.25	0		0	0
_3327.002	30.129357421875	10.0153789520264	1.22803139686584	-1	100	1.22803139686584		0.0500204011176735				100	50.25	0		0	0
_3327.002	31.119705078125	10.0167074203491	1.22840523719788	-1	100	1.22840523719788		0.0503400509054519				100	50.25	0		0	0
_3327.002	32.1100546875	10.0238304138184	1.2307870388031	-1	100	1.2307870388031		0.0523765951528412				100	50.25	0		0	0
_3327.002	33.10040625	10.0177936553955	1.23113322257996	-1	100	1.23113322257996		0.052672597379789				100	50.25	0		0	0
_3327.002	34.09175	10.017068862915	1.23021471500397	-1	100	1.23021471500397		0.0518872333444471				100	50.25	0		0	0
_3327.002	35.08608984375	10.0182762145996	1.23125779628754	-1	100	1.23125779628754		0.052779113332668				100	50.25	0		0	0
_3327.002	36.07244921875	10.0180349349976	1.23169636726379	-1	100	1.23169636726379		0.053154110644287				100	50.25	0		0	0
_3327.002	37.0608046875	10.0162239074707	1.23379194736481	-1	100	1.23379194736481		0.0549459230229086				100	50.25	0		0	0
_3327.002	38.05015625	10.0183973312378	1.23242568969727	-1	100	1.23242568969727		0.0537777131320512				100	50.25	0		0	0
_3327.002	39.0395078125	10.0183973312378	1.2332056760788	-1	100	1.2332056760788		0.0544446355049575				100	50.25	0		0	0
_3327.002	40.0208828125	10.0233469009399	1.23387956619263	-1	100	1.23387956619263		0.0550208409419191				100	50.25	0		0	0
_3327.002	41.00325	10.0171899795532	1.23510277271271	-1	100	1.23510277271271		0.0560667358629632				100	50.25	0		0	0
_3327.002	41.9876171875	10.017068862915	1.23395347595215	-1	100	1.23395347595215		0.0550840370096559				100	50.25	0		0	0
_3327.002	42.97298046875	10.016827583313	1.23474276065826	-1	100	1.23474276065826		0.0557589098555999				100	50.25	0		0	0
_3327.002	43.9603359375	10.0165863037109	1.23565673828125	-1	100	1.23565673828125		0.0565404005835648				100	50.25	0		0	0
_3327.002	44.9506875	10.0156202316284	1.23415195941925	-1	100	1.23415195941925		0.0552537490302716				100	50.25	0		0	0
_3327.002	45.9400390625	10.0165863037109	1.23525977134705	-1	100	1.23525977134705		0.0562009765423332				100	50.25	0		0	0
_3327.002	46.929390625	10.0123605728149	1.23495972156525	-1	100	1.23495972156525		0.0559444208931501				100	50.25	0		0	0
_3327.002	47.91973828125	10.0156202316284	1.2352135181427	-1	100	1.2352135181427		0.056161428035427				100	50.25	0		0	0
_3327.002	48.90909375	10.0237092971802	1.23625206947327	-1	100	1.23625206947327		0.0570494347162704				100	50.25	0		0	0
_3327.002	49.89944140625	10.0182762145996	1.23542594909668	-1	100	1.23542594909668		0.0563430657655994				100	50.25	0		0	0
_3327.002	50.8897890625	10.0162239074707	1.23593819141388	-1	100	1.23593819141388		0.0567810552866721				100	50.25	0		0	0
_3327.002	51.8701640625	10.0174312591553	1.23587822914124	-1	100	1.23587822914124		0.056729784928492				100	50.25	0		0	0
_3327.002	52.8515390625	10.0183973312378	1.23610436916351	-1	100	1.23610436916351		0.0569231445099385				100	50.25	0		0	0
_3327.002	53.83889453125	10.0180349349976	1.23634445667267	-1	100	1.23634445667267		0.0571284298009416				100	50.25	0		0	0
_3327.002	54.82326171875	10.0241918563843	1.23662137985229	-1	100	1.23662137985229		0.0573652111966716				100	50.25	0		0	0
_3327.002	55.7876796875	10.0183973312378	1.23673677444458	-1	100	1.23673677444458		0.0574638786056543				100	50.25	0		0	0
_3327.002	56.77304296875	10.0173110961914	1.23759996891022	-1	100	1.23759996891022		0.0582019475193352				100	50.25	0		0	0
_3327.002	57.7603984375	10.0182762145996	1.23778915405273	-1	100	1.23778915405273		0.0583637090669131				100	50.25	0		0	0
_3327.002	58.74975	10.0167074203491	1.23858308792114	-1	100	1.23858308792114		0.0590425571493762				100	50.25	0		0	0
_3327.002	59.7401015625	10.0159826278687	1.23778915405273	-1	100	1.23778915405273		0.0583637090669131				100	50.25	0		0	0
_3327.002	60.729453125	10.014533996582	1.23727679252625	-1	100	1.23727679252625		0.0579256176166989				100	50.25	0		0	0
_3327.002	61.692875	10.0161037445068	1.23834311962128	-1	100	1.23834311962128		0.0588373737875147				100	50.25	0		0	0
_3327.002	62.68023046875	10.0157413482666	1.24034631252289	-1	100	1.24034631252289		0.0605501910814652				100	50.25	0		0	0
_3327.002	63.6695859375	10.0161037445068	1.23870766162872	-1	100	1.23870766162872		0.0591490731022553				100	50.25	0		0	0
_3327.002	64.65993359375	10.0167074203491	1.23737370967865	-1	100	1.23737370967865		0.0580084860087473				100	50.25	0		0	0
_3327.002	65.6353203125	10.0151376724243	1.23739218711853	-1	100	1.23739218711853		0.0580242850256816				100	50.25	0		0	0
_3327.002	66.6186875	10.016827583313	1.23795533180237	-1	100	1.23795533180237		0.0585057982901793				100	50.25	0		0	0
_3327.002	67.6040546875	10.0206909179688	1.23725378513336	-1	100	1.23725378513336		0.0579059452923874				100	50.25	0		0	0
_3327.002	68.59140625	10.0164651870728	1.23739218711853	-1	100	1.23739218711853		0.0580242850256816				100	50.25	0		0	0
_3327.002	69.556828125	10.0162239074707	1.23719370365143	-1	100	1.23719370365143		0.0578545730050657				100	50.25	0		0	0
_3327.002	70.5421875	10.0174312591553	1.23701369762421	-1	100	1.23701369762421		0.0577006600013843				100	50.25	0		0	0
_3327.002	71.5315390625	10.0175523757935	1.23794615268707	-1	100	1.23794615268707		0.058497949746283				100	50.25	0		0	0
_3327.002	72.519890625	10.0163450241089	1.23655211925507	-1	100	1.23655211925507		0.0573059903654536				100	50.25	0		0	0
_3327.002	73.5102421875	10.016827583313	1.23687064647675	-1	100	1.23687064647675		0.057578345031571				100	50.25	0		0	0
_3327.002	74.49959375	10.0165863037109	1.23680603504181	-1	100	1.23680603504181		0.0575230994368721				100	50.25	0		0	0
_3327.002	75.4899453125	10.0174312591553	1.23846304416656	-1	100	1.23846304416656		0.0589399145038747				100	50.25	0		0	0
_3327.002	76.479296875	10.0179147720337	1.23657059669495	-1	100	1.23657059669495		0.0573217893823879				100	50.25	0		0	0
_3327.002	77.4696484375	10.0162239074707	1.23796916007996	-1	100	1.23796916007996		0.0585176220705947				100	50.25	0		0	0
_3327.002	78.4599921875	10.0186386108398	1.23572587966919	-1	100	1.23572587966919		0.056599519485641				100	50.25	0		0	0
_3327.002	79.4493515625	10.0158615112305	1.23711061477661	-1	100	1.23711061477661		0.0577835283934327				100	50.25	0		0	0
_3327.002	80.4396953125	10.016827583313	1.23677372932434	-1	100	1.23677372932434		0.0574954766395226				100	50.25	0		0	0
_3327.002	81.429046875	10.0127229690552	1.23700904846191	-1	100	1.23700904846191		0.0576966847648652				100	50.25	0		0	0
_3327.002	82.4193984375	10.0167074203491	1.23730909824371	-1	100	1.23730909824371		0.0579532404140484				100	50.25	0		0	0
_3327.002	83.3927890625	10.0217781066895	1.23730909824371	-1	100	1.23730909824371		0.0579532404140484				100	50.25	0		0	0
_3327.002	84.3691796875	10.0171899795532	1.23756766319275	-1	100	1.23756766319275		0.0581743247219857				100	50.25	0		0	0
_3327.002	85.35953125	10.0177936553955	1.23903548717499	-1	100	1.23903548717499		0.0594293782414104				100	50.25	0		0	0
_3327.002	86.349875	10.0175523757935	1.23947393894196	-1	100	1.23947393894196		0.0598042736238877				100	50.25	0		0	0
_3327.002	87.339234375	10.0150165557861	1.2381306886673	-1	100	1.2381306886673		0.0586557360573421				100	50.25	0		0	0
_3327.002	88.329578125	10.0150165557861	1.23769223690033	-1	100	1.23769223690033		0.0582808406748647				100	50.25	0		0	0
_3327.002	89.3199296875	10.0179147720337	1.23778450489044	-1	100	1.23778450489044		0.0583597338303943				100	50.25	0		0	0
_3327.002	90.3003046875	10.0245542526245	1.23688447475433	-1	100	1.23688447475433		0.0575901688119862				100	50.25	0		0	0
_3327.002	91.2786875	10.0167074203491	1.23714756965637	-1	100	1.23714756965637		0.057815126427301				100	50.25	0		0	0
_3327.002	92.263046875	10.0151376724243	1.23706448078156	-1	100	1.23706448078156		0.0577440818156678				100	50.25	0		0	0
_3327.002	93.25140625	10.0182762145996	1.23698604106903	-1	100	1.23698604106903		0.0576770124405537				100	50.25	0		0	0
_3327.002	94.2397578125	10.0164651870728	1.23868465423584	-1	100	1.23868465423584		0.0591294007779435				100	50.25	0		0	0
_3327.002	95.230109375	10.0177936553955	1.23763227462769	-1	100	1.23763227462769		0.0582295703166846				100	50.25	0		0	0
_3327.002	96.2204609375	10.0158615112305	1.23851847648621	-1	100	1.23851847648621		0.0589873115546773				100	50.25	0		0	0
_3327.002	97.19784375	10.0237092971802	1.2387261390686	-1	100	1.2387261390686		0.0591648721191893				100	50.25	0		0	0
_3327.002	98.1812109375	10.0215358734131	1.23920154571533	-1	100	1.23920154571533		0.0595713655355352				100	50.25	0		0	0
_3327.002	99.145625	10.0174312591553	1.23889231681824	-1	100	1.23889231681824		0.0593069613424557				100	50.25	0		0	0
_3327.002	100.120015625	10.017068862915	1.23935389518738	-1	100	1.23935389518738		0.0597016309783862				100	50.25	0		0	0
_3327.002	101.1103671875	10.0150165557861	1.23916006088257	-1	100	1.23916006088257		0.0595358941942894				100	50.25	0		0	0
_3327.002	102.09971875	10.0161037445068	1.23899853229523	-1	100	1.23899853229523		0.0593977802075421				100	50.25	0		0	0
_3327.002	103.0920625	10.0164651870728	1.23920154571533	-1	100	1.23920154571533		0.0595713655355352				100	50.25	0		0	0
_3327.002	104.08540625	10.0165863037109	1.23994934558868	-1	100	1.23994934558868		0.0602107670402336				100	50.25	0		0	0
_3327.002	105.071765625	10.0198459625244	1.24082171916962	-1	100	1.24082171916962		0.0609566844978109				100	50.25	0		0	0
_3327.002	106.0611171875	10.0161037445068	1.24005091190338	-1	100	1.24005091190338		0.0602976106688009				100	50.25	0		0	0
_3327.002	107.05046875	10.0148963928223	1.23917388916016	-1	100	1.23917388916016		0.0595477179747046				100	50.25	0		0	0
_3327.002	108.0398203125	10.0177936553955	1.2392246723175	-1	100	1.2392246723175		0.0595911397889883				100	50.25	0		0	0
_3327.002	109.030171875	10.0161037445068	1.23904931545258	-1	100	1.23904931545258		0.0594412020218258				100	50.25	0		0	0
_3327.002	109.99159375	10.0158615112305	1.24014782905579	-1	100	1.24014782905579		0.0603804790608493				100	50.25	0		0	0
_3327.002	110.980953125	10.0165863037109	1.24029088020325	-1	100	1.24029088020325		0.0605027940306626				100	50.25	0		0	0
_3327.002	111.9703046875	10.01429271698	1.23926162719727	-1	100	1.23926162719727		0.0596227378228567				100	50.25	0		0	0
_3327.002	112.95965625	10.0169486999512	1.23837542533875	-1	100	1.23837542533875		0.0588649965848642				100	50.25	0		0	0
_3327.002	113.95	10.0175523757935	1.23754453659058	-1	100	1.23754453659058		0.0581545504685326				100	50.25	0		0	0
_3327.002	114.9403515625	10.017068862915	1.23795068264008	-1	100	1.23795068264008		0.0585018230536605				100	50.25	0		0	0
_3327.002	115.929703125	10.0176725387573	1.23850464820862	-1	100	1.23850464820862		0.0589754877742621				100	50.25	0		0	0
_3327.002	116.9190546875	10.0162239074707	1.23830616474152	-1	100	1.23830616474152		0.0588057757536462				100	50.25	0		0	0
_3327.002	117.90940625	10.0164651870728	1.2391185760498	-1	100	1.2391185760498		0.0595004228530436				100	50.25	0		0	0
_3327.002	118.90275	10.0175523757935	1.23855543136597	-1	100	1.23855543136597		0.0590189095885456				100	50.25	0		0	0
_3327.002	119.8911015625	10.0177936553955	1.24011552333832	-1	100	1.24011552333832		0.0603528562634998				100	50.25	0		0	0
_3327.002	120.880453125	10.0167074203491	1.23863852024078	-1	100	1.23863852024078		0.0590899542001788				100	50.25	0		0	0
_3327.002	121.8698046875	10.0167074203491	1.23982930183411	-1	100	1.23982930183411		0.0601081243947321				100	50.25	0		0	0
_3327.002	122.85915625	10.0186386108398	1.23988473415375	-1	100	1.23988473415375		0.0601555214455347				100	50.25	0		0	0
_3327.002	123.8495078125	10.017068862915	1.23934471607208	-1	100	1.23934471607208		0.0596937824344899				100	50.25	0		0	0
_3327.002	124.8398515625	10.0180349349976	1.2386200428009	-1	100	1.2386200428009		0.0590741551832445				100	50.25	0		0	0
_3327.002	125.8292109375	10.016827583313	1.24002325534821	-1	100	1.24002325534821		0.0602739631079703				100	50.25	0		0	0
_3327.002	126.8195546875	10.0175523757935	1.23881852626801	-1	100	1.23881852626801		0.0592438672038604				100	50.25	0		0	0
_3327.002	127.80990625	10.0171899795532	1.23867082595825	-1	100	1.23867082595825		0.0591175769975283				100	50.25	0		0	0
_3327.002	128.7992578125	10.0163450241089	1.2403324842453	-1	100	1.2403324842453		0.0605383673010498				100	50.25	0		0	0
_3327.002	129.789609375	10.0158615112305	1.23765528202057	-1	100	1.23765528202057		0.0582492426409962				100	50.25	0		0	0
_3327.002	130.779953125	10.0164651870728	1.23876309394836	-1	100	1.23876309394836		0.0591964701530578				100	50.25	0		0	0
_3327.002	131.7693125	10.0173110961914	1.24009704589844	-1	100	1.24009704589844		0.0603370572465656				100	50.25	0		0	0
_3327.002	132.76065625	10.0158615112305	1.23859226703644	-1	100	1.23859226703644		0.0590504056932726				100	50.25	0		0	0
_3327.002	133.75	10.0150165557861	1.23911392688751	-1	100	1.23911392688751		0.0594964476165247				100	50.25	0		0	0
_3327.002	134.739359375	10.0162239074707	1.23820459842682	-1	100	1.23820459842682		0.0587189321250789				100	50.25	0		0	0
_3327.002	135.729703125	10.0180349349976	1.2384215593338	-1	100	1.2384215593338		0.0589044431626289				100	50.25	0		0	0
_3327.002	136.7190625	10.0177936553955	1.2391185760498	-1	100	1.2391185760498		0.0595004228530436				100	50.25	0		0	0
_3327.002	137.70940625	10.0173110961914	1.23867535591125	-1	100	1.23867535591125		0.0591214503049058				100	50.25	0		0	0
_3327.002	138.69975	10.0171899795532	1.2376229763031	-1	100	1.2376229763031		0.0582216198436467				100	50.25	0		0	0
_3327.002	139.689109375	10.0151376724243	1.23758602142334	-1	100	1.23758602142334		0.0581900218097784				100	50.25	0		0	0
_3327.002	140.661515625	10.0159826278687	1.23868000507355	-1	100	1.23868000507355		0.0591254255414246				100	50.25	0		0	0
_3327.002	141.63290625	10.0169486999512	1.23868465423584	-1	100	1.23868465423584		0.0591294007779435				100	50.25	0		0	0
_3327.002	142.619265625	10.0155000686646	1.23998165130615	-1	100	1.23998165130615		0.0602383898375831				100	50.25	0		0	0
_3327.002	143.602640625	10.0163450241089	1.23996317386627	-1	100	1.23996317386627		0.0602225908206488				100	50.25	0		0	0
_3327.002	144.587	10.0177936553955	1.23856461048126	-1	100	1.23856461048126		0.059026758132442				100	50.25	0		0	0
_3327.002	145.572359375	10.0176725387573	1.23982930183411	-1	100	1.23982930183411		0.0601081243947321				100	50.25	0		0	0
_3327.002	146.55971875	10.0171899795532	1.23862457275391	-1	100	1.23862457275391		0.059078028490622				100	50.25	0		0	0
_3327.002	147.5500625	10.0153789520264	1.23809838294983	-1	100	1.23809838294983		0.0586281132599926				100	50.25	0		0	0
_3327.002	148.539421875	10.0150165557861	1.23923850059509	-1	100	1.23923850059509		0.0596029635694035				100	50.25	0		0	0
_3327.002	149.529765625	10.0167074203491	1.23906314373016	-1	100	1.23906314373016		0.059453025802241				100	50.25	0		0	0
_3327.002	150.519125	10.016827583313	1.24012470245361	-1	100	1.24012470245361		0.0603607048073962				100	50.25	0		0	0
_3327.002	151.50946875	10.0156202316284	1.23986160755157	-1	100	1.23986160755157		0.0601357471920816				100	50.25	0		0	0
_3327.002	152.499828125	10.0161037445068	1.23695373535156	-1	100	1.23695373535156		0.0576493896432042				100	50.25	0		0	0
_3327.002	153.489171875	10.0161037445068	1.2393354177475	-1	100	1.2393354177475		0.0596858319614519				100	50.25	0		0	0
_3327.002	154.45059375	10.0171899795532	1.23927080631256	-1	100	1.23927080631256		0.059630586366753				100	50.25	0		0	0
_3327.002	155.439953125	10.0173110961914	1.23917388916016	-1	100	1.23917388916016		0.0595477179747046				100	50.25	0		0	0
_3327.002	156.430296875	10.0161037445068	1.23888778686523	-1	100	1.23888778686523		0.0593030880350782				100	50.25	0		0	0
_3327.002	157.41965625	10.0148963928223	1.23927080631256	-1	100	1.23927080631256		0.059630586366753				100	50.25	0		0	0
_3327.002	158.41	10.0171899795532	1.23918771743774	-1	100	1.23918771743774		0.05955954175512				100	50.25	0		0	0
_3327.002	159.389375	10.0163450241089	1.23773837089539	-1	100	1.23773837089539		0.0583202872526294				100	50.25	0		0	0
_3327.002	160.3508125	10.0167074203491	1.23702299594879	-1	100	1.23702299594879		0.057708610474422				100	50.25	0		0	0
_3327.002	161.3311875	10.0175523757935	1.23638141155243	-1	100	1.23638141155243		0.0571600278348099				100	50.25	0		0	0
_3327.002	162.314546875	10.0167074203491	1.23785376548767	-1	100	1.23785376548767		0.0584189546616121				100	50.25	0		0	0
_3327.002	163.30190625	10.0148963928223	1.23833847045898	-1	100	1.23833847045898		0.0588333985509957				100	50.25	0		0	0
_3327.002	164.290265625	10.0148963928223	1.23865234851837	-1	100	1.23865234851837		0.059101777980594				100	50.25	0		0	0
_3327.002	165.280609375	10.01429271698	1.23930776119232	-1	100	1.23930776119232		0.0596621844006215				100	50.25	0		0	0
_3327.002	166.26996875	10.0155000686646	1.23804759979248	-1	100	1.23804759979248		0.0585846914457089				100	50.25	0		0	0
_3327.002	167.2593125	10.0144128799438	1.23964011669159	-1	100	1.23964011669159		0.0599463628471542				100	50.25	0		0	0
_3327.002	168.249671875	10.0146541595459	1.24028635025024	-1	100	1.24028635025024		0.0604989207232851				100	50.25	0		0	0
_3327.002	169.240015625	10.0165863037109	1.2392293214798	-1	100	1.2392293214798		0.0595951150255072				100	50.25	0		0	0
_3327.002	170.229359375	10.0181560516357	1.23783993721008	-1	100	1.23783993721008		0.0584071308811969				100	50.25	0		0	0
_3327.002	171.21971875	10.0169486999512	1.2379138469696	-1	100	1.2379138469696		0.0584703269489335				100	50.25	0		0	0
_3327.002	172.2090625	10.0147752761841	1.23844456672668	-1	100	1.23844456672668		0.0589241154869404				100	50.25	0		0	0
_3327.002	173.185453125	10.0158615112305	1.2382230758667	-1	100	1.2382230758667		0.058734731142013				100	50.25	0		0	0
_3327.002	174.15884375	10.0169486999512	1.23810768127441	-1	100	1.23810768127441		0.0586360637330305				100	50.25	0		0	0
_3327.002	175.13025	10.0175523757935	1.23884618282318	-1	100	1.23884618282318		0.0592675147646911				100	50.25	0		0	0
_3327.002	176.090671875	10.0151376724243	1.23801529407501	-1	100	1.23801529407501		0.0585570686483594				100	50.25	0		0	0
_3327.002	177.08103125	10.014533996582	1.23965394496918	-1	100	1.23965394496918		0.0599581866275694				100	50.25	0		0	0
_3327.002	178.064390625	10.0152578353882	1.24024474620819	-1	100	1.24024474620819		0.0604633474528977				100	50.25	0		0	0
_3327.002	179.05175	10.0158615112305	1.2388277053833	-1	100	1.2388277053833		0.0592517157477568				100	50.25	0		0	0
_3327.002	180.040109375	10.0158615112305	1.23747062683105	-1	100	1.23747062683105		0.0580913544007957				100	50.25	0		0	0
_3327.002	181.030453125	10.0153789520264	1.23847687244415	-1	100	1.23847687244415		0.0589517382842899				100	50.25	0		0	0
_3327.002	182.0198125	10.0171899795532	1.23876309394836	-1	100	1.23876309394836		0.0591964701530578				100	50.25	0		0	0
_3327.002	183.00915625	10.0164651870728	1.23875391483307	-1	100	1.23875391483307		0.0591886216091615				100	50.25	0		0	0
_3327.002	183.999515625	10.0161037445068	1.23828768730164	-1	100	1.23828768730164		0.0587899767367119				100	50.25	0		0	0
_3327.002	184.989859375	10.0167074203491	1.23735070228577	-1	100	1.23735070228577		0.0579888136844358				100	50.25	0		0	0
_3327.002	185.980203125	10.0179147720337	1.23675060272217	-1	100	1.23675060272217		0.0574757023860695				100	50.25	0		0	0
_3327.002	186.9695625	10.0161037445068	1.23746144771576	-1	100	1.23746144771576		0.0580835058568994				100	50.25	0		0	0
_3327.002	187.95990625	10.0150165557861	1.23841226100922	-1	100	1.23841226100922		0.058896492689591				100	50.25	0		0	0
_3327.002	188.949265625	10.0165863037109	1.23864305019379	-1	100	1.23864305019379		0.0590938275075563				100	50.25	0		0	0
_3327.002	189.939609375	10.0175523757935	1.23785376548767	-1	100	1.23785376548767		0.0584189546616121				100	50.25	0		0	0
_3327.002	190.929953125	10.0173110961914	1.23879075050354	-1	100	1.23879075050354		0.0592201177138885				100	50.25	0		0	0
_3327.002	191.9193125	10.0159826278687	1.23886930942535	-1	100	1.23886930942535		0.0592872890181442				100	50.25	0		0	0
_3327.002	192.90965625	10.0169486999512	1.23740148544312	-1	100	1.23740148544312		0.0580322354987195				100	50.25	0		0	0
_3327.002	193.900015625	10.0165863037109	1.23686599731445	-1	100	1.23686599731445		0.0575743697950521				100	50.25	0		0	0
_3327.002	194.889359375	10.0141716003418	1.23540282249451	-1	100	1.23540282249451		0.0563232915121463				100	50.25	0		0	0
_3327.002	195.879703125	10.0152578353882	1.23630750179291	-1	100	1.23630750179291		0.0570968317670733				100	50.25	0		0	0
_3327.002	196.8690625	10.017068862915	1.23600745201111	-1	100	1.23600745201111		0.0568402761178901				100	50.25	0		0	0
_3327.002	197.85940625	10.0173110961914	1.23502898216248	-1	100	1.23502898216248		0.0560036417243679				100	50.25	0		0	0
_3327.002	198.83978125	10.0161037445068	1.23503351211548	-1	100	1.23503351211548		0.0560075150317454				100	50.25	0		0	0
_3327.002	199.82015625	10.01429271698	1.2353150844574	-1	100	1.2353150844574		0				100	50.25	0		0	0
_3327.003	0.0369011993408203	0.0405786521732807	0.00036466825986281	-1	150	0.00036466825986281		0				150	49.75	0		0	0
_3327.003	3.0777626953125	10.0056476593018	1.20834505558014	-1	150	1.20834505558014		0				150	49.75	0		0	0
_3327.003	4.03918872070312	10.0035953521729	1.2144056558609	-1	150	1.2144056558609		0.00501562054048543				150	49.75	0		0	0
_3327.003	5.03352880859375	10.0033540725708	1.21800124645233	-1	150	1.21800124645233		0.00799125285248614				150	49.75	0		0	0
_3327.003	6.026869140625	10.0025091171265	1.22210478782654	-1	150	1.22210478782654		0.0113872541480238				150	49.75	0		0	0
_3327.003	7.0152236328125	10.003716468811	1.22506809234619	-1	150	1.22506809234619		0.0138396203045026				150	49.75	0		0	0
_3327.003	8.0045751953125	10.0015430450439	1.22809135913849	-1	150	1.22809135913849		0.0163416099293503				150	49.75	0		0	0
_3327.003	8.993927734375	10.0041990280151	1.22828984260559	-1	150	1.22828984260559		0.016505870515501				150	49.75	0		0	0
_3327.003	9.9832802734375	10.0021467208862	1.23137319087982	-1	150	1.23137319087982		0.019057582263724				150	49.75	0		0	0
_3327.003	10.9736298828125	10.0011806488037	1.232093334198	-1	150	1.232093334198		0.0196535571591818				150	49.75	0		0	0
_3327.003	11.9639775390625	10.002025604248	1.23427653312683	-1	150	1.23427653312683		0.0214603249518341				150	49.75	0		0	0
_3327.003	12.9533310546875	10.0023880004883	1.23551821708679	-1	150	1.23551821708679		0.0224879155015922				150	49.75	0		0	0
_3327.003	13.9347041015625	10.0039577484131	1.23574900627136	-1	150	1.23574900627136		0.0226789115945578				150	49.75	0		0	0
_3327.003	14.9250537109375	10.0014219284058	1.23809385299683	-1	150	1.23809385299683		0.0246194555762917				150	49.75	0		0	0
_3327.003	15.8984462890625	10.0028705596924	1.23736917972565	-1	150	1.23736917972565		0.0240197317905795				150	49.75	0		0	0
_3327.003	16.8858046875	10.0025091171265	1.23905384540558	-1	150	1.23905384540558		0.0254139243452243				150	49.75	0		0	0
_3327.003	17.84723046875	10.003716468811	1.23974621295929	-1	150	1.23974621295929		0.0259869126241217				150	49.75	0		0	0
_3327.003	18.8355859375	10.0019054412842	1.24049866199493	-1	150	1.24049866199493		0.0266096230263944				150	49.75	0		0	0
_3327.003	19.823939453125	10.0029916763306	1.24180483818054	-1	150	1.24180483818054		0.0276905859347754				150	49.75	0		0	0
_3327.003	20.8142890625	10.0013017654419	1.24017095565796	-1	150	1.24017095565796		0.0263384204129837				150	49.75	0		0	0
_3327.003	21.803642578125	9.99888706207275	1.24151873588562	-1	150	1.24151873588562		0.0274538139187022				150	49.75	0		0	0
_3327.003	22.793990234375	10.0011806488037	1.24139404296875	-1	150	1.24139404296875		0.0273506207816969				150	49.75	0		0	0
_3327.003	23.78334375	10.0006980895996	1.24377119541168	-1	150	1.24377119541168		0.0293179002702457				150	49.75	0		0	0
_3327.003	24.773693359375	9.99961090087891	1.24572372436523	-1	150	1.24572372436523		0.0309337706249391				150	49.75	0		0	0
_3327.003	25.764041015625	9.99961090087891	1.24537289142609	-1	150	1.24537289142609		0.0306434289402291				150	49.75	0		0	0
_3327.003	26.75339453125	9.99985313415527	1.2462637424469	-1	150	1.2462637424469		0.0313806778052774				150	49.75	0		0	0
_3327.003	27.7437421875	9.99961090087891	1.24873781204224	-1	150	1.24873781204224		0.0334281638142708				150	49.75	0		0	0
_3327.003	28.73408984375	10.0022668838501	1.24789774417877	-1	150	1.24789774417877		0.0327329419820757				150	49.75	0		0	0
_3327.003	29.723443359375	10.0019054412842	1.24708998203278	-1	150	1.24708998203278		0.0320644556566956				150	49.75	0		0	0
_3327.003	30.70481640625	10.0023880004883	1.24884855747223	-1	150	1.24884855747223		0.0335198143154927				150	49.75	0		0	0
_3327.003	31.686189453125	10.0002145767212	1.24674379825592	-1	150	1.24674379825592		0.0317779615172469				150	49.75	0		0	0
_3327.003	32.668560546875	10.0009393692017	1.2485762834549	-1	150	1.2485762834549		0.0332944862801963				150	49.75	0		0	0
_3327.003	33.65591796875	10.0005769729614	1.2488716840744	-1	150	1.2488716840744		0.0335389533867918				150	49.75	0		0	0
_3327.003	34.6442734375	10.0002145767212	1.24730694293976	-1	150	1.24730694293976		0.0322440077688844				150	49.75	0		0	0
_3327.003	35.63462109375	10.0005769729614	1.24829006195068	-1	150	1.24829006195068		0.0330576156091162				150	49.75	0		0	0
_3327.003	36.62397265625	10.0006980895996	1.24823462963104	-1	150	1.24823462963104		0.033011741031002				150	49.75	0		0	0
_3327.003	37.59936328125	10.0031127929688	1.25022864341736	-1	150	1.25022864341736		0.034661943328026				150	49.75	0		0	0
_3327.003	38.57375390625	10.0003356933594	1.24950861930847	-1	150	1.24950861930847		0.034066067087575				150	49.75	0		0	0
_3327.003	39.5641015625	10.0011806488037	1.2498871088028	-1	150	1.2498871088028		0.0343792967338385				150	49.75	0		0	0
_3327.003	40.55345703125	10.0021467208862	1.25166881084442	-1	150	1.25166881084442		0.0358537944639348				150	49.75	0		0	0
_3327.003	41.546796875	10.0002145767212	1.25070416927338	-1	150	1.25070416927338		0.0350554781497412				150	49.75	0		0	0
_3327.003	42.53515234375	10.0013017654419	1.25119340419769	-1	150	1.25119340419769		0.0354603582972264				150	49.75	0		0	0
_3327.003	43.5284921875	10.0002145767212	1.2500855922699	-1	150	1.2500855922699		0.0345435573199895				150	49.75	0		0	0
_3327.003	44.52183203125	10.0003356933594	1.25277662277222	-1	150	1.25277662277222		0.0367705954411719				150	49.75	0		0	0
_3327.003	45.5071953125	9.99924945831299	1.25211191177368	-1	150	1.25211191177368		0.0362204951238283				150	49.75	0		0	0
_3327.003	46.49555078125	10.002025604248	1.25368595123291	-1	150	1.25368595123291		0.0375231358322581				150	49.75	0		0	0
_3327.003	47.48490234375	10.0009393692017	1.25424909591675	-1	150	1.25424909591675		0.0379891820838956				150	49.75	0		0	0
_3327.003	48.47425390625	10.0006980895996	1.25300741195679	-1	150	1.25300741195679		0.0369615915341377				150	49.75	0		0	0
_3327.003	49.4546328125	10.0035953521729	1.25394904613495	-1	150	1.25394904613495		0.0377408674320387				150	49.75	0		0	0
_3327.003	50.437	10.0014219284058	1.2531965970993	-1	150	1.2531965970993		0.0371181570297661				150	49.75	0		0	0
_3327.003	51.3974296875	10.0021467208862	1.25181651115417	-1	150	1.25181651115417		0.0359760280172328				150	49.75	0		0	0
_3327.003	52.381796875	10.0014219284058	1.2520934343338	-1	150	1.2520934343338		0.0362052035977902				150	49.75	0		0	0
_3327.003	53.36715625	10.002025604248	1.25146114826202	-1	150	1.25146114826202		0.0356819374422683				150	49.75	0		0	0
_3327.003	54.35551171875	9.99961090087891	1.25374591350555	-1	150	1.25374591350555		0.0375727593006268				150	49.75	0		0	0
_3327.003	55.34486328125	10.0004568099976	1.25422132015228	-1	150	1.25422132015228		0.0379661954673352				150	49.75	0		0	0
_3327.003	56.33421484375	10.0010595321655	1.25333046913147	-1	150	1.25333046913147		0.037228946602287				150	49.75	0		0	0
_3327.003	57.3235703125	10.0006980895996	1.25243043899536	-1	150	1.25243043899536		0.0364841013017232				150	49.75	0		0	0
_3327.003	58.31391796875	10.0002145767212	1.25378286838531	-1	150	1.25378286838531		0.0376033423527029				150	49.75	0		0	0
_3327.003	59.30326953125	10.0010595321655	1.25415205955505	-1	150	1.25415205955505		0.0379088769084441				150	49.75	0		0	0
_3327.003	60.29362109375	9.99985313415527	1.25404131412506	-1	150	1.25404131412506		0.0378172264072225				150	49.75	0		0	0
_3327.003	61.28396875	10.002025604248	1.25373208522797	-1	150	1.25373208522797		0.03756131531985				150	49.75	0		0	0
_3327.003	62.2733203125	10.0032329559326	1.25519061088562	-1	150	1.25519061088562		0.03876835932679				150	49.75	0		0	0
_3327.003	63.263671875	10.0005769729614	1.25465059280396	-1	150	1.25465059280396		0.0383214521464519				150	49.75	0		0	0
_3327.003	64.25401953125	10.001784324646	1.25536608695984	-1	150	1.25536608695984		0.0389135794966484				150	49.75	0		0	0
_3327.003	65.24337109375	9.99997329711914	1.25423061847687	-1	150	1.25423061847687		0.0379738905578575				150	49.75	0		0	0
_3327.003	66.23371875	10.0006980895996	1.25599837303162	-1	150	1.25599837303162		0.0394368456521703				150	49.75	0		0	0
_3327.003	67.2240703125	10.0016632080078	1.2560076713562	-1	150	1.2560076713562		0.0394445407426927				150	49.75	0		0	0
_3327.003	68.214421875	10.0027503967285	1.256307721138	-1	150	1.256307721138		0.0396928553945495				150	49.75	0		0	0
_3327.003	69.2037734375	9.99997329711914	1.25531530380249	-1	150	1.25531530380249		0.0388715524637953				150	49.75	0		0	0
_3327.003	70.1941171875	10.0032329559326	1.25559687614441	-1	150	1.25559687614441		0.0391045755896142				150	49.75	0		0	0
_3327.003	71.18346875	10.0039577484131	1.25713849067688	-1	150	1.25713849067688		0.0403803821362223				150	49.75	0		0	0
_3327.003	72.1738203125	10.0011806488037	1.25728166103363	-1	150	1.25728166103363		0.0404988667992656				150	49.75	0		0	0
_3327.003	73.1382421875	9.99936962127686	1.2560076713562	-1	150	1.2560076713562		0.0394445407426927				150	49.75	0		0	0
_3327.003	74.1246015625	10.0019054412842	1.25613224506378	-1	150	1.25613224506378		0.0395476352246913				150	49.75	0		0	0
_3327.003	75.102984375	10.0013017654419	1.25768315792084	-1	150	1.25768315792084		0.0408311368618217				150	49.75	0		0	0
_3327.003	76.0743828125	10.0005769729614	1.25794625282288	-1	150	1.25794625282288		0.0410488684616024				150	49.75	0		0	0
_3327.003	77.0647265625	10.0009393692017	1.25796473026276	-1	150	1.25796473026276		0.0410641599876405				150	49.75	0		0	0
_3327.003	78.054078125	10.0002145767212	1.2584171295166	-1	150	1.2584171295166		0.0414385557380563				150	49.75	0		0	0
_3327.003	79.0444296875	10.0016632080078	1.2589248418808	-1	150	1.2589248418808		0.0418587274115798				150	49.75	0		0	0
_3327.003	80.03478125	10.0010595321655	1.25813555717468	-1	150	1.25813555717468		0.0412055326122376				150	49.75	0		0	0
_3327.003	81.028125	10.002025604248	1.25906789302826	-1	150	1.25906789302826		0.0419771134196163				150	49.75	0		0	0
_3327.003	82.0154765625	9.99997329711914	1.25809860229492	-1	150	1.25809860229492		0.0411749495601614				150	49.75	0		0	0
_3327.003	83.004828125	9.99985313415527	1.25900328159332	-1	150	1.25900328159332		0.0419236424059866				150	49.75	0		0	0
_3327.003	83.9941796875	10.0005769729614	1.2583202123642	-1	150	1.2583202123642		0.0413583492176115				150	49.75	0		0	0
_3327.003	84.98453125	10.002025604248	1.25874948501587	-1	150	1.25874948501587		0.0417136058967282				150	49.75	0		0	0
_3327.003	85.9738828125	9.99985313415527	1.2578216791153	-1	150	1.2578216791153		0.040945773979604				150	49.75	0		0	0
_3327.003	86.964234375	10.0005769729614	1.25755858421326	-1	150	1.25755858421326		0.0407280423798231				150	49.75	0		0	0
_3327.003	87.9535859375	10.0008182525635	1.25843095779419	-1	150	1.25843095779419		0.0414499997188333				150	49.75	0		0	0
_3327.003	88.9439375	10.0014219284058	1.25719392299652	-1	150	1.25719392299652		0.0404262567143365				150	49.75	0		0	0
_3327.003	89.9332890625	10.0013017654419	1.25970494747162	-1	150	1.25970494747162		0.0425043257754061				150	49.75	0		0	0
_3327.003	90.923640625	9.99949073791504	1.25869870185852	-1	150	1.25869870185852		0.0416715788638751				150	49.75	0		0	0
_3327.003	91.913984375	10.001784324646	1.25928950309753	-1	150	1.25928950309753		0.0421605130770664				150	49.75	0		0	0
_3327.003	92.9033359375	10.0006980895996	1.25848639011383	-1	150	1.25848639011383		0.0414958742969473				150	49.75	0		0	0
_3327.003	93.8936875	10.0005769729614	1.2587171792984	-1	150	1.2587171792984		0.0416868703899131				150	49.75	0		0	0
_3327.003	94.8710703125	10.0009393692017	1.26050806045532	-1	150	1.26050806045532		0.0431689645555251				150	49.75	0		0	0
_3327.003	95.84246875	10.0019054412842	1.26130652427673	-1	150	1.26130652427673		0.0438297557903831				150	49.75	0		0	0
_3327.003	96.8338203125	10.0009393692017	1.26119112968445	-1	150	1.26119112968445		0.0437342577439002				150	49.75	0		0	0
_3327.003	97.823171875	10.0009393692017	1.26075267791748	-1	150	1.26075267791748		0.0433714046292677				150	49.75	0		0	0
_3327.003	98.813515625	10.0013017654419	1.26213276386261	-1	150	1.26213276386261		0.0445135336418012				150	49.75	0		0	0
_3327.003	99.8038671875	10.0021467208862	1.26058185100555	-1	150	1.26058185100555		0.0432300320046708				150	49.75	0		0	0
_3327.003	100.79421875	9.99949073791504	1.2611311674118	-1	150	1.2611311674118		0.0436846342755315				150	49.75	0		0	0
_3327.003	101.7835703125	10.0004568099976	1.26150047779083	-1	150	1.26150047779083		0.0439902674862793				150	49.75	0		0	0
_3327.003	102.7739140625	10.0009393692017	1.26104342937469	-1	150	1.26104342937469		0.0436120241906022				150	49.75	0		0	0
_3327.003	103.763265625	9.9991283416748	1.26226198673248	-1	150	1.26226198673248		0.0446204756690609				150	49.75	0		0	0
_3327.003	104.7536171875	10.0002145767212	1.26132500171661	-1	150	1.26132500171661		0.0438450473164211				150	49.75	0		0	0
_3327.003	105.74396875	9.99743843078613	1.2602311372757	-1	150	1.2602311372757		0.0429397889749676				150	49.75	0		0	0
_3327.003	106.7333203125	10.0011806488037	1.2614403963089	-1	150	1.2614403963089		0.0439405453629038				150	49.75	0		0	0
_3327.003	107.723671875	10.0005769729614	1.25920176506042	-1	150	1.25920176506042		0.0420879029921373				150	49.75	0		0	0
_3327.003	108.714015625	10.0003356933594	1.25981104373932	-1	150	1.25981104373932		0.0425921287313666				150	49.75	0		0	0
_3327.003	109.7033671875	10.0013017654419	1.2602311372757	-1	150	1.2602311372757		0.0429397889749676				150	49.75	0		0	0
_3327.003	110.69371875	9.99779987335205	1.25876784324646	-1	150	1.25876784324646		0.0417287987677595				150	49.75	0		0	0
_3327.003	111.6840703125	10.0009393692017	1.261638879776	-1	150	1.261638879776		0.0441048059490547				150	49.75	0		0	0
_3327.003	112.673421875	10.0009393692017	1.26061415672302	-1	150	1.26061415672302		0.0432567675114857				150	49.75	0		0	0
_3327.003	113.6637734375	10.0010595321655	1.26150500774384	-1	150	1.26150500774384		0.0439940163765338				150	49.75	0		0	0
_3327.003	114.6541171875	10.0011806488037	1.26242363452911	-1	150	1.26242363452911		0.0447542518581423				150	49.75	0		0	0
_3327.003	115.64346875	10.0003356933594	1.26170349121094	-1	150	1.26170349121094		0.0441582769626847				150	49.75	0		0	0
_3327.003	116.6098828125	10.0080623626709	1.25950181484222	-1	150	1.25950181484222	0	0.0423362176439941	0	0	0	150	49.75	0	0	0	0	0	0	0	0	0	0	0
_3327.003	117.5962421875	9.99973201751709	1.25993573665619	-1	150	1.25993573665619		0.0426953218683719				150	49.75	0		0	0
_3327.003	118.5846015625	10.0019054412842	1.26108503341675	-1	150	1.26108503341675		0.0436464547879396				150	49.75	0		0	0
_3327.003	119.5569921875	10.0013017654419	1.26199889183044	-1	150	1.26199889183044		0.0444027440692802				150	49.75	0		0	0
_3327.003	120.541359375	9.99949073791504	1.26118195056915	-1	150	1.26118195056915		0.0437266613083844				150	49.75	0		0	0
_3327.003	121.52771875	10.0011806488037	1.26208198070526	-1	150	1.26208198070526		0.0444715066089483				150	49.75	0		0	0
_3327.003	122.515078125	10.0019054412842	1.26277899742126	-1	150	1.26277899742126		0.0450483424331067				150	49.75	0		0	0
_3327.003	123.5044296875	9.9991283416748	1.26108038425446	-1	150	1.26108038425446		0.0436426072426783				150	49.75	0		0	0
_3327.003	124.49478125	10.0015430450439	1.26139891147614	-1	150	1.26139891147614		0.0439062134205732				150	49.75	0		0	0
_3327.003	125.4841328125	10.0002145767212	1.26086342334747	-1	150	1.26086342334747		0.0434630551304895				150	49.75	0		0	0
_3327.003	126.4645078125	10.0023880004883	1.26158356666565	-1	150	1.26158356666565		0.0440590300259474				150	49.75	0		0	0
_3327.003	127.4558515625	10.0004568099976	1.26126039028168	-1	150	1.26126039028168		0.0437915763027912				150	49.75	0		0	0
_3327.003	128.4372265625	10.0005769729614	1.26081728935242	-1	150	1.26081728935242		0.0434248756428977				150	49.75	0		0	0
_3327.003	129.41959375	9.99961090087891	1.26117277145386	-1	150	1.26117277145386		0.0437190648728687				150	49.75	0		0	0
_3327.003	130.4059609375	10.0070962905884	1.26158356666565	-1	150	1.26158356666565		0.0440590300259474				150	49.75	0		0	0
_3327.003	131.3943125	10.0013017654419	1.2615373134613	-1	150	1.2615373134613		0.0440207518833486				150	49.75	0		0	0
_3327.003	132.38465625	10.0003356933594	1.26200354099274	-1	150	1.26200354099274		0.0444065916145415				150	49.75	0		0	0
_3327.003	133.374015625	9.99924945831299	1.26241433620453	-1	150	1.26241433620453		0.04474655676762				150	49.75	0		0	0
_3327.003	134.363359375	10.0005769729614	1.26041567325592	-1	150	1.26041567325592		0.0430925069253347				150	49.75	0		0	0
_3327.003	135.35371875	10.0010595321655	1.25937259197235	-1	150	1.25937259197235		0.0422292756167344				150	49.75	0		0	0
_3327.003	136.3470625	10.0057687759399	1.26018035411835	-1	150	1.26018035411835		0.0428977619421145				150	49.75	0		0	0
_3327.003	137.33540625	9.9991283416748	1.26093733310699	-1	150	1.26093733310699		0.0435242212346418				150	49.75	0		0	0
_3327.003	138.311796875	10.0010595321655	1.25959408283234	-1	150	1.25959408283234		0.0424125766191779				150	49.75	0		0	0
_3327.003	139.292171875	10.002025604248	1.26012492179871	-1	150	1.26012492179871		0.0428518873640005				150	49.75	0		0	0
_3327.003	140.27753125	10.002025604248	1.26076185703278	-1	150	1.26076185703278		0.0433790010647834				150	49.75	0		0	0
_3327.003	141.264890625	9.99936962127686	1.26151895523071	-1	150	1.26151895523071		0.0440055590123174				150	49.75	0		0	0
_3327.003	142.2293125	10.0014219284058	1.25995874404907	-1	150	1.25995874404907		0.0427143622846644				150	49.75	0		0	0
_3327.003	143.216671875	10.0015430450439	1.25979721546173	-1	150	1.25979721546173		0.0425806847505898				150	49.75	0		0	0
_3327.003	144.205015625	10.0000944137573	1.26073884963989	-1	150	1.26073884963989		0.0433599606484909				150	49.75	0		0	0
_3327.003	145.194375	10.0023880004883	1.26181888580322	-1	150	1.26181888580322		0.0442537750091676				150	49.75	0		0	0
_3327.003	146.183734375	9.99852466583252	1.26054954528809	-1	150	1.26054954528809		0.0432032964978557				150	49.75	0		0	0
_3327.003	147.174078125	10.0016632080078	1.26215589046478	-1	150	1.26215589046478		0.0445326727131006				150	49.75	0		0	0
_3327.003	148.163421875	9.9991283416748	1.26246047019958	-1	150	1.26246047019958		0.0447847362552118				150	49.75	0		0	0
_3327.003	149.144796875	9.99876594543457	1.26330518722534	-1	150	1.26330518722534		0.0454838056326681				150	49.75	0		0	0
_3327.003	150.125171875	10.0014219284058	1.26318979263306	-1	150	1.26318979263306		0.0453883075861852				150	49.75	0		0	0
_3327.003	151.108546875	10.0014219284058	1.26258981227875	-1	150	1.26258981227875		0.0448917769374784				150	49.75	0		0	0
_3327.003	152.09590625	9.99997329711914	1.26335597038269	-1	150	1.26335597038269		0.0455258326655212				150	49.75	0		0	0
_3327.003	153.08425	9.9991283416748	1.26337444782257	-1	150	1.26337444782257		0.0455411241915593				150	49.75	0		0	0
_3327.003	154.05765625	9.99900722503662	1.26373910903931	-1	150	1.26373910903931		0.0458429098570459				150	49.75	0		0	0
_3327.003	155.045015625	9.99876594543457	1.26314830780029	-1	150	1.26314830780029		0.0453539756438546				150	49.75	0		0	0
_3327.003	156.029375	10.0008182525635	1.26341593265533	-1	150	1.26341593265533		0.0455754561338899				150	49.75	0		0	0
_3327.003	157.02171875	10.0000944137573	1.2637482881546	-1	150	1.2637482881546		0.0458505062925616				150	49.75	0		0	0
_3327.003	158.007078125	9.99900722503662	1.26312518119812	-1	150	1.26312518119812		0.0453348365725554				150	49.75	0		0	0
_3327.003	158.9954375	10.0009393692017	1.26367914676666	-1	150	1.26367914676666		0.0457932863886772				150	49.75	0		0	0
_3327.003	159.98478125	10.0027503967285	1.26372528076172	-1	150	1.26372528076172		0.0458314658762691				150	49.75	0		0	0
_3327.003	160.974140625	10.0016632080078	1.263951420784	-1	150	1.263951420784		0.0460186144239736				150	49.75	0		0	0
_3327.003	161.964484375	10.0005769729614	1.26435303688049	-1	150	1.26435303688049		0.0463509831415365				150	49.75	0		0	0
_3327.003	162.95384375	10.0003356933594	1.26320827007294	-1	150	1.26320827007294		0.0454035991122232				150	49.75	0		0	0
_3327.003	163.9441875	10.001784324646	1.263951420784	-1	150	1.263951420784		0.0460186144239736				150	49.75	0		0	0
_3327.003	164.933546875	10.0014219284058	1.26380372047424	-1	150	1.26380372047424		0.0458963808706758				150	49.75	0		0	0
_3327.003	165.923890625	9.99816226959229	1.26282513141632	-1	150	1.26282513141632		0.0450865219206986				150	49.75	0		0	0
_3327.003	166.91325	9.99961090087891	1.26380372047424	-1	150	1.26380372047424		0.0458963808706758				150	49.75	0		0	0
_3327.003	167.90359375	9.99804210662842	1.26241433620453	-1	150	1.26241433620453		0.04474655676762				150	49.75	0		0	0
_3327.003	168.8939375	10.0002145767212	1.26574230194092	-1	150	1.26574230194092		0.0475007085895855				150	49.75	0		0	0
_3327.003	169.883296875	9.99936962127686	1.26493453979492	-1	150	1.26493453979492		0.0468322222642055				150	49.75	0		0	0
_3327.003	170.86665625	10.0006980895996	1.26346671581268	-1	150	1.26346671581268		0.0456174831667429				150	49.75	0		0	0
_3327.003	171.84903125	9.99949073791504	1.26409912109375	-1	150	1.26409912109375		0.0461408479772714				150	49.75	0		0	0
_3327.003	172.83140625	10.0015430450439	1.26389598846436	-1	150	1.26389598846436		0.0459727398458594				150	49.75	0		0	0
_3327.003	173.817765625	10.0022668838501	1.26285743713379	-1	150	1.26285743713379		0.0451132574275135				150	49.75	0		0	0
_3327.003	174.805125	10.0004568099976	1.26209592819214	-1	150	1.26209592819214		0.0444830492447319				150	49.75	0		0	0
_3327.003	175.79446875	10.002025604248	1.26235437393188	-1	150	1.26235437393188		0.0446969332992513				150	49.75	0		0	0
_3327.003	176.7848125	9.99997329711914	1.26216971874237	-1	150	1.26216971874237		0.0445441166938774				150	49.75	0		0	0
_3327.003	177.774171875	10.0013017654419	1.26356828212738	-1	150	1.26356828212738		0.045701537232449				150	49.75	0		0	0
_3327.003	178.76353125	10.0014219284058	1.26513767242432	-1	150	1.26513767242432		0.0470003303956175				150	49.75	0		0	0
_3327.003	179.753875	10.0010595321655	1.26422369480133	-1	150	1.26422369480133		0.04624394245927				150	49.75	0		0	0
_3327.003	180.74421875	10.0010595321655	1.26639318466187	-1	150	1.26639318466187		0.0480393649261524				150	49.75	0		0	0
_3327.003	181.733578125	9.99997329711914	1.26453304290771	-1	150	1.26453304290771		0.0464999522016492				150	49.75	0		0	0
_3327.003	182.723921875	10.0025091171265	1.2647500038147	-1	150	1.2647500038147		0.0466795043138382				150	49.75	0		0	0
_3327.003	183.71328125	10.0006980895996	1.26490223407745	-1	150	1.26490223407745		0.0468054867573904				150	49.75	0		0	0
_3327.003	184.703625	10.0006980895996	1.26646244525909	-1	150	1.26646244525909		0.0480966834850434				150	49.75	0		0	0
_3327.003	185.69396875	10.0003356933594	1.26504075527191	-1	150	1.26504075527191		0.0469201238751726				150	49.75	0		0	0
_3327.003	186.683328125	10.0021467208862	1.26728868484497	-1	150	1.26728868484497		0.0487804613364615				150	49.75	0		0	0
_3327.003	187.673671875	10.0003356933594	1.26527154445648	-1	150	1.26527154445648		0.0471111199681384				150	49.75	0		0	0
_3327.003	188.66403125	9.99816226959229	1.26599156856537	-1	150	1.26599156856537		0.0477069962085894				150	49.75	0		0	0
_3327.003	189.64440625	10.0003356933594	1.26798105239868	-1	150	1.26798105239868		0.0493534496153589				150	49.75	0		0	0
_3327.003	190.63575	10.0003356933594	1.26479613780975	-1	150	1.26479613780975		0.04671768380143				150	49.75	0		0	0
_3327.003	191.60515625	10.0011806488037	1.26576542854309	-1	150	1.26576542854309		0.0475198476608849				150	49.75	0		0	0
_3327.003	192.578546875	10.0009393692017	1.26613926887512	-1	150	1.26613926887512		0.0478292297618872				150	49.75	0		0	0
_3327.003	193.561921875	10.0056476593018	1.26498079299927	-1	150	1.26498079299927		0.046870500406804				150	49.75	0		0	0
_3327.003	194.54728125	10.0008182525635	1.26505923271179	-1	150	1.26505923271179		0.0469354154012107				150	49.75	0		0	0
_3327.003	195.535625	9.99997329711914	1.26451921463013	-1	150	1.26451921463013		0.0464885082208724				150	49.75	0		0	0
_3327.003	196.526984375	10.0000944137573	1.26576542854309	-1	150	1.26576542854309		0.0475198476608849				150	49.75	0		0	0
_3327.003	197.515328125	10.0010595321655	1.26689171791077	-1	150	1.26689171791077		0.0484519401641599				150	49.75	0		0	0
_3327.003	198.5046875	10.0005769729614	1.26592695713043	-1	150	1.26592695713043		0.0476535251949595				150	49.75	0		0	0
_3327.003	199.49403125	10.0006980895996	1.26720559597015	-1	150	1.26720559597015		0.0487116987967937				150	49.75	0		0	0
_3327.003	200.484390625	10.0003356933594	1.26637935638428	-1	150	1.26637935638428		0.0480279209453753				150	49.75	0		0	0
_3327.003	201.464765625	9.9986457824707	1.26559460163116	-1	150	1.26559460163116		0				150	49.75	0		0	0
_3327.004	0.0359039001464844	0.0376689657568932	0.00109862047247589	-1	200	0.00109862047247589		0				200	49.75	0		0	0
_3327.004	2.89026416015625	10.0023756027222	1.20361840724945	-1	200	1.20361840724945		0				200	49.75	0		0	0
_3327.004	3.87762158203125	10.0011682510376	1.21194529533386	-1	200	1.21194529533386		0.00691821264468739				200	49.75	0		0	0
_3327.004	4.86597607421875	9.99947834014893	1.21557784080505	-1	200	1.21557784080505		0.00993623351352113				200	49.75	0		0	0
_3327.004	5.8563251953125	10.001651763916	1.21875810623169	-1	200	1.21875810623169		0.0125784874101722				200	49.75	0		0	0
_3327.004	6.845677734375	9.99996089935303	1.22180461883545	-1	200	1.22180461883545		0.0151096157025035				200	49.75	0		0	0
_3327.004	7.8350302734375	9.99887466430664	1.22144448757172	-1	200	1.22144448757172		0.014810408527236				200	49.75	0		0	0
_3327.004	8.825380859375	10.0014095306396	1.22416317462921	-1	200	1.22416317462921		0.0170691701423131				200	49.75	0		0	0
_3327.004	9.8157275390625	9.99959945678711	1.22712194919586	-1	200	1.22712194919586		0.0195274032075683				200	49.75	0		0	0
_3327.004	10.8050810546875	9.99996089935303	1.22765278816223	-1	200	1.22765278816223		0.019968439139864				200	49.75	0		0	0
_3327.004	11.7954296875	9.99984073638916	1.22951292991638	-1	200	1.22951292991638		0.021513897187819				200	49.75	0		0	0
_3327.004	12.7857783203125	10.0023756027222	1.23134541511536	-1	200	1.23134541511536		0.0230363773924565				200	49.75	0		0	0
_3327.004	13.7751318359375	9.99935722351074	1.23256397247314	-1	200	1.23256397247314		0.0240487890924177				200	49.75	0		0	0
_3327.004	14.7664775390625	9.9980297088623	1.23463177680969	-1	200	1.23463177680969		0.0257667790501099				200	49.75	0		0	0
_3327.004	15.755828125	9.99911594390869	1.2361319065094	-1	200	1.2361319065094		0.0270131289652256				200	49.75	0		0	0
_3327.004	16.745181640625	9.99875354766846	1.23768746852875	-1	200	1.23768746852875		0.0283055336094042				200	49.75	0		0	0
_3327.004	17.735529296875	9.99971961975098	1.23624730110168	-1	200	1.23624730110168		0.0271090020356191				200	49.75	0		0	0
_3327.004	18.7248828125	10.0014095306396	1.23757672309875	-1	200	1.23757672309875		0.0282135231937062				200	49.75	0		0	0
_3327.004	19.715232421875	10.0014095306396	1.2401477098465	-1	200	1.2401477098465		0.0303495712403767				200	49.75	0		0	0
_3327.004	20.705580078125	9.99984073638916	1.23990762233734	-1	200	1.23990762233734		0.0301500997901984				200	49.75	0		0	0
_3327.004	21.69493359375	9.99863338470459	1.23970913887024	-1	200	1.23970913887024		0.0299851941474245				200	49.75	0		0	0
_3327.004	22.685283203125	9.99875354766846	1.23946452140808	-1	200	1.23946452140808		0.0297819590849786				200	49.75	0		0	0
_3327.004	23.675630859375	9.99827098846436	1.23937690258026	-1	200	1.23937690258026		0.0297091629003308				200	49.75	0		0	0
_3327.004	24.664984375	9.99827098846436	1.24031388759613	-1	200	1.24031388759613		0.0304876363851376				200	49.75	0		0	0
_3327.004	25.65533203125	9.99887466430664	1.24129235744476	-1	200	1.24129235744476		0.0313005766349206				200	49.75	0		0	0
_3327.004	26.645681640625	9.99875354766846	1.24220168590546	-1	200	1.24220168590546		0.0320560722764101				200	49.75	0		0	0
_3327.004	27.636029296875	9.99875354766846	1.24060463905334	-1	200	1.24060463905334		0.0307292008672551				200	49.75	0		0	0
_3327.004	28.6134140625	9.99670124053955	1.24379420280457	-1	200	1.24379420280457		0.0333791800732974				200	49.75	0		0	0
_3327.004	29.59578515625	9.99875354766846	1.24408495426178	-1	200	1.24408495426178		0.0336207445554149				200	49.75	0		0	0
_3327.004	30.57915234375	9.99766731262207	1.24525272846222	-1	200	1.24525272846222		0.0345909641810087				200	49.75	0		0	0
_3327.004	31.5675078125	10.0037040710449	1.24614357948303	-1	200	1.24614357948303		0.0353311082461438				200	49.75	0		0	0
_3327.004	32.54090234375	9.9969425201416	1.24569129943848	-1	200	1.24569129943848		0.0349553412739609				200	49.75	0		0	0
_3327.004	33.5282578125	10.003945350647	1.24640667438507	-1	200	1.24640667438507		0.0355496948849439				200	49.75	0		0	0
_3327.004	34.51062890625	9.99911594390869	1.246577501297	-1	200	1.246577501297		0.0356916226844004				200	49.75	0		0	0
_3327.004	35.48901171875	9.99887466430664	1.2465728521347	-1	200	1.2465728521347		0.0356877600297048				200	49.75	0		0	0
_3327.004	36.4713828125	9.99875354766846	1.24754679203033	-1	200	1.24754679203033		0.0364969366672203				200	49.75	0		0	0
_3327.004	37.45475	9.99899578094482	1.24828064441681	-1	200	1.24828064441681		0.0371066418545576				200	49.75	0		0	0
_3327.004	38.44011328125	9.99923706054688	1.24710834026337	-1	200	1.24710834026337		0.0361326586166961				200	49.75	0		0	0
_3327.004	39.43145703125	9.99790859222412	1.24910688400269	-1	200	1.24910688400269		0.0377931049236666				200	49.75	0		0	0
_3327.004	40.4178203125	9.99971961975098	1.25039935112	-1	200	1.25039935112		0.038866922929045				200	49.75	0		0	0
_3327.004	41.407171875	9.99971961975098	1.24879765510559	-1	200	1.24879765510559		0.0375361888651946				200	49.75	0		0	0
_3327.004	42.3955234375	9.99766731262207	1.2496885061264	-1	200	1.2496885061264		0.0382763329303297				200	49.75	0		0	0
_3327.004	43.385875	10.0000820159912	1.2504870891571	-1	200	1.2504870891571		0.0389398181561211				200	49.75	0		0	0
_3327.004	44.3752265625	9.99911594390869	1.25175178050995	-1	200	1.25175178050995		0.0399905592757541				200	49.75	0		0	0
_3327.004	45.36557421875	9.99923706054688	1.25192713737488	-1	200	1.25192713737488		0.0401362506874783				200	49.75	0		0	0
_3327.004	46.3549296875	9.99984073638916	1.25281798839569	-1	200	1.25281798839569		0.0408763947526134				200	49.75	0		0	0
_3327.004	47.34527734375	10.0003232955933	1.25213027000427	-1	200	1.25213027000427		0.0403050189849479				200	49.75	0		0	0
_3327.004	48.335625	9.99911594390869	1.25202405452728	-1	200	1.25202405452728		0.0402167721815174				200	49.75	0		0	0
_3327.004	49.32498046875	9.99790859222412	1.25237023830414	-1	200	1.25237023830414		0.0405043913926979				200	49.75	0		0	0
_3327.004	50.315328125	9.99984073638916	1.25211179256439	-1	200	1.25211179256439		0.0402896674085935				200	49.75	0		0	0
_3327.004	51.30567578125	9.9980297088623	1.25286412239075	-1	200	1.25286412239075		0.0409147241722851				200	49.75	0		0	0
_3327.004	52.29502734375	9.99996089935303	1.25267028808594	-1	200	1.25267028808594		0.0407536811842066				200	49.75	0		0	0
_3327.004	53.28537890625	9.99682235717773	1.25302112102509	-1	200	1.25302112102509		0.041045163050083				200	49.75	0		0	0
_3327.004	54.25677734375	9.99609756469727	1.25161325931549	-1	200	1.25161325931549		0.0398754719743108				200	49.75	0		0	0
_3327.004	55.241140625	9.99947834014893	1.25259649753571	-1	200	1.25259649753571		0.0406923739212175				200	49.75	0		0	0
_3327.004	56.2285	9.99911594390869	1.2537134885788	-1	200	1.2537134885788		0.0416204014724439				200	49.75	0		0	0
_3327.004	57.21685546875	9.99658107757568	1.25338578224182	-1	200	1.25338578224182		0.0413481338376178				200	49.75	0		0	0
_3327.004	58.20620703125	9.99899578094482	1.25482130050659	-1	200	1.25482130050659		0.0425408027567074				200	49.75	0		0	0
_3327.004	59.19555859375	9.99718475341797	1.25622451305389	-1	200	1.25622451305389		0.0437066311777838				200	49.75	0		0	0
_3327.004	60.18491015625	9.9964599609375	1.25545823574066	-1	200	1.25545823574066		0.0430699864500055				200	49.75	0		0	0
_3327.004	61.17526171875	9.99839210510254	1.25516283512115	-1	200	1.25516283512115		0.0428245593131922				200	49.75	0		0	0
_3327.004	62.165609375	9.99778842926025	1.25687992572784	-1	200	1.25687992572784		0.0442511664474363				200	49.75	0		0	0
_3327.004	63.1549609375	9.99863338470459	1.25553214550018	-1	200	1.25553214550018		0.0431313927554227				200	49.75	0		0	0
_3327.004	64.1453125	9.99971961975098	1.25540280342102	-1	200	1.25540280342102		0.0430239317209424				200	49.75	0		0	0
_3327.004	65.13566015625	9.99923706054688	1.25537049770355	-1	200	1.25537049770355		0.0429970912229294				200	49.75	0		0	0
_3327.004	66.125015625	10.0005645751953	1.25776147842407	-1	200	1.25776147842407		0.0449835852031801				200	49.75	0		0	0
_3327.004	67.115359375	9.99935722351074	1.25670444965363	-1	200	1.25670444965363		0.0441053759932841				200	49.75	0		0	0
_3327.004	68.0767890625	10.0006856918335	1.25669991970062	-1	200	1.25669991970062		0.0441016123810165				200	49.75	0		0	0
_3327.004	69.066140625	9.99875354766846	1.25824153423309	-1	200	1.25824153423309		0.0453824290611085				200	49.75	0		0	0
_3327.004	70.056484375	9.99923706054688	1.25740146636963	-1	200	1.25740146636963		0.0446844770703407				200	49.75	0		0	0
_3327.004	71.0458359375	10.0005645751953	1.25910007953644	-1	200	1.25910007953644		0.0460957326282305				200	49.75	0		0	0
_3327.004	72.0351953125	9.99875354766846	1.2588369846344	-1	200	1.2588369846344		0.0458771459894305				200	49.75	0		0	0
_3327.004	73.0195625	10.0003232955933	1.25826001167297	-1	200	1.25826001167297		0.0453977806374628				200	49.75	0		0	0
_3327.004	74.0009296875	9.99827098846436	1.25673222541809	-1	200	1.25673222541809		0.0441284528790298				200	49.75	0		0	0
_3327.004	74.974328125	9.99947834014893	1.25890624523163	-1	200	1.25890624523163		0.045934689640152				200	49.75	0		0	0
_3327.004	75.9507109375	9.99814987182617	1.25758147239685	-1	200	1.25758147239685		0.0448340311367605				200	49.75	0		0	0
_3327.004	76.911140625	9.99778842926025	1.25912320613861	-1	200	1.25912320613861		0.0461149468592805				200	49.75	0		0	0
_3327.004	77.8935078125	10.0002021789551	1.25936782360077	-1	200	1.25936782360077		0.0463181819217262				200	49.75	0		0	0
_3327.004	78.877875	9.99863338470459	1.26035094261169	-1	200	1.26035094261169		0.0471349848262048				200	49.75	0		0	0
_3327.004	79.866234375	9.99682235717773	1.25917851924896	-1	200	1.25917851924896		0.0461609025459153				200	49.75	0		0	0
_3327.004	80.8555859375	9.99971961975098	1.26108944416046	-1	200	1.26108944416046		0.0477485526682377				200	49.75	0		0	0
_3327.004	81.8459296875	9.99863338470459	1.26237273216248	-1	200	1.26237273216248		0.0488147444066531				200	49.75	0		0	0
_3327.004	82.8352890625	9.99718475341797	1.26257121562958	-1	200	1.26257121562958		0.0489796500494271				200	49.75	0		0	0
_3327.004	83.8256328125	10.0003232955933	1.26139879226685	-1	200	1.26139879226685		0.0480055677691376				200	49.75	0		0	0
_3327.004	84.8060078125	9.9980297088623	1.26070177555084	-1	200	1.26070177555084		0.0474264666920809				200	49.75	0		0	0
_3327.004	85.7684296875	10.001651763916	1.26206338405609	-1	200	1.26206338405609		0.0485577293057531				200	49.75	0		0	0
_3327.004	86.728859375	10.0056352615356	1.26240956783295	-1	200	1.26240956783295	0	0.0488453485169338	0	0	0	200	49.75	0	0	0	0	0	0	0	0	0	0	0
_3327.004	87.711234375	9.99851226806641	1.26328659057617	-1	200	1.26328659057617		0.04957400366041				200	49.75	0		0	0
_3327.004	88.6936015625	9.99827098846436	1.26191115379333	-1	200	1.26191115379333		0.0484312521250791				200	49.75	0		0	0
_3327.004	89.67796875	9.99706363677979	1.26299118995667	-1	200	1.26299118995667		0.0493285765235969				200	49.75	0		0	0
_3327.004	90.6673203125	9.99718475341797	1.2637528181076	-1	200	1.2637528181076		0.0499613585966798				200	49.75	0		0	0
_3327.004	91.655671875	9.99923706054688	1.26302814483643	-1	200	1.26302814483643		0.0493592796763056				200	49.75	0		0	0
_3327.004	92.6460234375	9.99706363677979	1.26293122768402	-1	200	1.26293122768402		0.0492787581822665				200	49.75	0		0	0
_3327.004	93.635375	9.99899578094482	1.2652667760849	-1	200	1.2652667760849		0.0512191974334542				200	49.75	0		0	0
_3327.004	94.6257265625	9.99959945678711	1.26539134979248	-1	200	1.26539134979248		0.0513226967708107				200	49.75	0		0	0
_3327.004	95.616078125	9.99814987182617	1.26393747329712	-1	200	1.26393747329712		0.0501147753177951				200	49.75	0		0	0
_3327.004	96.6054296875	9.99935722351074	1.26253426074982	-1	200	1.26253426074982		0.0489489468967184				200	49.75	0		0	0
_3327.004	97.5828125	9.99827098846436	1.26439440250397	-1	200	1.26439440250397		0.0504944049446734				200	49.75	0		0	0
_3327.004	98.5641875	9.99827098846436	1.2638543844223	-1	200	1.2638543844223		0.0500457427454144				200	49.75	0		0	0
_3327.004	99.548546875	9.9980297088623	1.26281583309174	-1	200	1.26281583309174		0.049182885111873				200	49.75	0		0	0
_3327.004	100.53690625	9.99827098846436	1.26371121406555	-1	200	1.26371121406555		0.0499267927892755				200	49.75	0		0	0
_3327.004	101.5262578125	9.99742603302002	1.26359581947327	-1	200	1.26359581947327		0.049830919718882				200	49.75	0		0	0
_3327.004	102.515609375	9.99658107757568	1.2636559009552	-1	200	1.2636559009552		0.0498808371026405				200	49.75	0		0	0
_3327.004	103.4999765625	9.99984073638916	1.26434361934662	-1	200	1.26434361934662		0.050452212870306				200	49.75	0		0	0
_3327.004	104.471375	9.99814987182617	1.26342964172363	-1	200	1.26342964172363		0.0496928545741211				200	49.75	0		0	0
_3327.004	105.457734375	9.99814987182617	1.26296353340149	-1	200	1.26296353340149		0.0493055986802795				200	49.75	0		0	0
_3327.004	106.4470859375	9.9980297088623	1.2623542547226	-1	200	1.2623542547226		0.0487993928302988				200	49.75	0		0	0
_3327.004	107.4364375	10.0005645751953	1.2629497051239	-1	200	1.2629497051239		0.0492941097586208				200	49.75	0		0	0
_3327.004	108.4088359375	9.99887466430664	1.26468062400818	-1	200	1.26468062400818		0.0507322058145234				200	49.75	0		0	0
_3327.004	109.391203125	9.99814987182617	1.26508212089539	-1	200	1.26508212089539		0.0510657807123389				200	49.75	0		0	0
_3327.004	110.3775625	9.99971961975098	1.26442205905914	-1	200	1.26442205905914		0.0505173827879908				200	49.75	0		0	0
_3327.004	111.365921875	9.99851226806641	1.26500368118286	-1	200	1.26500368118286		0.0510006107946541				200	49.75	0		0	0
_3327.004	112.356265625	9.99839210510254	1.26494824886322	-1	200	1.26494824886322		0.0509545560655911				200	49.75	0		0	0
_3327.004	113.3456171875	9.99911594390869	1.26570069789886	-1	200	1.26570069789886		0.0515797118717107				200	49.75	0		0	0
_3327.004	114.3349765625	9.99827098846436	1.26445436477661	-1	200	1.26445436477661		0.0505442232860038				200	49.75	0		0	0
_3327.004	115.3253203125	9.9980297088623	1.26495754718781	-1	200	1.26495754718781		0.0509622813749822				200	49.75	0		0	0
_3327.004	116.315671875	9.99706363677979	1.26360046863556	-1	200	1.26360046863556		0.0498347823735776				200	49.75	0		0	0
_3327.004	117.296046875	9.99682235717773	1.26403439044952	-1	200	1.26403439044952		0.0501952968118342				200	49.75	0		0	0
_3327.004	118.2794140625	9.9980297088623	1.26641607284546	-1	200	1.26641607284546		0.0521740654826937				200	49.75	0		0	0
_3327.004	119.26278125	9.9980297088623	1.26547908782959	-1	200	1.26547908782959		0.0513955919978868				200	49.75	0		0	0
_3327.004	120.249140625	9.99730491638184	1.26620376110077	-1	200	1.26620376110077		0.051997670918261				200	49.75	0		0	0
_3327.004	121.2365	9.99899578094482	1.26748692989349	-1	200	1.26748692989349		0.0530637636142484				200	49.75	0		0	0
_3327.004	122.2258515625	9.9980297088623	1.26705312728882	-1	200	1.26705312728882		0.0527033482184198				200	49.75	0		0	0
_3327.004	123.216203125	9.99851226806641	1.26744079589844	-1	200	1.26744079589844		0.0530254341945766				200	49.75	0		0	0
_3327.004	124.2055546875	9.99814987182617	1.26784241199493	-1	200	1.26784241199493		0.0533591081348201				200	49.75	0		0	0
_3327.004	125.1859296875	9.99875354766846	1.26854395866394	-1	200	1.26854395866394		0.0539419728241444				200	49.75	0		0	0
_3327.004	126.1772734375	9.99863338470459	1.26775002479553	-1	200	1.26775002479553		0.0532823502530484				200	49.75	0		0	0
_3327.004	127.168625	9.99501132965088	1.2680778503418	-1	200	1.2680778503418		0.0535547169303028				200	49.75	0		0	0
_3327.004	128.1509921875	9.99984073638916	1.2672700881958	-1	200	1.2672700881958		0.0528836054375481				200	49.75	0		0	0
_3327.004	129.1323671875	9.9980297088623	1.26793932914734	-1	200	1.26793932914734		0.0534396296288593				200	49.75	0		0	0
_3327.004	130.1177265625	10.0000820159912	1.26876091957092	-1	200	1.26876091957092		0.0541222300432727				200	49.75	0		0	0
_3327.004	131.107078125	9.9980297088623	1.26954555511475	-1	200	1.26954555511475		0.0547741273049773				200	49.75	0		0	0
_3327.004	132.0964375	9.99730491638184	1.27026104927063	-1	200	1.27026104927063		0.0553685799583883				200	49.75	0		0	0
_3327.004	133.090765625	9.99911594390869	1.27059805393219	-1	200	1.27059805393219		0.0556485729026057				200	49.75	0		0	0
_3327.004	134.077125	9.99875354766846	1.26956868171692	-1	200	1.26956868171692		0.0547933415360273				200	49.75	0		0	0
_3327.004	135.066484375	9.99814987182617	1.26951789855957	-1	200	1.26951789855957		0.0547511494616599				200	49.75	0		0	0
_3327.004	136.045859375	9.99863338470459	1.27063488960266	-1	200	1.27063488960266		0.0556791770128864				200	49.75	0		0	0
_3327.004	137.028234375	9.99863338470459	1.26934254169464	-1	200	1.26934254169464		0.0546054580499358				200	49.75	0		0	0
_3327.004	138.010609375	9.99984073638916	1.26978099346161	-1	200	1.26978099346161		0.05496973610046				200	49.75	0		0	0
_3327.004	138.975015625	9.99875354766846	1.2701872587204	-1	200	1.2701872587204		0.0553072726953991				200	49.75	0		0	0
_3327.004	139.961375	9.99911594390869	1.27107346057892	-1	200	1.27107346057892		0.0560435541058386				200	49.75	0		0	0
_3327.004	140.948734375	9.99839210510254	1.26987791061401	-1	200	1.26987791061401		0.0550502575944991				200	49.75	0		0	0
_3327.004	141.931109375	9.99899578094482	1.27134573459625	-1	200	1.27134573459625		0.0562697670116017				200	49.75	0		0	0
_3327.004	142.9294375	9.99875354766846	1.26949024200439	-1	200	1.26949024200439		0.0547281716183423				200	49.75	0		0	0
_3327.004	143.92378125	9.99790859222412	1.27000260353088	-1	200	1.27000260353088		0.0551538559742839				200	49.75	0		0	0
_3327.004	144.909140625	10.0000820159912	1.27123498916626	-1	200	1.27123498916626		0.0561777565959038				200	49.75	0		0	0
_3327.004	145.8975	9.99814987182617	1.27114725112915	-1	200	1.27114725112915		0.0561048613688278				200	49.75	0		0	0
_3327.004	146.88584375	9.99899578094482	1.26983177661896	-1	200	1.26983177661896		0.0550119281748274				200	49.75	0		0	0
_3327.004	147.876203125	9.9964599609375	1.27082884311676	-1	200	1.27082884311676		0.0558403190433927				200	49.75	0		0	0
_3327.004	148.836625	9.99959945678711	1.27022874355316	-1	200	1.27022874355316		0.0553417394603752				200	49.75	0		0	0
_3327.004	149.825984375	9.99742603302002	1.27090263366699	-1	200	1.27090263366699		0.0559016263063821				200	49.75	0		0	0
_3327.004	150.816328125	9.99706363677979	1.27188587188721	-1	200	1.27188587188721		0.0567185282532887				200	49.75	0		0	0
_3327.004	151.805671875	9.99947834014893	1.27004408836365	-1	200	1.27004408836365		0.05518832273926				200	49.75	0		0	0
_3327.004	152.79503125	9.99742603302002	1.26993799209595	-1	200	1.26993799209595		0.0551001749782578				200	49.75	0		0	0
_3327.004	153.785375	9.99814987182617	1.27133190631866	-1	200	1.27133190631866		0.056258278089943				200	49.75	0		0	0
_3327.004	154.775734375	9.99923706054688	1.27165961265564	-1	200	1.27165961265564		0.0565305457247691				200	49.75	0		0	0
_3327.004	155.765078125	9.99875354766846	1.27130889892578	-1	200	1.27130889892578		0.0562391629013212				200	49.75	0		0	0
_3327.004	156.7554375	9.99863338470459	1.27111041545868	-1	200	1.27111041545868		0.0560742572585471				200	49.75	0		0	0
_3327.004	157.74578125	9.99971961975098	1.27205657958984	-1	200	1.27205657958984		0.0568603570103172				200	49.75	0		0	0
_3327.004	158.735125	9.9969425201416	1.27179348468781	-1	200	1.27179348468781		0.056641770371517				200	49.75	0		0	0
_3327.004	159.725484375	9.99935722351074	1.27216732501984	-1	200	1.27216732501984		0.0569523674260151				200	49.75	0		0	0
_3327.004	160.715828125	9.99706363677979	1.27299356460571	-1	200	1.27299356460571		0.0576388304951241				200	49.75	0		0	0
_3327.004	161.7051875	9.99754619598389	1.27160429954529	-1	200	1.27160429954529		0.0564845900381343				200	49.75	0		0	0
_3327.004	162.69553125	9.99971961975098	1.2717057466507	-1	200	1.2717057466507		0.0565688751444411				200	49.75	0		0	0
_3327.004	163.67490625	9.99790859222412	1.27243971824646	-1	200	1.27243971824646		0.0571786793742064				200	49.75	0		0	0
_3327.004	164.65828125	9.99911594390869	1.27026104927063	-1	200	1.27026104927063		0.0553685799583883				200	49.75	0		0	0
_3327.004	165.640640625	10.0046691894531	1.27093958854675	-1	200	1.27093958854675		0.0559323294590908				200	49.75	0		0	0
_3327.004	166.628	9.99670124053955	1.27171039581299	-1	200	1.27171039581299		0.0565727377991365				200	49.75	0		0	0
_3327.004	167.616359375	9.99923706054688	1.27271664142609	-1	200	1.27271664142609		0.0574087549346651				200	49.75	0		0	0
_3327.004	168.60571875	9.99851226806641	1.27254593372345	-1	200	1.27254593372345		0.0572669261776368				200	49.75	0		0	0
_3327.004	169.599046875	9.99959945678711	1.27208435535431	-1	200	1.27208435535431		0.0568834338960627				200	49.75	0		0	0
_3327.004	170.58740625	9.99996089935303	1.27342748641968	-1	200	1.27342748641968		0.0579993449333807				200	49.75	0		0	0
_3327.004	171.575765625	9.99766731262207	1.27378284931183	-1	200	1.27378284931183		0.0582945904115242				200	49.75	0		0	0
_3327.004	172.566109375	9.99971961975098	1.27423524856567	-1	200	1.27423524856567		0.0586704564261351				200	49.75	0		0	0
_3327.004	173.55546875	9.99730491638184	1.27317821979523	-1	200	1.27317821979523		0.0577922472162393				200	49.75	0		0	0
_3327.004	174.5458125	9.99814987182617	1.27460908889771	-1	200	1.27460908889771		0.0589810534806332				200	49.75	0		0	0
_3327.004	175.535171875	9.99851226806641	1.27434146404266	-1	200	1.27434146404266		0.0587587032295656				200	49.75	0		0	0
_3327.004	176.525515625	9.99766731262207	1.27372288703918	-1	200	1.27372288703918		0.0582447720701937				200	49.75	0		0	0
_3327.004	177.515859375	9.99935722351074	1.27331674098969	-1	200	1.27331674098969		0.0579073345176826				200	49.75	0		0	0
_3327.004	178.498234375	9.99754619598389	1.27356135845184	-1	200	1.27356135845184		0.0581105695801285				200	49.75	0		0	0
_3327.004	179.469640625	9.99742603302002	1.27318286895752	-1	200	1.27318286895752		0.0577961098709348				200	49.75	0		0	0
_3327.004	180.456984375	9.99790859222412	1.2735059261322	-1	200	1.2735059261322		0.0580645148510655				200	49.75	0		0	0
_3327.004	181.44634375	9.99609756469727	1.27438759803772	-1	200	1.27438759803772		0.0587970326492373				200	49.75	0		0	0
_3327.004	182.4356875	10.001651763916	1.27459061145782	-1	200	1.27459061145782		0.0589657019042789				200	49.75	0		0	0
_3327.004	183.43003125	9.9964599609375	1.27433681488037	-1	200	1.27433681488037		0.0587548405748699				200	49.75	0		0	0
_3327.004	184.417390625	9.99911594390869	1.27413833141327	-1	200	1.27413833141327		0.058589934932096				200	49.75	0		0	0
_3327.004	185.406734375	10.0009269714355	1.27457678318024	-1	200	1.27457678318024		0.0589542129826202				200	49.75	0		0	0
_3327.004	186.39609375	9.99827098846436	1.27454447746277	-1	200	1.27454447746277		0.0589273724846071				200	49.75	0		0	0
_3327.004	187.385453125	9.99754619598389	1.27459526062012	-1	200	1.27459526062012		0.0589695645589745				200	49.75	0		0	0
_3327.004	188.375796875	9.99839210510254	1.27520453929901	-1	200	1.27520453929901		0.059475770408955				200	49.75	0		0	0
_3327.004	189.365140625	9.99682235717773	1.27383363246918	-1	200	1.27383363246918		0.0583367824858916				200	49.75	0		0	0
_3327.004	190.3555	9.99887466430664	1.27536606788635	-1	200	1.27536606788635		0.0596099728990205				200	49.75	0		0	0
_3327.004	191.341859375	9.99863338470459	1.27613234519958	-1	200	1.27613234519958		0.0602466176267988				200	49.75	0		0	0
_3327.004	192.333203125	9.99863338470459	1.27634000778198	-1	200	1.27634000778198		0.0604191495365358				200	49.75	0		0	0
_3327.004	193.324546875	9.99875354766846	1.27563381195068	-1	200	1.27563381195068		0.0598324221925162				200	49.75	0		0	0
_3327.004	194.304921875	9.99814987182617	1.27583229541779	-1	200	1.27583229541779		0.0599973278352901				200	49.75	0		0	0
_3327.004	195.26634375	9.99827098846436	1.27546763420105	-1	200	1.27546763420105		0.0596943570477553				200	49.75	0		0	0
_3327.004	196.258703125	10.0002021789551	1.27572154998779	-1	200	1.27572154998779		0.0599053174195923				200	49.75	0		0	0
_3327.004	197.237078125	10.0021343231201	1.27645540237427	-1	200	1.27645540237427		0.0605150226069293				200	49.75	0		0	0
_3327.004	198.21446875	9.99984073638916	1.27629852294922	-1	200	1.27629852294922		0.0603846827715597				200	49.75	0		0	0
_3327.004	199.187859375	9.99863338470459	1.27766942977905	-1	200	1.27766942977905		0.0615236706946232				200	49.75	0		0	0
_3327.004	200.17021875	9.99839210510254	1.27669084072113	-1	200	1.27669084072113		0.060710631402412				200	49.75	0		0	0
_3327.004	201.157578125	9.99814987182617	1.27647852897644	-1	200	1.27647852897644		0				200	49.75	0		0	0
_3327.005	0.0369011993408203	0.0566362589597702	-0.000216954518691637	-1	250.25	-0.000216954518691637		0				250.25	49.75	0		0	0
_3327.005	2.9441201171875	10.0176000595093	1.20732033252716	-1	250.25	1.20732033252716		0				250.25	49.75	0		0	0
_3327.005	3.92449609375	10.0155477523804	1.21243917942047	-1	250.25	1.21243917942047		0.00423984153616952				250.25	49.75	0		0	0
_3327.005	4.908861328125	10.0140991210938	1.21641337871552	-1	250.25	1.21641337871552		0.00753159368178702				250.25	49.75	0		0	0
_3327.005	5.89621875	10.0161514282227	1.22221088409424	-1	250.25	1.22221088409424		0.0123335548701551				250.25	49.75	0		0	0
_3327.005	6.8626318359375	10.0162725448608	1.22369706630707	-1	250.25	1.22369706630707		0.0135645307535139				250.25	49.75	0		0	0
_3327.005	7.84799462890625	10.0138578414917	1.22719120979309	-1	250.25	1.22719120979309		0.0164586619893468				250.25	49.75	0		0	0
_3327.005	8.8363486328125	10.0218257904053	1.2284836769104	-1	250.25	1.2284836769104	0	0.01752918741867	0	0	0	250.25	49.75	0	0	0	0	0	0	0	0	0	0	0
_3327.005	9.825701171875	10.0163927078247	1.22877907752991	-1	250.25	1.22877907752991		0.0177738620187313				250.25	49.75	0		0	0
_3327.005	10.815052734375	10.0160312652588	1.23113775253296	-1	250.25	1.23113775253296		0.019727506747065				250.25	49.75	0		0	0
_3327.005	11.80440625	10.0128917694092	1.23359799385071	-1	250.25	1.23359799385071		0.0217652768826837				250.25	49.75	0		0	0
_3327.005	12.7957509765625	10.0156688690186	1.23508429527283	-1	250.25	1.23508429527283		0.0229963515047833				250.25	49.75	0		0	0
_3327.005	13.785103515625	10.0143404006958	1.2348165512085	-1	250.25	1.2348165512085		0.0227745842926212				250.25	49.75	0		0	0
_3327.005	14.7754521484375	10.0137367248535	1.23593354225159	-1	250.25	1.23593354225159		0.023699766295274				250.25	49.75	0		0	0
_3327.005	15.7648046875	10.0153064727783	1.23777520656586	-1	250.25	1.23777520656586		0.0252251811041302				250.25	49.75	0		0	0
_3327.005	16.754158203125	10.0157899856567	1.23775684833527	-1	250.25	1.23775684833527		0.0252099753380246				250.25	49.75	0		0	0
_3327.005	17.7445078125	10.0145826339722	1.23961699008942	-1	250.25	1.23961699008942		0.0267506946517273				250.25	49.75	0		0	0
_3327.005	18.73485546875	10.0132541656494	1.24048936367035	-1	250.25	1.24048936367035		0.0274732647579612				250.25	49.75	0		0	0
_3327.005	19.721216796875	10.0130128860474	1.2440527677536	-1	250.25	1.2440527677536		0.0304247632022829				250.25	49.75	0		0	0
_3327.005	20.701591796875	10.0154275894165	1.24379420280457	-1	250.25	1.24379420280457		0.0302105988731738				250.25	49.75	0		0	0
_3327.005	21.672990234375	10.0151863098145	1.24403429031372	-1	250.25	1.24403429031372		0.0304094586974366				250.25	49.75	0		0	0
_3327.005	22.664337890625	10.0155477523804	1.24413585662842	-1	250.25	1.24413585662842		0.0304935841047216				250.25	49.75	0		0	0
_3327.005	23.6546875	10.014461517334	1.24442195892334	-1	250.25	1.24442195892334		0.030730557082989				250.25	49.75	0		0	0
_3327.005	24.64503515625	10.0155477523804	1.24487435817719	-1	250.25	1.24487435817719		0.0311052706048744				250.25	49.75	0		0	0
_3327.005	25.634388671875	10.0143404006958	1.2459636926651	-1	250.25	1.2459636926651		0.032007545219628				250.25	49.75	0		0	0
_3327.005	26.627728515625	10.0138578414917	1.24536824226379	-1	250.25	1.24536824226379		0.0315143452086089				250.25	49.75	0		0	0
_3327.005	27.620072265625	10.014461517334	1.24726068973541	-1	250.25	1.24726068973541		0.0330818227211074				250.25	49.75	0		0	0
_3327.005	28.58249609375	10.014461517334	1.24670219421387	-1	250.25	1.24670219421387		0.0326192317197811				250.25	49.75	0		0	0
_3327.005	29.567859375	10.0139789581299	1.24930548667908	-1	250.25	1.24930548667908		0.0347754883445335				250.25	49.75	0		0	0
_3327.005	30.55621484375	10.0148239135742	1.24938857555389	-1	250.25	1.24938857555389		0.0348443092469719				250.25	49.75	0		0	0
_3327.005	31.54556640625	10.0155477523804	1.25105488300323	-1	250.25	1.25105488300323		0.0362244793678983				250.25	49.75	0		0	0
_3327.005	32.53491796875	10.0127716064453	1.24935162067413	-1	250.25	1.24935162067413		0.034813700237279				250.25	49.75	0		0	0
_3327.005	33.52426953125	10.0138578414917	1.24900543689728	-1	250.25	1.24900543689728		0.0345269629335754				250.25	49.75	0		0	0
_3327.005	34.51462109375	10.0139789581299	1.25034403800964	-1	250.25	1.25034403800964		0.0356357002556444				250.25	49.75	0		0	0
_3327.005	35.50496875	10.0133752822876	1.25196874141693	-1	250.25	1.25196874141693		0.0369814105559811				250.25	49.75	0		0	0
_3327.005	36.48534375	10.0122880935669	1.25012707710266	-1	250.25	1.25012707710266		0.035455995747125				250.25	49.75	0		0	0
_3327.005	37.46571875	10.0138578414917	1.25184416770935	-1	250.25	1.25184416770935		0.0368782285716938				250.25	49.75	0		0	0
_3327.005	38.44808984375	10.0138578414917	1.25216722488403	-1	250.25	1.25216722488403		0.037145810559654				250.25	49.75	0		0	0
_3327.005	39.4364453125	10.0153064727783	1.25113332271576	-1	250.25	1.25113332271576		0.0362894494594399				250.25	49.75	0		0	0
_3327.005	40.42480078125	10.0137367248535	1.25306272506714	-1	250.25	1.25306272506714		0.0378875359816315				250.25	49.75	0		0	0
_3327.005	41.4151484375	10.0154275894165	1.25237035751343	-1	250.25	1.25237035751343		0.037314061374224				250.25	49.75	0		0	0
_3327.005	42.40450390625	10.0138578414917	1.25425362586975	-1	250.25	1.25425362586975		0.0388739360036698				250.25	49.75	0		0	0
_3327.005	43.3948515625	10.0140991210938	1.25311350822449	-1	250.25	1.25311350822449		0.0379295986852739				250.25	49.75	0		0	0
_3327.005	44.384203125	10.0136165618896	1.25238418579102	-1	250.25	1.25238418579102		0.0373255150681737				250.25	49.75	0		0	0
_3327.005	45.37455078125	10.0140991210938	1.25489056110382	-1	250.25	1.25489056110382		0.039401497096538				250.25	49.75	0		0	0
_3327.005	46.36490234375	10.0142202377319	1.25508439540863	-1	250.25	1.25508439540863		0.0395620462893143				250.25	49.75	0		0	0
_3327.005	47.35425390625	10.0133752822876	1.25499677658081	-1	250.25	1.25499677658081		0.0394894733147197				250.25	49.75	0		0	0
_3327.005	48.3446015625	10.0134954452515	1.2542028427124	-1	250.25	1.2542028427124		0.0388318733000275				250.25	49.75	0		0	0
_3327.005	49.33494921875	10.0155477523804	1.25521373748779	-1	250.25	1.25521373748779		0.0396691778232392				250.25	49.75	0		0	0
_3327.005	50.3243046875	10.0136165618896	1.25563836097717	-1	250.25	1.25563836097717		0.0400208852184847				250.25	49.75	0		0	0
_3327.005	51.31465234375	10.0156688690186	1.25646460056305	-1	250.25	1.25646460056305		0.040705243431973				250.25	49.75	0		0	0
_3327.005	52.30699609375	10.0140991210938	1.2566214799881	-1	250.25	1.2566214799881		0.0408351836150564				250.25	49.75	0		0	0
_3327.005	53.29634765625	10.0133752822876	1.25661683082581	-1	250.25	1.25661683082581		0.0408313328041594				250.25	49.75	0		0	0
_3327.005	54.28569921875	10.0138578414917	1.25831544399261	-1	250.25	1.25831544399261		0.0422382611238818				250.25	49.75	0		0	0
_3327.005	55.27505078125	10.0153064727783	1.25834321975708	-1	250.25	1.25834321975708		0.042261267250522				250.25	49.75	0		0	0
_3327.005	56.26440625	10.0148239135742	1.25900328159332	-1	250.25	1.25900328159332		0.0428079836591333				250.25	49.75	0		0	0
_3327.005	57.25475390625	10.0118055343628	1.25742924213409	-1	250.25	1.25742924213409		0.0415042373236982				250.25	49.75	0		0	0
_3327.005	58.2451015625	10.0154275894165	1.25827860832214	-1	250.25	1.25827860832214		0.0422077508529299				250.25	49.75	0		0	0
_3327.005	59.23445703125	10.0114431381226	1.25856935977936	-1	250.25	1.25856935977936		0.0424485746420942				250.25	49.75	0		0	0
_3327.005	60.2248046875	10.0139789581299	1.26048958301544	-1	250.25	1.26048958301544		0.0440390582812331				250.25	49.75	0		0	0
_3327.005	61.1991953125	10.0136165618896	1.25976490974426	-1	250.25	1.25976490974426		0.0434388254750295				250.25	49.75	0		0	0
_3327.005	62.16062109375	10.0128917694092	1.26049411296844	-1	250.25	1.26049411296844		0.044042810353389				250.25	49.75	0		0	0
_3327.005	63.12803125	10.0134954452515	1.26172196865082	-1	250.25	1.26172196865082		0.0450598193851204				250.25	49.75	0		0	0
_3327.005	64.10741015625	10.0154275894165	1.26015257835388	-1	250.25	1.26015257835388		0.0437599238605821				250.25	49.75	0		0	0
_3327.005	65.09177734375	10.0145826339722	1.26149117946625	-1	250.25	1.26149117946625		0.0448686611826512				250.25	49.75	0		0	0
_3327.005	66.077140625	10.0140991210938	1.26039254665375	-1	250.25	1.26039254665375		0.043958684946104				250.25	49.75	0		0	0
_3327.005	67.0654921875	10.0142202377319	1.25933563709259	-1	250.25	1.25933563709259		0.0430832672688874				250.25	49.75	0		0	0
_3327.005	68.05484375	10.0145826339722	1.26032340526581	-1	250.25	1.26032340526581		0.043901416476356				250.25	49.75	0		0	0
_3327.005	69.0451953125	10.0138578414917	1.26196193695068	-1	250.25	1.26196193695068		0.0452585804706422				250.25	49.75	0		0	0
_3327.005	70.034546875	10.0157899856567	1.26197123527527	-1	250.25	1.26197123527527		0.0452662820924359				250.25	49.75	0		0	0
_3327.005	71.0248984375	10.0136165618896	1.26359128952026	-1	250.25	1.26359128952026		0.0466081415818755				250.25	49.75	0		0	0
_3327.005	72.01425	10.014461517334	1.26336979866028	-1	250.25	1.26336979866028		0.0464246850012002				250.25	49.75	0		0	0
_3327.005	73.0046015625	10.0143404006958	1.26276969909668	-1	250.25	1.26276969909668		0.045927634179284				250.25	49.75	0		0	0
_3327.005	73.98596875	10.0151863098145	1.26456069946289	-1	250.25	1.26456069946289		0.0474110850232388				250.25	49.75	0		0	0
_3327.005	74.9763203125	10.014702796936	1.2649530172348	-1	250.25	1.2649530172348		0.047736034219688				250.25	49.75	0		0	0
_3327.005	75.9576953125	10.0140991210938	1.26283895969391	-1	250.25	1.26283895969391		0.045985001387773				250.25	49.75	0		0	0
_3327.005	76.9400625	10.0140991210938	1.26484227180481	-1	250.25	1.26484227180481		0.0476443059293503				250.25	49.75	0		0	0
_3327.005	77.926421875	10.0113229751587	1.26234972476959	-1	250.25	1.26234972476959		0.0455797775949356				250.25	49.75	0		0	0
_3327.005	78.9157734375	10.0162725448608	1.26385903358459	-1	250.25	1.26385903358459		0.0468299087940376				250.25	49.75	0		0	0
_3327.005	79.905125	10.0145826339722	1.26581609249115	-1	250.25	1.26581609249115		0.0484509027041282				250.25	49.75	0		0	0
_3327.005	80.8944765625	10.014702796936	1.26654076576233	-1	250.25	1.26654076576233		0.0490511355103316				250.25	49.75	0		0	0
_3327.005	81.884828125	10.0142202377319	1.26669776439667	-1	250.25	1.26669776439667		0.049181174432156				250.25	49.75	0		0	0
_3327.005	82.8741796875	10.014461517334	1.26572382450104	-1	250.25	1.26572382450104		0.0483744789186371				250.25	49.75	0		0	0
_3327.005	83.8535625	10.0133752822876	1.26495766639709	-1	250.25	1.26495766639709		0.0477398850305848				250.25	49.75	0		0	0
_3327.005	84.8349296875	10.0128917694092	1.26580226421356	-1	250.25	1.26580226421356		0.0484394490101787				250.25	49.75	0		0	0
_3327.005	85.818296875	10.0145826339722	1.26663315296173	-1	250.25	1.26663315296173		0.0491276580345639				250.25	49.75	0		0	0
_3327.005	86.80665625	10.0122880935669	1.26637470722198	-1	250.25	1.26637470722198		0.0489135924441957				250.25	49.75	0		0	0
_3327.005	87.7950078125	10.0196533203125	1.26802253723145	-1	250.25	1.26802253723145		0.0502784580602755				250.25	49.75	0		0	0
_3327.005	88.785359375	10.0156688690186	1.26711320877075	-1	250.25	1.26711320877075		0.0495252789443485				250.25	49.75	0		0	0
_3327.005	89.7747109375	10.0134954452515	1.26913487911224	-1	250.25	1.26913487911224		0.0511997892520313				250.25	49.75	0		0	0
_3327.005	90.7650625	10.0155477523804	1.26859486103058	-1	250.25	1.26859486103058		0.0507525027555513				250.25	49.75	0		0	0
_3327.005	91.7544140625	10.0133752822876	1.26810562610626	-1	250.25	1.26810562610626		0.050347278962714				250.25	49.75	0		0	0
_3327.005	92.73578125	10.0134954452515	1.2678701877594	-1	250.25	1.2678701877594		0.050152269949348				250.25	49.75	0		0	0
_3327.005	93.7261328125	10.0145826339722	1.2670624256134	-1	250.25	1.2670624256134		0.0494832162407062				250.25	49.75	0		0	0
_3327.005	94.69853125	10.0136165618896	1.26594543457031	-1	250.25	1.26594543457031		0.0485580342380534				250.25	49.75	0		0	0
_3327.005	95.684890625	10.0148239135742	1.26673924922943	-1	250.25	1.26673924922943		0.0492155355140047				250.25	49.75	0		0	0
_3327.005	96.6752421875	10.0143404006958	1.26794862747192	-1	250.25	1.26794862747192		0.0502172400408898				250.25	49.75	0		0	0
_3327.005	97.647640625	10.0161514282227	1.26607918739319	-1	250.25	1.26607918739319		0.0486688191053934				250.25	49.75	0		0	0
_3327.005	98.6359921875	10.0132541656494	1.26713621616364	-1	250.25	1.26713621616364		0.049544335521351				250.25	49.75	0		0	0
_3327.005	99.620359375	10.0154275894165	1.2675609588623	-1	250.25	1.2675609588623		0.0498961416553372				250.25	49.75	0		0	0
_3327.005	100.612703125	10.014702796936	1.26770401000977	-1	250.25	1.26770401000977		0.0500146281444709				250.25	49.75	0		0	0
_3327.005	101.5980625	10.0156688690186	1.26661467552185	-1	250.25	1.26661467552185		0.0491123535297175				250.25	49.75	0		0	0
_3327.005	102.586421875	10.0156688690186	1.26855790615082	-1	250.25	1.26855790615082		0.0507218937458584				250.25	49.75	0		0	0
_3327.005	103.554828125	10.0136165618896	1.26901948451996	-1	250.25	1.26901948451996		0.0511042101507968				250.25	49.75	0		0	0
_3327.005	104.5401875	10.0133752822876	1.26994264125824	-1	250.25	1.26994264125824		0.0518688429606733				250.25	49.75	0		0	0
_3327.005	105.5006171875	10.0150651931763	1.26935184001923	-1	250.25	1.26935184001923		0.051379493760551				250.25	49.75	0		0	0
_3327.005	106.4869765625	10.0145826339722	1.2671731710434	-1	250.25	1.2671731710434		0.0495749445310438				250.25	49.75	0		0	0
_3327.005	107.476328125	10.0133752822876	1.26994729042053	-1	250.25	1.26994729042053		0.0518726937715701				250.25	49.75	0		0	0
_3327.005	108.4656796875	10.0143404006958	1.27009963989258	-1	250.25	1.27009963989258		0.0519988818824975				250.25	49.75	0		0	0
_3327.005	109.45503125	10.0128917694092	1.26914417743683	-1	250.25	1.26914417743683		0.0512074908738249				250.25	49.75	0		0	0
_3327.005	110.444390625	10.0159101486206	1.26972115039825	-1	250.25	1.26972115039825		0.0516853863799978				250.25	49.75	0		0	0
_3327.005	111.434734375	10.0156688690186	1.26935184001923	-1	250.25	1.26935184001923		0.051379493760551				250.25	49.75	0		0	0
_3327.005	112.427078125	10.0162725448608	1.27070426940918	-1	250.25	1.27070426940918		0.0524996847765695				250.25	49.75	0		0	0
_3327.005	113.4164296875	10.0122880935669	1.27039039134979	-1	250.25	1.27039039134979		0.0522397056716619				250.25	49.75	0		0	0
_3327.005	114.3958125	10.0138578414917	1.27100431919098	-1	250.25	1.27100431919098		0.0527482101875276				250.25	49.75	0		0	0
_3327.005	115.3781796875	10.0156688690186	1.2700811624527	-1	250.25	1.2700811624527		0.0519835773776511				250.25	49.75	0		0	0
_3327.005	116.361546875	10.0157899856567	1.26979959011078	-1	250.25	1.26979959011078		0.0517503564715396				250.25	49.75	0		0	0
_3327.005	117.3469140625	10.0143404006958	1.27068114280701	-1	250.25	1.27068114280701		0.0524805294608262				250.25	49.75	0		0	0
_3327.005	118.336265625	10.0137367248535	1.27137815952301	-1	250.25	1.27137815952301		0.0530578548791305				250.25	49.75	0		0	0
_3327.005	119.3256171875	10.0140991210938	1.2706857919693	-1	250.25	1.2706857919693		0.0524843802717232				250.25	49.75	0		0	0
_3327.005	120.31496875	10.0127716064453	1.27099049091339	-1	250.25	1.27099049091339		0.0527367564935779				250.25	49.75	0		0	0
_3327.005	121.29534375	10.0142202377319	1.270676612854	-1	250.25	1.270676612854		0.0524767773886703				250.25	49.75	0		0	0
_3327.005	122.27671875	10.0137367248535	1.27195978164673	-1	250.25	1.27195978164673		0.0535396011962002				250.25	49.75	0		0	0
_3327.005	123.2600859375	10.014702796936	1.27054274082184	-1	250.25	1.27054274082184		0.0523658937825893				250.25	49.75	0		0	0
_3327.005	124.2464453125	10.014702796936	1.27114737033844	-1	250.25	1.27114737033844		0.0528666966766613				250.25	49.75	0		0	0
_3327.005	125.234796875	10.0130128860474	1.27061200141907	-1	250.25	1.27061200141907		0.0524232609910782				250.25	49.75	0		0	0
_3327.005	126.2251484375	10.0143404006958	1.27059805393219	-1	250.25	1.27059805393219		0.0524117085583877				250.25	49.75	0		0	0
_3327.005	127.2145	10.0143404006958	1.27142429351807	-1	250.25	1.27142429351807		0.0530960667718761				250.25	49.75	0		0	0
_3327.005	128.201859375	10.014461517334	1.2710827589035	-1	250.25	1.2710827589035		0.0528131802790692				250.25	49.75	0		0	0
_3327.005	129.183234375	10.0150651931763	1.27153515815735	-1	250.25	1.27153515815735		0.0531878938009547				250.25	49.75	0		0	0
_3327.005	130.1536328125	10.0145826339722	1.27134120464325	-1	250.25	1.27134120464325		0.0530272458694376				250.25	49.75	0		0	0
_3327.005	131.143984375	10.016996383667	1.27296137809753	-1	250.25	1.27296137809753		0.0543692040976183				250.25	49.75	0		0	0
_3327.005	132.135328125	10.0140991210938	1.27366757392883	-1	250.25	1.27366757392883		0.0549541323989753				250.25	49.75	0		0	0
_3327.005	133.125671875	10.0161514282227	1.27399528026581	-1	250.25	1.27399528026581		0.0552255651978324				250.25	49.75	0		0	0
_3327.005	134.118015625	10.0160312652588	1.27395844459534	-1	250.25	1.27395844459534		0.0551950549268805				250.25	49.75	0		0	0
_3327.005	135.106375	10.0140991210938	1.27364456653595	-1	250.25	1.27364456653595		0.0549350758219729				250.25	49.75	0		0	0
_3327.005	136.095734375	10.0114431381226	1.2750061750412	-1	250.25	1.2750061750412		0.0560628697210444				250.25	49.75	0		0	0
_3327.005	137.085078125	10.0150651931763	1.27381062507629	-1	250.25	1.27381062507629		0.055072618888109				250.25	49.75	0		0	0
_3327.005	138.075421875	10.0167551040649	1.27248132228851	-1	250.25	1.27248132228851		0.0539715831878336				250.25	49.75	0		0	0
_3327.005	139.04084375	10.0156688690186	1.27265214920044	-1	250.25	1.27265214920044		0.0541130758036075				250.25	49.75	0		0	0
_3327.005	140.027203125	10.0137367248535	1.27387988567352	-1	250.25	1.27387988567352		0.0551299860965979				250.25	49.75	0		0	0
_3327.005	141.0165625	10.0131330490112	1.27393996715546	-1	250.25	1.27393996715546		0.0551797504220342				250.25	49.75	0		0	0
_3327.005	142.00490625	10.0137367248535	1.27531540393829	-1	250.25	1.27531540393829		0.0563189980150551				250.25	49.75	0		0	0
_3327.005	142.994265625	10.0149440765381	1.27423536777496	-1	250.25	1.27423536777496		0.0554244250220952				250.25	49.75	0		0	0
_3327.005	143.984609375	10.0159101486206	1.27558779716492	-1	250.25	1.27558779716492		0.056544616038114				250.25	49.75	0		0	0
_3327.005	144.97496875	10.0138578414917	1.27444767951965	-1	250.25	1.27444767951965		0.0556002787197178				250.25	49.75	0		0	0
_3327.005	145.95734375	10.0149440765381	1.27425384521484	-1	250.25	1.27425384521484		0.0554397295269418				250.25	49.75	0		0	0
_3327.005	146.938703125	10.0136165618896	1.27514469623566	-1	250.25	1.27514469623566		0.0561776041380222				250.25	49.75	0		0	0
_3327.005	147.922078125	10.0161514282227	1.27491390705109	-1	250.25	1.27491390705109		0.055986445935553				250.25	49.75	0		0	0
_3327.005	148.9084375	10.0145826339722	1.27531087398529	-1	250.25	1.27531087398529		0.0563152459428993				250.25	49.75	0		0	0
_3327.005	149.895796875	10.0137367248535	1.27555084228516	-1	250.25	1.27555084228516		0.0565140070284211				250.25	49.75	0		0	0
_3327.005	150.885140625	10.0165138244629	1.2767186164856	-1	250.25	1.2767186164856		0.0574812517347163				250.25	49.75	0		0	0
_3327.005	151.875484375	10.0190496444702	1.27502930164337	-1	250.25	1.27502930164337		0.0560820250367875				250.25	49.75	0		0	0
_3327.005	152.86484375	10.0160312652588	1.27675092220306	-1	250.25	1.27675092220306		0.0575080099335123				250.25	49.75	0		0	0
_3327.005	153.854203125	10.0153064727783	1.27533388137817	-1	250.25	1.27533388137817		0.0563343025199015				250.25	49.75	0		0	0
_3327.005	154.845546875	10.0160312652588	1.2763170003891	-1	250.25	1.2763170003891		0.0571486009164732				250.25	49.75	0		0	0
_3327.005	155.834890625	10.0200147628784	1.27699553966522	-1	250.25	1.27699553966522		0.057710621829931				250.25	49.75	0		0	0
_3327.005	156.82525	10.0134954452515	1.2756062746048	-1	250.25	1.2756062746048		0.0565599205429603				250.25	49.75	0		0	0
_3327.005	157.805625	10.0139789581299	1.27523696422577	-1	250.25	1.27523696422577		0.0562540279235135				250.25	49.75	0		0	0
_3327.005	158.79696875	10.0207395553589	1.27525079250336	-1	250.25	1.27525079250336		0.056265481617463				250.25	49.75	0		0	0
_3327.005	159.77734375	10.0138578414917	1.27545392513275	-1	250.25	1.27545392513275		0.056433732432033				250.25	49.75	0		0	0
_3327.005	160.738765625	10.014461517334	1.27370917797089	-1	250.25	1.27370917797089		0.054988592219565				250.25	49.75	0		0	0
_3327.005	161.723140625	10.0156688690186	1.27362608909607	-1	250.25	1.27362608909607		0.0549197713171263				250.25	49.75	0		0	0
_3327.005	162.7085	10.0140991210938	1.27351069450378	-1	250.25	1.27351069450378		0.0548241922158919				250.25	49.75	0		0	0
_3327.005	163.67390625	10.0133752822876	1.2740091085434	-1	250.25	1.2740091085434		0.0552370188917821				250.25	49.75	0		0	0
_3327.005	164.65928125	10.014702796936	1.2741984128952	-1	250.25	1.2741984128952		0.0553938160124023				250.25	49.75	0		0	0
_3327.005	165.646625	10.014702796936	1.27459537982941	-1	250.25	1.27459537982941		0.0557226160197486				250.25	49.75	0		0	0
_3327.005	166.635984375	10.0142202377319	1.27541697025299	-1	250.25	1.27541697025299		0.0564031234223401				250.25	49.75	0		0	0
_3327.005	167.625328125	10.0132541656494	1.27446615695953	-1	250.25	1.27446615695953		0.0556155832245644				250.25	49.75	0		0	0
_3327.005	168.618671875	10.0136165618896	1.27423989772797	-1	250.25	1.27423989772797		0.0554281770942511				250.25	49.75	0		0	0
_3327.005	169.60603125	10.0155477523804	1.27628934383392	-1	250.25	1.27628934383392		0.057125693528574				250.25	49.75	0		0	0
_3327.005	170.595390625	10.0143404006958	1.27529692649841	-1	250.25	1.27529692649841		0.0563036935102086				250.25	49.75	0		0	0
_3327.005	171.585734375	10.0167551040649	1.27628016471863	-1	250.25	1.27628016471863		0.0571180906455213				250.25	49.75	0		0	0
_3327.005	172.57509375	10.0174798965454	1.27566158771515	-1	250.25	1.27566158771515		0.0566057353187588				250.25	49.75	0		0	0
_3327.005	173.5644375	10.0151863098145	1.27697253227234	-1	250.25	1.27697253227234		0.0576915652529286				250.25	49.75	0		0	0
_3327.005	174.55478125	10.0134954452515	1.27777099609375	-1	250.25	1.27777099609375		0.058352917339777				250.25	49.75	0		0	0
_3327.005	175.544140625	10.0156688690186	1.27862954139709	-1	250.25	1.27862954139709		0.0590640337520614				250.25	49.75	0		0	0
_3327.005	176.535484375	10.014461517334	1.27779412269592	-1	250.25	1.27779412269592		0.0583720726555201				250.25	49.75	0		0	0
_3327.005	177.515859375	10.0139789581299	1.27704632282257	-1	250.25	1.27704632282257		0.0577526845335734				250.25	49.75	0		0	0
_3327.005	178.497234375	10.0139789581299	1.27736485004425	-1	250.25	1.27736485004425		0.0580165144493781				250.25	49.75	0		0	0
_3327.005	179.480609375	10.0131330490112	1.27768790721893	-1	250.25	1.27768790721893		0.0582840964373383				250.25	49.75	0		0	0
_3327.005	180.46696875	10.0131330490112	1.27775251865387	-1	250.25	1.27775251865387		0.0583376128349304				250.25	49.75	0		0	0
_3327.005	181.4563125	10.0142202377319	1.27796494960785	-1	250.25	1.27796494960785		0.058513565271294				250.25	49.75	0		0	0
_3327.005	182.445671875	10.0151863098145	1.27789103984833	-1	250.25	1.27789103984833		0.0584523472519083				250.25	49.75	0		0	0
_3327.005	183.4180625	10.0156688690186	1.27809870243073	-1	250.25	1.27809870243073		0.0586243501386341				250.25	49.75	0		0	0
_3327.005	184.4014375	10.0128917694092	1.27876806259155	-1	250.25	1.27876806259155		0.0591787681690392				250.25	49.75	0		0	0
_3327.005	185.386796875	10.0131330490112	1.27805256843567	-1	250.25	1.27805256843567		0.0585861382458885				250.25	49.75	0		0	0
_3327.005	186.37515625	10.0148239135742	1.27888345718384	-1	250.25	1.27888345718384		0.0592743472702737				250.25	49.75	0		0	0
_3327.005	187.35653125	10.014702796936	1.27917420864105	-1	250.25	1.27917420864105		0.0595151710594382				250.25	49.75	0		0	0
_3327.005	188.337890625	10.0140991210938	1.27860653400421	-1	250.25	1.27860653400421		0.059044977175059				250.25	49.75	0		0	0
_3327.005	189.320265625	10.0150651931763	1.27837109565735	-1	250.25	1.27837109565735		0.058849968161693				250.25	49.75	0		0	0
_3327.005	190.307625	10.0138578414917	1.27650165557861	-1	250.25	1.27650165557861		0.0573015472261966				250.25	49.75	0		0	0
_3327.005	191.295984375	10.0162725448608	1.27633547782898	-1	250.25	1.27633547782898		0.0571639054213198				250.25	49.75	0		0	0
_3327.005	192.288328125	10.0149440765381	1.27591550350189	-1	250.25	1.27591550350189		0.0568160488369711				250.25	49.75	0		0	0
_3327.005	193.276671875	10.0150651931763	1.27654325962067	-1	250.25	1.27654325962067		0.0573360070467865				250.25	49.75	0		0	0
_3327.005	194.248078125	10.0138578414917	1.27602624893188	-1	250.25	1.27602624893188		0.056907777127309				250.25	49.75	0		0	0
_3327.005	195.231453125	10.0148239135742	1.27542626857758	-1	250.25	1.27542626857758		0.0564108250441337				250.25	49.75	0		0	0
_3327.005	196.2178125	10.014461517334	1.27476620674133	-1	250.25	1.27476620674133		0.0558641086355225				250.25	49.75	0		0	0
_3327.005	197.20615625	10.0154275894165	1.27370452880859	-1	250.25	1.27370452880859		0.0549847414086682				250.25	49.75	0		0	0
_3327.005	198.1775625	10.0143404006958	1.27435076236725	-1	250.25	1.27435076236725		0.0555200041233299				250.25	49.75	0		0	0
_3327.005	199.149953125	10.0136165618896	1.2750061750412	-1	250.25	1.2750061750412		0.0560628697210444				250.25	49.75	0		0	0
_3327.005	200.1413125	10.0136165618896	1.27583241462708	-1	250.25	1.27583241462708		0.0567472279345327				250.25	49.75	0		0	0
_3327.005	201.123671875	10.0133752822876	1.27654325962067	-1	250.25	1.27654325962067		0				250.25	49.75	0		0	0
_3327.006	0.0359040985107422	0.0448526293039322	-0.00128787872381508	-1	300	-0.00128787872381508		0				300	50.25	0		0	0
_3327.006	3.0009677734375	10.0077486038208	1.20395064353943	-1	300	1.20395064353943		0				300	50.25	0		0	0
_3327.006	3.98732788085937	10.0062999725342	1.21212518215179	-1	300	1.21212518215179		0.0067897622350479				300	50.25	0		0	0
_3327.006	4.9756826171875	10.0067825317383	1.21642708778381	-1	300	1.21642708778381		0.0103629200344177				300	50.25	0		0	0
_3327.006	5.9680263671875	10.0053339004517	1.21972739696503	-1	300	1.21972739696503		0.0131041529902065				300	50.25	0		0	0
_3327.006	6.956380859375	10.0037641525269	1.2224737405777	-1	300	1.2224737405777		0.0153852627910178				300	50.25	0		0	0
_3327.006	7.92079931640625	10.0065412521362	1.22565865516663	-1	300	1.22565865516663		0.0180306491330733				300	50.25	0		0	0
_3327.006	8.9071591796875	10.0067825317383	1.22679877281189	-1	300	1.22679877281189		0.0189776295191728				300	50.25	0		0	0
_3327.006	9.8955146484375	10.0052127838135	1.2282897233963	-1	300	1.2282897233963		0.0202160113352483				300	50.25	0		0	0
_3327.006	10.8848662109375	10.003885269165	1.23033905029297	-1	300	1.23033905029297		0.021918179864884				300	50.25	0		0	0
_3327.006	11.8752158203125	10.0049715042114	1.23148846626282	-1	300	1.23148846626282		0.0228728834285363				300	50.25	0		0	0
_3327.006	12.8645673828125	10.0119743347168	1.23334860801697	-1	300	1.23334860801697	0	0.0244179149995001	0	0	0	300	50.25	0	0	0	0	0	0	0	0	0	0	0
_3327.006	13.853919921875	10.0030403137207	1.23410558700562	-1	300	1.23410558700562		0.025046660864382				300	50.25	0		0	0
_3327.006	14.84426953125	10.0100421905518	1.2362334728241	-1	300	1.2362334728241		0.0268140803428298				300	50.25	0		0	0
_3327.006	15.8346171875	10.0062999725342	1.2366349697113	-1	300	1.2366349697113		0.0271475631889595				300	50.25	0		0	0
_3327.006	16.823970703125	10.0095596313477	1.23778891563416	-1	300	1.23778891563416		0.0281060293262914				300	50.25	0		0	0
_3327.006	17.8143203125	10.0043678283691	1.23816287517548	-1	300	1.23816287517548		0.0284166396850527				300	50.25	0		0	0
_3327.006	18.80466796875	10.0111284255981	1.23890137672424	-1	300	1.23890137672424		0.0290300382099258				300	50.25	0		0	0
_3327.006	19.794021484375	10.0032815933228	1.23802900314331	-1	300	1.23802900314331		0.0283054457313106				300	50.25	0		0	0
_3327.006	20.78437109375	10.010645866394	1.23790431022644	-1	300	1.23790431022644		0.0282018759400247				300	50.25	0		0	0
_3327.006	21.77471875	10.003643989563	1.23826897144318	-1	300	1.23826897144318		0.0285047631212332				300	50.25	0		0	0
_3327.006	22.766064453125	10.003643989563	1.23928904533386	-1	300	1.23928904533386		0.0293520353048229				300	50.25	0		0	0
_3327.006	23.754419921875	10.0031604766846	1.24103391170502	-1	300	1.24103391170502		0.0308013192771501				300	50.25	0		0	0
_3327.006	24.74476953125	10.0089559555054	1.24113535881042	-1	300	1.24113535881042		0.0308855811245541				300	50.25	0		0	0
_3327.006	25.73412109375	10.0044889450073	1.24258470535278	-1	300	1.24258470535278		0.0320894066718354				300	50.25	0		0	0
_3327.006	26.724470703125	10.0101633071899	1.24301862716675	-1	300	1.24301862716675		0.032449821624303				300	50.25	0		0	0
_3327.006	27.692876953125	10.0018329620361	1.24224781990051	-1	300	1.24224781990051		0.0318095900081885				300	50.25	0		0	0
_3327.006	28.6772421875	10.0049715042114	1.2429586648941	-1	300	1.2429586648941		0.0324000170305967				300	50.25	0		0	0
_3327.006	29.66858984375	10.0024366378784	1.24474489688873	-1	300	1.24474489688873		0.0338836592415246				300	50.25	0		0	0
_3327.006	30.6569453125	10.0049715042114	1.24522495269775	-1	300	1.24522495269775		0.0342823930364662				300	50.25	0		0	0
_3327.006	31.645298828125	10.0032815933228	1.24576961994171	-1	300	1.24576961994171		0.0347347930138908				300	50.25	0		0	0
_3327.006	32.6356484375	10.0054540634155	1.24721443653107	-1	300	1.24721443653107		0.0359348559874924				300	50.25	0		0	0
_3327.006	33.62998828125	10.0020742416382	1.24673438072205	-1	300	1.24673438072205		0.0355361221925508				300	50.25	0		0	0
_3327.006	34.61634765625	10.0049715042114	1.24729287624359	-1	300	1.24729287624359		0.0360000079212077				300	50.25	0		0	0
_3327.006	35.60469921875	10.0021944046021	1.24680817127228	-1	300	1.24680817127228		0.0355974125374896				300	50.25	0		0	0
_3327.006	36.57111328125	10.0048513412476	1.24787449836731	-1	300	1.24787449836731		0.0364831025786501				300	50.25	0		0	0
_3327.006	37.5564765625	10.0050926208496	1.24803137779236	-1	300	1.24803137779236		0.0366134064460808				300	50.25	0		0	0
_3327.006	38.54483203125	10.0024366378784	1.24931454658508	-1	300	1.24931454658508		0.0376792049483785				300	50.25	0		0	0
_3327.006	39.5351796875	10.0030403137207	1.24925923347473	-1	300	1.24925923347473		0.0376332619434485				300	50.25	0		0	0
_3327.006	40.52453125	10.0098009109497	1.2497992515564	-1	300	1.2497992515564		0.0380818003320966				300	50.25	0		0	0
_3327.006	41.51587890625	10.0037641525269	1.24984073638916	-1	300	1.24984073638916		0.0381162575857941				300	50.25	0		0	0
_3327.006	42.50523046875	10.0040054321289	1.25080549716949	-1	300	1.25080549716949		0.038917586764454				300	50.25	0		0	0
_3327.006	43.49458203125	10.0052127838135	1.25279021263123	-1	300	1.25279021263123		0.0405660891116069				300	50.25	0		0	0
_3327.006	44.4839375	10.0098009109497	1.25256407260895	-1	300	1.25256407260895		0.0403782574729168				300	50.25	0		0	0
_3327.006	45.47428515625	10.0040054321289	1.25110554695129	-1	300	1.25110554695129		0.0391668077631797				300	50.25	0		0	0
_3327.006	46.43670703125	10.0025568008423	1.25213944911957	-1	300	1.25213944911957		0.040025565698002				300	50.25	0		0	0
_3327.006	47.4250625	10.0042476654053	1.25292873382568	-1	300	1.25292873382568		0.0406811446541253				300	50.25	0		0	0
_3327.006	48.4144140625	10.0030403137207	1.2523101568222	-1	300	1.2523101568222		0.040167355316665				300	50.25	0		0	0
_3327.006	49.404765625	10.0024366378784	1.25244867801666	-1	300	1.25244867801666		0.0402824108591837				300	50.25	0		0	0
_3327.006	50.3941171875	10.0047302246094	1.25436425209045	-1	300	1.25436425209045		0.041873484450174				300	50.25	0		0	0
_3327.006	51.38446484375	10.0054540634155	1.25531041622162	-1	300	1.25531041622162		0.0426593672737283				300	50.25	0		0	0
_3327.006	52.37381640625	10.0043678283691	1.25444734096527	-1	300	1.25444734096527		0.0419424979726659				300	50.25	0		0	0
_3327.006	53.36416796875	10.0118532180786	1.25387954711914	-1	300	1.25387954711914		0.0414708890664559				300	50.25	0		0	0
_3327.006	54.354515625	10.0025568008423	1.25387954711914	-1	300	1.25387954711914		0.0414708890664559				300	50.25	0		0	0
_3327.006	55.3438671875	10.0096797943115	1.25492739677429	-1	300	1.25492739677429		0.0423412317676075				300	50.25	0		0	0
_3327.006	56.33421875	10.0037641525269	1.25603055953979	-1	300	1.25603055953979		0.0432575174736891				300	50.25	0		0	0
_3327.006	57.32456640625	10.0002632141113	1.25578594207764	-1	300	1.25578594207764		0.0430543384949904				300	50.25	0		0	0
_3327.006	58.3149140625	10.0044889450073	1.25528275966644	-1	300	1.25528275966644		0.0426363957712632				300	50.25	0		0	0
_3327.006	59.305265625	10.0094385147095	1.25712442398071	-1	300	1.25712442398071		0.0441660800022179				300	50.25	0		0	0
_3327.006	60.2946171875	10.0027980804443	1.25692141056061	-1	300	1.25692141056061		0.0439974572923134				300	50.25	0		0	0
_3327.006	61.28396875	10.0093173980713	1.25648748874664	-1	300	1.25648748874664		0.0436370423398456				300	50.25	0		0	0
_3327.006	62.2743203125	10.0046091079712	1.25695371627808	-1	300	1.25695371627808		0.0440242903835548				300	50.25	0		0	0
_3327.006	63.26466796875	10.0021944046021	1.25527811050415	-1	300	1.25527811050415		0.0426325341824869				300	50.25	0		0	0
_3327.006	64.25401953125	10.0017118453979	1.25758600234985	-1	300	1.25758600234985		0.0445494664571506				300	50.25	0		0	0
_3327.006	65.235390625	10.0050926208496	1.25890159606934	-1	300	1.25890159606934		0.0456421970657865				300	50.25	0		0	0
_3327.006	66.2257421875	10.0037641525269	1.25906777381897	-1	300	1.25906777381897		0.0457802241107701				300	50.25	0		0	0
_3327.006	67.208109375	10.0034017562866	1.25920617580414	-1	300	1.25920617580414		0.045895180638192				300	50.25	0		0	0
_3327.006	68.177515625	10.0046091079712	1.25889229774475	-1	300	1.25889229774475		0.0456344738882337				300	50.25	0		0	0
_3327.006	69.1688671875	10.0041265487671	1.25834310054779	-1	300	1.25834310054779		0.0451783113371296				300	50.25	0		0	0
_3327.006	70.164203125	10.0029191970825	1.25836610794067	-1	300	1.25836610794067		0.0451974212508182				300	50.25	0		0	0
_3327.006	71.154546875	10.0026779174805	1.25919234752655	-1	300	1.25919234752655		0.0458836948869594				300	50.25	0		0	0
_3327.006	72.1448984375	10.0032815933228	1.25951087474823	-1	300	1.25951087474823		0.046148263225694				300	50.25	0		0	0
_3327.006	73.1362421875	10.0034017562866	1.25876772403717	-1	300	1.25876772403717		0.0455310031120444				300	50.25	0		0	0
_3327.006	74.1295859375	10.0031604766846	1.2584445476532	-1	300	1.2584445476532		0.0452625731845335				300	50.25	0		0	0
_3327.006	75.1159453125	10.0021944046021	1.25931692123413	-1	300	1.25931692123413		0.0459871656631488				300	50.25	0		0	0
_3327.006	76.105296875	10.0030403137207	1.25816762447357	-1	300	1.25816762447357		0.0450325611145932				300	50.25	0		0	0
_3327.006	77.096640625	10.0023155212402	1.25739681720734	-1	300	1.25739681720734		0.0443923294984787				300	50.25	0		0	0
_3327.006	78.0859921875	10.0049715042114	1.26059556007385	-1	300	1.26059556007385		0.0470492015917667				300	50.25	0		0	0
_3327.006	79.0753515625	10.0043678283691	1.26000475883484	-1	300	1.26000475883484		0.0465584827718681				300	50.25	0		0	0
_3327.006	80.064703125	10.0035228729248	1.25815844535828	-1	300	1.25815844535828		0.0450249369521372				300	50.25	0		0	0
_3327.006	81.0540546875	10.0044889450073	1.25752604007721	-1	300	1.25752604007721		0.0444996618634443				300	50.25	0		0	0
_3327.006	82.0443984375	10.0008668899536	1.25778913497925	-1	300	1.25778913497925		0.0447181881821521				300	50.25	0		0	0
_3327.006	83.03375	10.0031604766846	1.25931239128113	-1	300	1.25931239128113		0.045983403089469				300	50.25	0		0	0
_3327.006	84.0241015625	10.0091972351074	1.25797843933105	-1	300	1.25797843933105		0.0448754241559211				300	50.25	0		0	0
_3327.006	85.014453125	10.0034017562866	1.25970005989075	-1	300	1.25970005989075		0.0463054001843661				300	50.25	0		0	0
_3327.006	85.994828125	10.0060577392578	1.25765991210938	-1	300	1.25765991210938		0.0446108558171865				300	50.25	0		0	0
_3327.006	86.9781953125	10.0054540634155	1.2590354681015	-1	300	1.2590354681015		0.0457533910195287				300	50.25	0		0	0
_3327.006	87.9615625	10.0025568008423	1.2584445476532	-1	300	1.2584445476532		0.0452625731845335				300	50.25	0		0	0
_3327.006	88.946921875	10.0023155212402	1.26011085510254	-1	300	1.26011085510254		0.0466466062080486				300	50.25	0		0	0
_3327.006	89.93528125	10.0015907287598	1.26017093658447	-1	300	1.26017093658447		0.0466965098168517				300	50.25	0		0	0
_3327.006	90.9246328125	10.0055751800537	1.26128792762756	-1	300	1.26128792762756		0.0476242812741658				300	50.25	0		0	0
_3327.006	91.914984375	10.0040054321289	1.26120483875275	-1	300	1.26120483875275		0.0475552677516742				300	50.25	0		0	0
_3327.006	92.9043359375	10.0014705657959	1.26183259487152	-1	300	1.26183259487152		0.0480766812515905				300	50.25	0		0	0
_3327.006	93.8946796875	10.0032815933228	1.26271414756775	-1	300	1.26271414756775		0.0488088978926617				300	50.25	0		0	0
_3327.006	94.8840390625	10.0088348388672	1.26217877864838	-1	300	1.26217877864838		0.0483642210927899				300	50.25	0		0	0
_3327.006	95.876375	10.0030403137207	1.26247882843018	-1	300	1.26247882843018		0.0486134420915156				300	50.25	0		0	0
_3327.006	96.864734375	10.0031604766846	1.26334655284882	-1	300	1.26334655284882		0.0493341729813546				300	50.25	0		0	0
_3327.006	97.8550859375	10.0060577392578	1.26317572593689	-1	300	1.26317572593689		0.0491922843475945				300	50.25	0		0	0
_3327.006	98.8444375	10.003885269165	1.26220643520355	-1	300	1.26220643520355		0.048387192595255				300	50.25	0		0	0
_3327.006	99.8337890625	10.0054540634155	1.26251113414764	-1	300	1.26251113414764		0.048640275182757				300	50.25	0		0	0
_3327.006	100.824140625	10.0007457733154	1.26148641109467	-1	300	1.26148641109467		0.0477891414103908				300	50.25	0		0	0
_3327.006	101.814484375	10.0046091079712	1.26315724849701	-1	300	1.26315724849701		0.0491769370075856				300	50.25	0		0	0
_3327.006	102.8038359375	10.0093173980713	1.26263570785522	-1	300	1.26263570785522		0.0487437459589464				300	50.25	0		0	0
_3327.006	103.7941875	10.0032815933228	1.26374816894531	-1	300	1.26374816894531		0.0496677548425808				300	50.25	0		0	0
_3327.006	104.78453125	10.0031604766846	1.26287579536438	-1	300	1.26287579536438		0.0489431623639656				300	50.25	0		0	0
_3327.006	105.773890625	10.0046091079712	1.2652713060379	-1	300	1.2652713060379		0.0509328707348009				300	50.25	0		0	0
_3327.006	106.764234375	10.0020742416382	1.26340198516846	-1	300	1.26340198516846		0.0493802150013813				300	50.25	0		0	0
_3327.006	107.72865625	10.0046091079712	1.26423740386963	-1	300	1.26423740386963		0.0500741127999786				300	50.25	0		0	0
_3327.006	108.6980625	10.0035228729248	1.26360499858856	-1	300	1.26360499858856		0.0495488377112858				300	50.25	0		0	0
_3327.006	109.6744453125	10.0034017562866	1.26470816135406	-1	300	1.26470816135406		0.0504651234173674				300	50.25	0		0	0
_3327.006	110.664796875	10.0032815933228	1.26510977745056	-1	300	1.26510977745056		0.0507987052785939				300	50.25	0		0	0
_3327.006	111.6551484375	10.0021944046021	1.2636604309082	-1	300	1.2636604309082		0.0495948797313126				300	50.25	0		0	0
_3327.006	112.6445	10.003643989563	1.26390039920807	-1	300	1.26390039920807		0.049794197121235				300	50.25	0		0	0
_3327.006	113.63584375	10.0035228729248	1.26425588130951	-1	300	1.26425588130951		0.0500894601399875				300	50.25	0		0	0
_3327.006	114.6311796875	10.0044889450073	1.26480972766876	-1	300	1.26480972766876		0.0505494842798682				300	50.25	0		0	0
_3327.006	115.62153125	10.0037641525269	1.26485586166382	-1	300	1.26485586166382		0.0505878031223421				300	50.25	0		0	0
_3327.006	116.606890625	10.0059375762939	1.264768242836	-1	300	1.264768242836		0.0505150270261707				300	50.25	0		0	0
_3327.006	117.5962421875	10.0042476654053	1.26372039318085	-1	300	1.26372039318085		0.0496446843250191				300	50.25	0		0	0
_3327.006	118.5846015625	10.0030403137207	1.26434814929962	-1	300	1.26434814929962		0.0501660978249354				300	50.25	0		0	0
_3327.006	119.5749453125	10.0014705657959	1.26559448242188	-1	300	1.26559448242188		0.051201300662312				300	50.25	0		0	0
_3327.006	120.564296875	10.003643989563	1.26483285427094	-1	300	1.26483285427094		0.0505686932086535				300	50.25	0		0	0
_3327.006	121.5546484375	10.0058164596558	1.26508665084839	-1	300	1.26508665084839		0.0507794963498085				300	50.25	0		0	0
_3327.006	122.544	9.99929714202881	1.2657698392868	-1	300	1.2657698392868		0.0513469518697516				300	50.25	0		0	0
_3327.006	123.5343515625	10.0029191970825	1.26494359970093	-1	300	1.26494359970093		0.0506606782336103				300	50.25	0		0	0
_3327.006	124.5246953125	10.0026779174805	1.26375734806061	-1	300	1.26375734806061		0.0496753790050368				300	50.25	0		0	0
_3327.006	125.5140546875	10.0032815933228	1.26619446277618	-1	300	1.26619446277618		0.0516996436446664				300	50.25	0		0	0
_3327.006	126.5043984375	10.0048513412476	1.265580534935	-1	300	1.265580534935		0.0511897158959826				300	50.25	0		0	0
_3327.006	127.4847734375	10.0021944046021	1.26580679416656	-1	300	1.26580679416656		0.0513776465497695				300	50.25	0		0	0
_3327.006	128.476125	10.0032815933228	1.26639294624329	-1	300	1.26639294624329		0.0518645037808916				300	50.25	0		0	0
_3327.006	129.4574921875	10.0031604766846	1.26740849018097	-1	300	1.26740849018097		0.0527080133908018				300	50.25	0		0	0
_3327.006	130.441859375	10.0037641525269	1.26511895656586	-1	300	1.26511895656586		0.0508063294410499				300	50.25	0		0	0
_3327.006	131.42721875	10.003643989563	1.26509594917297	-1	300	1.26509594917297		0.0507872195273613				300	50.25	0		0	0
_3327.006	132.415578125	10.0041265487671	1.26529908180237	-1	300	1.26529908180237		0.0509559412523628				300	50.25	0		0	0
_3327.006	133.4049375	10.0037641525269	1.26459276676178	-1	300	1.26459276676178		0.0503692768036343				300	50.25	0		0	0
_3327.006	134.39428125	10.0034017562866	1.26598680019379	-1	300	1.26598680019379		0.0515271593459854				300	50.25	0		0	0
_3327.006	135.384625	10.0030403137207	1.26678991317749	-1	300	1.26678991317749		0.0521942240533415				300	50.25	0		0	0
_3327.006	136.365	10.0037641525269	1.26570057868958	-1	300	1.26570057868958		0.0512894240984922				300	50.25	0		0	0
_3327.006	137.356359375	10.0031604766846	1.26696527004242	-1	300	1.26696527004242		0.0523398752607811				300	50.25	0		0	0
_3327.006	138.348703125	10.0043678283691	1.26605141162872	-1	300	1.26605141162872		0.0515808255284684				300	50.25	0		0	0
_3327.006	139.330078125	10.0027980804443	1.26721453666687	-1	300	1.26721453666687		0.0525469158282563				300	50.25	0		0	0
_3327.006	140.3114375	10.0034017562866	1.26685917377472	-1	300	1.26685917377472		0.0522517518246006				300	50.25	0		0	0
_3327.006	141.2968125	10.0053339004517	1.26515138149261	-1	300	1.26515138149261		0.0508332615473881				300	50.25	0		0	0
_3327.006	142.28515625	10.003643989563	1.26683604717255	-1	300	1.26683604717255		0.0522325428958152				300	50.25	0		0	0
_3327.006	143.274515625	10.0035228729248	1.26690995693207	-1	300	1.26690995693207		0.0522939322558511				300	50.25	0		0	0
_3327.006	144.264859375	10.0035228729248	1.26669299602509	-1	300	1.26669299602509		0.0521137247796171				300	50.25	0		0	0
_3327.006	145.25421875	10.0044889450073	1.26630985736847	-1	300	1.26630985736847		0.0517954902583997				300	50.25	0		0	0
_3327.006	146.2445625	10.0031604766846	1.26819312572479	-1	300	1.26819312572479		0.0533597307581486				300	50.25	0		0	0
_3327.006	147.230921875	10.0042476654053	1.26762998104095	-1	300	1.26762998104095		0.0528919834407151				300	50.25	0		0	0
_3327.006	148.21628125	10.0030403137207	1.26827156543732	-1	300	1.26827156543732		0.053424882691864				300	50.25	0		0	0
_3327.006	149.17771875	10.0040054321289	1.26744997501373	-1	300	1.26744997501373		0.0527424706444992				300	50.25	0		0	0
_3327.006	150.175046875	10.0046091079712	1.26847469806671	-1	300	1.26847469806671		0.0535936044168654				300	50.25	0		0	0
_3327.006	151.1464375	10.0032815933228	1.26812851428986	-1	300	1.26812851428986		0.0533060645756658				300	50.25	0		0	0
_3327.006	152.132796875	10.0042476654053	1.26830387115479	-1	300	1.26830387115479		0.0534517157831054				300	50.25	0		0	0
_3327.006	153.118171875	10.0049715042114	1.26840078830719	-1	300	1.26840078830719		0.0535322150568298				300	50.25	0		0	0
_3327.006	154.105515625	10.0031604766846	1.26854848861694	-1	300	1.26854848861694		0.0536548947618043				300	50.25	0		0	0
_3327.006	155.094875	10.0040054321289	1.26839625835419	-1	300	1.26839625835419		0.0535284524831501				300	50.25	0		0	0
_3327.006	156.08521875	10.0046091079712	1.26931011676788	-1	300	1.26931011676788		0.0542875022154627				300	50.25	0		0	0
_3327.006	157.074578125	10.0009870529175	1.26877474784851	-1	300	1.26877474784851		0.0538428254155912				300	50.25	0		0	0
_3327.006	158.063921875	10.0035228729248	1.26710379123688	-1	300	1.26710379123688		0.0524549308032995				300	50.25	0		0	0
_3327.006	159.045296875	10.0059375762939	1.2671777009964	-1	300	1.2671777009964		0.0525163201633354				300	50.25	0		0	0
_3327.006	160.03665625	10.0059375762939	1.26909780502319	-1	300	1.26909780502319		0.0541111563280052				300	50.25	0		0	0
_3327.006	161.018015625	10.0042476654053	1.26906085014343	-1	300	1.26906085014343		0.0540804616479875				300	50.25	0		0	0
_3327.006	162.000390625	10.0012292861938	1.26907014846802	-1	300	1.26907014846802		0.0540881848255403				300	50.25	0		0	0
_3327.006	162.98675	10.0055751800537	1.26765310764313	-1	300	1.26765310764313		0.0529111923695005				300	50.25	0		0	0
_3327.006	163.975109375	10.0030403137207	1.26973474025726	-1	300	1.26973474025726		0.0546401939903778				300	50.25	0		0	0
_3327.006	164.964453125	10.0024366378784	1.26982712745667	-1	300	1.26982712745667		0.0547169306904223				300	50.25	0		0	0
_3327.006	165.9548125	10.0029191970825	1.26790237426758	-1	300	1.26790237426758		0.0531182329369759				300	50.25	0		0	0
_3327.006	166.94415625	10.003885269165	1.27014100551605	-1	300	1.27014100551605		0.0549776374403805				300	50.25	0		0	0
_3327.006	167.934515625	10.0031604766846	1.2693840265274	-1	300	1.2693840265274		0.0543488915754986				300	50.25	0		0	0
_3327.006	168.913890625	10.0090761184692	1.27037644386292	-1	300	1.27037644386292		0.0551731922566234				300	50.25	0		0	0
_3327.006	169.89725	10.0100421905518	1.27125334739685	-1	300	1.27125334739685		0.0559015473089182				300	50.25	0		0	0
_3327.006	170.879625	10.0023155212402	1.27030253410339	-1	300	1.27030253410339		0.0551118028965876				300	50.25	0		0	0
_3327.006	171.865984375	10.0031604766846	1.27076876163483	-1	300	1.27076876163483		0.0554990509402968				300	50.25	0		0	0
_3327.006	172.82940625	10.003643989563	1.27087950706482	-1	300	1.27087950706482		0.0555910359652536				300	50.25	0		0	0
_3327.006	173.816765625	10.0049715042114	1.27073180675507	-1	300	1.27073180675507		0.0554683562602789				300	50.25	0		0	0
_3327.006	174.806109375	10.001953125	1.27058410644531	-1	300	1.27058410644531		0.0553456765553044				300	50.25	0		0	0
_3327.006	175.79446875	10.0056962966919	1.26937472820282	-1	300	1.26937472820282		0.0543411683979456				300	50.25	0		0	0
_3327.006	176.7848125	10.0027980804443	1.27072262763977	-1	300	1.27072262763977		0.0554607320978229				300	50.25	0		0	0
_3327.006	177.774171875	10.0047302246094	1.27021944522858	-1	300	1.27021944522858		0.0550427893740959				300	50.25	0		0	0
_3327.006	178.764515625	10.0034017562866	1.26907932758331	-1	300	1.26907932758331		0.0540958089879964				300	50.25	0		0	0
_3327.006	179.74390625	10.0025568008423	1.27164113521576	-1	300	1.27164113521576		0.0562236434189121				300	50.25	0		0	0
_3327.006	180.726265625	10.0029191970825	1.27027487754822	-1	300	1.27027487754822		0.0550888313941227				300	50.25	0		0	0
_3327.006	181.709640625	10.003885269165	1.27027022838593	-1	300	1.27027022838593		0.0550849698053462				300	50.25	0		0	0
_3327.006	182.68603125	10.003885269165	1.27142882347107	-1	300	1.27142882347107		0.0560472975314545				300	50.25	0		0	0
_3327.006	183.667390625	10.0046091079712	1.27128112316132	-1	300	1.27128112316132		0.0559246178264801				300	50.25	0		0	0
_3327.006	184.65675	10.0049715042114	1.27234268188477	-1	300	1.27234268188477		0.0568063472637672				300	50.25	0		0	0
_3327.006	185.641109375	10.0058164596558	1.27236115932465	-1	300	1.27236115932465		0.0568216946037763				300	50.25	0		0	0
_3327.006	186.62846875	10.0024366378784	1.2710964679718	-1	300	1.2710964679718		0.0557712434414874				300	50.25	0		0	0
_3327.006	187.615828125	10.0037641525269	1.27218580245972	-1	300	1.27218580245972		0.0566760433963367				300	50.25	0		0	0
_3327.006	188.6051875	10.0040054321289	1.27206110954285	-1	300	1.27206110954285		0.0565724736050506				300	50.25	0		0	0
_3327.006	189.565609375	10.0040054321289	1.27250421047211	-1	300	1.27250421047211		0.0569405127199745				300	50.25	0		0	0
_3327.006	190.55496875	10.0024366378784	1.2722042798996	-1	300	1.2722042798996		0.0566913907363455				300	50.25	0		0	0
_3327.006	191.5453125	10.0041265487671	1.27147495746613	-1	300	1.27147495746613		0.0560856163739285				300	50.25	0		0	0
_3327.006	192.53465625	10.003643989563	1.27090263366699	-1	300	1.27090263366699		0.055610244894039				300	50.25	0		0	0
_3327.006	193.524015625	10.0021944046021	1.27261960506439	-1	300	1.27261960506439		0.0570363593337075				300	50.25	0		0	0
_3327.006	194.515359375	10.0037641525269	1.27256894111633	-1	300	1.27256894111633		0.0569942779175541				300	50.25	0		0	0
_3327.006	195.50471875	10.0013494491577	1.2710040807724	-1	300	1.2710040807724		0.0556945067414429				300	50.25	0		0	0
_3327.006	196.4940625	10.0043678283691	1.27179801464081	-1	300	1.27179801464081		0.0563539472863428				300	50.25	0		0	0
_3327.006	197.484421875	10.0023155212402	1.27124416828156	-1	300	1.27124416828156		0.0558939231464621				300	50.25	0		0	0
_3327.006	198.473765625	10.0044889450073	1.2721118927002	-1	300	1.2721118927002		0.0566146540363008				300	50.25	0		0	0
_3327.006	199.464125	10.0020742416382	1.27430903911591	-1	300	1.27430903911591		0.058439601286008				300	50.25	0		0	0
_3327.006	200.45446875	10.0046091079712	1.27212119102478	-1	300	1.27212119102478		0.0566223772138539				300	50.25	0		0	0
_3327.006	201.4438125	10.003885269165	1.27204263210297	-1	300	1.27204263210297		0				300	50.25	0		0	0
_3327.007	0.0359039001464844	0.0401923023164272	0.000844737747684121	-1	350	0.000844737747684121		0				350	49.75	0		0	0
_3327.007	2.8214482421875	10.0058650970459	1.20733880996704	-1	350	1.20733880996704		0				350	49.75	0		0	0
_3327.007	3.8088056640625	10.0048990249634	1.21322393417358	-1	350	1.21322393417358		0.00487445956177268				350	49.75	0		0	0
_3327.007	4.79716015625	10.0044164657593	1.21932137012482	-1	350	1.21932137012482		0.00992477012985526				350	49.75	0		0	0
_3327.007	5.7855146484375	10.0012769699097	1.22259855270386	-1	350	1.22259855270386		0.0126391553148473				350	49.75	0		0	0
_3327.007	6.7758642578125	10.0016393661499	1.22502648830414	-1	350	1.22502648830414		0.014650136474599				350	49.75	0		0	0
_3327.007	7.765216796875	10.0051403045654	1.22548341751099	-1	350	1.22548341751099		0.0150285962765007				350	49.75	0		0	0
_3327.007	8.726642578125	10.0027256011963	1.2284836769104	-1	350	1.2284836769104		0.01751361487662				350	49.75	0		0	0
_3327.007	9.715994140625	10.0011568069458	1.22972989082336	-1	350	1.22972989082336		0.0185458138771621				350	49.75	0		0	0
_3327.007	10.7053466796875	10.0035715103149	1.23091161251068	-1	350	1.23091161251068		0.0195245960363717				350	49.75	0		0	0
_3327.007	11.6956962890625	10.0013980865479	1.23329329490662	-1	350	1.23329329490662		0.021497267150953				350	49.75	0		0	0
_3327.007	12.685048828125	10.0010356903076	1.23510277271271	-1	350	1.23510277271271		0.0229959995623965				350	49.75	0		0	0
_3327.007	13.6763955078125	10.0017604827881	1.23775684833527	-1	350	1.23775684833527		0.0251942852471176				350	49.75	0		0	0
_3327.007	14.66574609375	10.0026054382324	1.23673212528229	-1	350	1.23673212528229		0.0243455400195816				350	49.75	0		0	0
_3327.007	15.656095703125	10.0017604827881	1.23792290687561	-1	350	1.23792290687561		0.0253318262082574				350	49.75	0		0	0
_3327.007	16.645447265625	10.0010356903076	1.2404477596283	-1	350	1.2404477596283		0.0274230807358531				350	49.75	0		0	0
_3327.007	17.63480078125	9.99946594238281	1.24073398113251	-1	350	1.24073398113251		0.0276601488246517				350	49.75	0		0	0
_3327.007	18.625150390625	10.0009145736694	1.24037396907806	-1	350	1.24037396907806		0.0273619623905943				350	49.75	0		0	0
_3327.007	19.615498046875	10.0007944107056	1.24258494377136	-1	350	1.24258494377136		0.0291932417920728				350	49.75	0		0	0
_3327.007	20.589890625	10.0015182495117	1.24297261238098	-1	350	1.24297261238098		0.0295143352634486				350	49.75	0		0	0
_3327.007	21.5732578125	10.0020017623901	1.24121403694153	-1	350	1.24121403694153		0.0280577636491384				350	49.75	0		0	0
_3327.007	22.53767578125	10.0030879974365	1.24288487434387	-1	350	1.24288487434387		0.0294416646623008				350	49.75	0		0	0
_3327.007	23.4991015625	10.0022430419922	1.24454200267792	-1	350	1.24454200267792		0.0308142108940339				350	49.75	0		0	0
_3327.007	24.48147265625	10.0003118515015	1.24430656433105	-1	350	1.24430656433105		0.0306192048651388				350	49.75	0		0	0
_3327.007	25.467833984375	10.0011568069458	1.24521124362946	-1	350	1.24521124362946		0.0313685217022457				350	49.75	0		0	0
_3327.007	26.443224609375	10.001880645752	1.24582982063293	-1	350	1.24582982063293		0.0318808691877837				350	49.75	0		0	0
_3327.007	27.42559375	10.0069513320923	1.24573290348053	-1	350	1.24573290348053	0	0.0318005958199397	0	0	0	350	49.75	0	0	0	0	0	0	0	0	0	0	0
_3327.007	28.4089609375	10.001880645752	1.24655914306641	-1	350	1.24655914306641		0.0324849435598247				350	49.75	0		0	0
_3327.007	29.39731640625	10.0006732940674	1.24749612808228	-1	350	1.24749612808228		0.033261018186213				350	49.75	0		0	0
_3327.007	30.3766953125	10.0010356903076	1.24813306331635	-1	350	1.24813306331635		0.0337885712051431				350	49.75	0		0	0
_3327.007	31.358068359375	10.0007944107056	1.24944853782654	-1	350	1.24944853782654		0.0348781365362112				350	49.75	0		0	0
_3327.007	32.3404375	9.999587059021	1.24818849563599	-1	350	1.24818849563599		0.0338344840170097				350	49.75	0		0	0
_3327.007	33.326796875	10.0012769699097	1.25051939487457	-1	350	1.25051939487457		0.0357650930716875				350	49.75	0		0	0
_3327.007	34.3161484375	10.0029678344727	1.25112867355347	-1	350	1.25112867355347		0.0362697390532996				350	49.75	0		0	0
_3327.007	35.3055	10.0011568069458	1.25112414360046	-1	350	1.25112414360046		0.0362659870385664				350	49.75	0		0	0
_3327.007	36.2958515625	10.0001907348633	1.25013637542725	-1	350	1.25013637542725		0.0354478503522746				350	49.75	0		0	0
_3327.007	37.28520703125	10.0010356903076	1.25207495689392	-1	350	1.25207495689392		0.0370535151836138				350	49.75	0		0	0
_3327.007	38.27555078125	9.99898338317871	1.25153028964996	-1	350	1.25153028964996		0.0366023847805643				350	49.75	0		0	0
_3327.007	39.26490625	10.0013980865479	1.2533997297287	-1	350	1.2533997297287		0.0381507820186076				350	49.75	0		0	0
_3327.007	40.25525390625	10.0006732940674	1.25273966789246	-1	350	1.25273966789246		0.0376040739770922				350	49.75	0		0	0
_3327.007	41.2456015625	10.0023641586304	1.2524995803833	-1	350	1.2524995803833		0.037405217196234				350	49.75	0		0	0
_3327.007	42.23495703125	9.99970817565918	1.25251805782318	-1	350	1.25251805782318		0.0374205214668561				350	49.75	0		0	0
_3327.007	43.2253046875	10.0013980865479	1.25346434116364	-1	350	1.25346434116364		0.0382042975971704				350	49.75	0		0	0
_3327.007	44.21565234375	9.99982833862305	1.2537966966629	-1	350	1.2537966966629		0.0384795769939095				350	49.75	0		0	0
_3327.007	45.2050078125	10.001880645752	1.25105488300323	-1	350	1.25105488300323		0.0362086207080408				350	49.75	0		0	0
_3327.007	46.19535546875	9.99910449981689	1.25322425365448	-1	350	1.25322425365448		0.038005440816312				350	49.75	0		0	0
_3327.007	47.18470703125	10.0017604827881	1.25462281703949	-1	350	1.25462281703949		0.0391638259965648				350	49.75	0		0	0
_3327.007	48.1461328125	10.0012769699097	1.25315499305725	-1	350	1.25315499305725		0.0379480744857863				350	49.75	0		0	0
_3327.007	49.10755859375	9.99994945526123	1.25395822525024	-1	350	1.25395822525024		0.0386133659403161				350	49.75	0		0	0
_3327.007	50.0959140625	10.0012769699097	1.25384736061096	-1	350	1.25384736061096		0.0385215403165831				350	49.75	0		0	0
_3327.007	51.08626171875	10.0010356903076	1.25537526607513	-1	350	1.25537526607513		0.039787055391191				350	49.75	0		0	0
_3327.007	52.07561328125	10.0006732940674	1.25405514240265	-1	350	1.25405514240265		0.0386936393081601				350	49.75	0		0	0
_3327.007	53.069953125	10.0012769699097	1.25398588180542	-1	350	1.25398588180542		0.0386362729776344				350	49.75	0		0	0
_3327.007	54.0573125	10.0013980865479	1.25491368770599	-1	350	1.25491368770599		0.0394047448373265				350	49.75	0		0	0
_3327.007	55.04865625	10.0000696182251	1.25238883495331	-1	350	1.25238883495331		0.0373134903097307				350	49.75	0		0	0
_3327.007	56.041	10.0015182495117	1.25492286682129	-1	350	1.25492286682129		0.0394123476040227				350	49.75	0		0	0
_3327.007	57.027359375	10.0000696182251	1.25477051734924	-1	350	1.25477051734924		0.0392861614243123				350	49.75	0		0	0
_3327.007	58.01571484375	10.0005531311035	1.25543522834778	-1	350	1.25543522834778		0.0398367202177907				350	49.75	0		0	0
_3327.007	59.00606640625	10.0004320144653	1.25644147396088	-1	350	1.25644147396088		0.0406701611747045				350	49.75	0		0	0
_3327.007	59.99541796875	9.99886226654053	1.25712466239929	-1	350	1.25712466239929		0.041236024238805				350	49.75	0		0	0
_3327.007	60.98476953125	10.0005531311035	1.25731384754181	-1	350	1.25731384754181		0.0413927202225299				350	49.75	0		0	0
_3327.007	61.9751171875	10.0017604827881	1.25708770751953	-1	350	1.25708770751953		0.0412054156975608				350	49.75	0		0	0
_3327.007	62.96546875	10.0022430419922	1.2573276758194	-1	350	1.2573276758194		0.0414041737411892				350	49.75	0		0	0
_3327.007	63.9548203125	9.99982833862305	1.25668156147003	-1	350	1.25668156147003		0.0408690179555626				350	49.75	0		0	0
_3327.007	64.94516796875	10.0005531311035	1.25815391540527	-1	350	1.25815391540527		0.0420885214810742				350	49.75	0		0	0
_3327.007	65.935515625	10.0007944107056	1.25853705406189	-1	350	1.25853705406189		0.0424058629377169				350	49.75	0		0	0
_3327.007	66.9248671875	9.99994945526123	1.25917398929596	-1	350	1.25917398929596		0.0429334159566472				350	49.75	0		0	0
_3327.007	67.91521875	10.0011568069458	1.25970947742462	-1	350	1.25970947742462		0.0433769435930005				350	49.75	0		0	0
_3327.007	68.9055703125	10.0013980865479	1.26019406318665	-1	350	1.26019406318665		0.0437783104322202				350	49.75	0		0	0
_3327.007	69.871984375	9.99994945526123	1.26089572906494	-1	350	1.26089572906494		0.0443594777669429				350	49.75	0		0	0
_3327.007	70.85734375	10.0032091140747	1.2598295211792	-1	350	1.2598295211792		0.0434763719834295				350	49.75	0		0	0
_3327.007	71.8456953125	10.0047779083252	1.2595340013504	-1	350	1.2595340013504		0.0432316023907049				350	49.75	0		0	0
_3327.007	72.836046875	10.0010356903076	1.2596263885498	-1	350	1.2596263885498		0.0433081237438155				350	49.75	0		0	0
_3327.007	73.8253984375	9.99946594238281	1.25856935977936	-1	350	1.25856935977936		0.0424326207269983				350	49.75	0		0	0
_3327.007	74.81475	10.0005531311035	1.26107573509216	-1	350	1.26107573509216		0.0445085709839719				350	49.75	0		0	0
_3327.007	75.8051015625	10.0011568069458	1.26058650016785	-1	350	1.26058650016785		0.044103353392789				350	49.75	0		0	0
_3327.007	76.795453125	10.0017604827881	1.26164352893829	-1	350	1.26164352893829		0.0449788564096063				350	49.75	0		0	0
_3327.007	77.775828125	10.0009145736694	1.26230812072754	-1	350	1.26230812072754		0.0455293164658548				350	49.75	0		0	0
_3327.007	78.767171875	10.0005531311035	1.26126039028168	-1	350	1.26126039028168		0.0446615149529637				350	49.75	0		0	0
_3327.007	79.747546875	10.0012769699097	1.26116800308228	-1	350	1.26116800308228		0.0445849935998528				350	49.75	0		0	0
_3327.007	80.729921875	10.0015182495117	1.26156961917877	-1	350	1.26156961917877		0.0449176393271176				350	49.75	0		0	0
_3327.007	81.7172734375	10.0033292770386	1.26149117946625	-1	350	1.26149117946625		0.0448526702298959				350	49.75	0		0	0
_3327.007	82.7056328125	10.0007944107056	1.26081728935242	-1	350	1.26081728935242		0.0442945086697213				350	49.75	0		0	0
_3327.007	83.6959765625	10.0015182495117	1.26177275180817	-1	350	1.26177275180817		0.0450858875667315				350	49.75	0		0	0
_3327.007	84.6853359375	10.0012769699097	1.26326823234558	-1	350	1.26326823234558		0.0463245461148283				350	49.75	0		0	0
_3327.007	85.6746875	9.99970817565918	1.26279282569885	-1	350	1.26279282569885		0.0459307820423045				350	49.75	0		0	0
_3327.007	86.66503125	10.0012769699097	1.26328670978546	-1	350	1.26328670978546		0.0463398503854504				350	49.75	0		0	0
_3327.007	87.64640625	10.0011568069458	1.26232659816742	-1	350	1.26232659816742		0.0455446207364771				350	49.75	0		0	0
_3327.007	88.6367578125	10.0016393661499	1.2617449760437	-1	350	1.2617449760437		0.0450628817921834				350	49.75	0		0	0
_3327.007	89.60915625	10.001880645752	1.26130652427673	-1	350	1.26130652427673		0.0446997262609041				350	49.75	0		0	0
_3327.007	90.5965078125	10.0013980865479	1.26383137702942	-1	350	1.26383137702942		0.0467909807884996				350	49.75	0		0	0
_3327.007	91.5619296875	9.99994945526123	1.26287591457367	-1	350	1.26287591457367		0.0459996018914894				350	49.75	0		0	0
_3327.007	92.5482890625	10.0048990249634	1.26188349723816	-1	350	1.26188349723816		0.0451776144532348				350	49.75	0		0	0
_3327.007	93.541625	10.0001907348633	1.26231741905212	-1	350	1.26231741905212		0.0455370179697809				350	49.75	0		0	0
_3327.007	94.527984375	10.001880645752	1.26411294937134	-1	350	1.26411294937134		0.0470241981253354				350	49.75	0		0	0
_3327.007	95.51634375	10.0016393661499	1.26302361488342	-1	350	1.26302361488342		0.0461219373192367				350	49.75	0		0	0
_3327.007	96.5056953125	10.0005531311035	1.26436221599579	-1	350	1.26436221599579		0.0472306576728898				350	49.75	0		0	0
_3327.007	97.495046875	10.0000696182251	1.26241433620453	-1	350	1.26241433620453		0.0456172913376249				350	49.75	0		0	0
_3327.007	98.4853984375	9.99982833862305	1.26252973079681	-1	350	1.26252973079681		0.0457128689760911				350	49.75	0		0	0
_3327.007	99.4657734375	10.0003118515015	1.2634574174881	-1	350	1.2634574174881		0.0464812420985532				350	49.75	0		0	0
_3327.007	100.448140625	10.0003118515015	1.26568686962128	-1	350	1.26568686962128		0.0483278257706539				350	49.75	0		0	0
_3327.007	101.4315078125	10.0024843215942	1.26561760902405	-1	350	1.26561760902405		0.0482704594401284				350	49.75	0		0	0
_3327.007	102.4178671875	10.0012769699097	1.26407134532928	-1	350	1.26407134532928		0.0469897388321281				350	49.75	0		0	0
_3327.007	103.4062265625	10.0020017623901	1.26488840579987	-1	350	1.26488840579987		0.0476664838053171				350	49.75	0		0	0
_3327.007	104.395578125	10.0024843215942	1.26350820064545	-1	350	1.26350820064545		0.0465233041584567				350	49.75	0		0	0
_3327.007	105.385921875	10.0012769699097	1.2650591135025	-1	350	1.2650591135025		0.0478078755184199				350	49.75	0		0	0
_3327.007	106.37528125	10.0017604827881	1.26555299758911	-1	350	1.26555299758911		0.0482169438615656				350	49.75	0		0	0
_3327.007	107.365625	10.0027256011963	1.26493453979492	-1	350	1.26493453979492		0.0477046951132576				350	49.75	0		0	0
_3327.007	108.3549765625	10.0017604827881	1.26388216018677	-1	350	1.26388216018677		0.0468330428484032				350	49.75	0		0	0
_3327.007	109.345328125	9.99874210357666	1.26459300518036	-1	350	1.26459300518036		0.0474218129498221				350	49.75	0		0	0
_3327.007	110.3356796875	10.0016393661499	1.26469445228577	-1	350	1.26469445228577		0.0475058383323992				350	49.75	0		0	0
_3327.007	111.32503125	10.0028467178345	1.26599609851837	-1	350	1.26599609851837		0.048583950144808				350	49.75	0		0	0
_3327.007	112.315375	9.99982833862305	1.26605618000031	-1	350	1.26605618000031		0.0486337137086374				350	49.75	0		0	0
_3327.007	113.2758046875	10.0006732940674	1.26561307907104	-1	350	1.26561307907104		0.0482667074253951				350	49.75	0		0	0
_3327.007	114.26615625	10.0010356903076	1.26542842388153	-1	350	1.26542842388153		0.0481137634564033				350	49.75	0		0	0
_3327.007	115.2555078125	10.002121925354	1.26492524147034	-1	350	1.26492524147034		0.0476969936093314				350	49.75	0		0	0
_3327.007	116.245859375	10.0011568069458	1.26593148708344	-1	350	1.26593148708344		0.0485304345662454				350	49.75	0		0	0
_3327.007	117.2352109375	10.0013980865479	1.26511919498444	-1	350	1.26511919498444		0.0478576390822494				350	49.75	0		0	0
_3327.007	118.2255546875	10.0011568069458	1.26597309112549	-1	350	1.26597309112549		0.0485648938594527				350	49.75	0		0	0
_3327.007	119.2149140625	10.0005531311035	1.26594078540802	-1	350	1.26594078540802		0.0485381360701713				350	49.75	0		0	0
_3327.007	120.2052578125	10.002121925354	1.26570069789886	-1	350	1.26570069789886		0.0483392792893131				350	49.75	0		0	0
_3327.007	121.195609375	10.0001907348633	1.26670694351196	-1	350	1.26670694351196		0.0491727202462269				350	49.75	0		0	0
_3327.007	122.1849609375	9.999587059021	1.26618075370789	-1	350	1.26618075370789		0.0487368941137998				350	49.75	0		0	0
_3327.007	123.1753125	10.0004320144653	1.26599609851837	-1	350	1.26599609851837		0.048583950144808				350	49.75	0		0	0
_3327.007	124.16565625	10.0015182495117	1.26611614227295	-1	350	1.26611614227295		0.0486833785352372				350	49.75	0		0	0
_3327.007	125.1460390625	10.0004320144653	1.26612079143524	-1	350	1.26612079143524		0.0486872292872				350	49.75	0		0	0
_3327.007	126.1373828125	10.0003118515015	1.26664698123932	-1	350	1.26664698123932		0.0491230554196274				350	49.75	0		0	0
_3327.007	127.1187578125	10.0015182495117	1.26754701137543	-1	350	1.26754701137543		0.0498685215047712				350	49.75	0		0	0
_3327.007	128.101125	10.0000696182251	1.26707625389099	-1	350	1.26707625389099		0.0494786081842105				350	49.75	0		0	0
_3327.007	129.087484375	10.0055027008057	1.26679468154907	-1	350	1.26679468154907		0.0492453908473747				350	49.75	0		0	0
_3327.007	130.0768359375	10.0015182495117	1.26703929901123	-1	350	1.26703929901123		0.0494479996429662				350	49.75	0		0	0
_3327.007	131.0661875	10.002121925354	1.26723778247833	-1	350	1.26723778247833		0.049612397130617				350	49.75	0		0	0
_3327.007	132.05953125	10.0003118515015	1.26612079143524	-1	350	1.26612079143524		0.0486872292872				350	49.75	0		0	0
_3327.007	133.047890625	10.0000696182251	1.26777780056	-1	350	1.26777780056		0.0500596767817034				350	49.75	0		0	0
_3327.007	134.041234375	9.99982833862305	1.26624083518982	-1	350	1.26624083518982		0.0487866576776292				350	49.75	0		0	0
_3327.007	135.00365625	10.001880645752	1.26684546470642	-1	350	1.26684546470642		0.0492874529072782				350	49.75	0		0	0
_3327.007	135.989015625	9.99982833862305	1.26602387428284	-1	350	1.26602387428284		0.0486069559193563				350	49.75	0		0	0
_3327.007	136.976375	9.99970817565918	1.2648561000824	-1	350	1.2648561000824		0.0476397260160357				350	49.75	0		0	0
_3327.007	137.96571875	10.002121925354	1.26640236377716	-1	350	1.26640236377716		0.0489204466240358				350	49.75	0		0	0
_3327.007	138.956078125	10.0013980865479	1.26663780212402	-1	350	1.26663780212402		0.0491154526529312				350	49.75	0		0	0
_3327.007	139.9165	9.99922466278076	1.26669776439667	-1	350	1.26669776439667		0.0491651174795309				350	49.75	0		0	0
_3327.007	140.905859375	9.99934577941895	1.26650393009186	-1	350	1.26650393009186		0.0490045707438429				350	49.75	0		0	0
_3327.007	141.896203125	10.0004320144653	1.26746392250061	-1	350	1.26746392250061		0.0497997016555864				350	49.75	0		0	0
_3327.007	142.885546875	10.0017604827881	1.2665638923645	-1	350	1.2665638923645		0.0490542355704424				350	49.75	0		0	0
_3327.007	143.87490625	10.0020017623901	1.26640701293945	-1	350	1.26640701293945		0.0489242973759989				350	49.75	0		0	0
_3327.007	144.86525	10.001880645752	1.26675772666931	-1	350	1.26675772666931		0.0492147823061304				350	49.75	0		0	0
_3327.007	145.855609375	10.0024843215942	1.2692779302597	-1	350	1.2692779302597		0.0513021860817631				350	49.75	0		0	0
_3327.007	146.844953125	9.999587059021	1.26865482330322	-1	350	1.26865482330322		0.050786086581492				350	49.75	0		0	0
_3327.007	147.8353125	10.0013980865479	1.26717782020569	-1	350	1.26717782020569		0.0495627323040175				350	49.75	0		0	0
_3327.007	148.82565625	9.999587059021	1.26786553859711	-1	350	1.26786553859711		0.0501323473828512				350	49.75	0		0	0
_3327.007	149.815	9.99970817565918	1.26824402809143	-1	350	1.26824402809143		0.050445838087531				350	49.75	0		0	0
_3327.007	150.805359375	10.0007944107056	1.26915335655212	-1	350	1.26915335655212		0.0511990056766007				350	49.75	0		0	0
_3327.007	151.794703125	10.0010356903076	1.26748239994049	-1	350	1.26748239994049		0.0498150059262086				350	49.75	0		0	0
_3327.007	152.7850625	10.0003118515015	1.26941180229187	-1	350	1.26941180229187		0.0514130679908513				350	49.75	0		0	0
_3327.007	153.77540625	9.99994945526123	1.26859021186829	-1	350	1.26859021186829		0.0507325710029294				350	49.75	0		0	0
_3327.007	154.764765625	10.002121925354	1.26916253566742	-1	350	1.26916253566742		0.0512066084432969				350	49.75	0		0	0
_3327.007	155.755109375	9.99994945526123	1.26741778850555	-1	350	1.26741778850555		0.049761490347646				350	49.75	0		0	0
_3327.007	156.71653125	10.0029678344727	1.26985490322113	-1	350	1.26985490322113		0.0517800742740937				350	49.75	0		0	0
_3327.007	157.705890625	10.0004320144653	1.27011346817017	-1	350	1.27011346817017		0.0519942353255742				350	49.75	0		0	0
_3327.007	158.696234375	9.99922466278076	1.26936101913452	-1	350	1.26936101913452		0.051371005930948				350	49.75	0		0	0
_3327.007	159.68559375	10.0003118515015	1.26992881298065	-1	350	1.26992881298065		0.0518412913565824				350	49.75	0		0	0
_3327.007	160.6749375	10.0012769699097	1.27041804790497	-1	350	1.27041804790497		0.0522465089477653				350	49.75	0		0	0
_3327.007	161.639359375	10.0023641586304	1.26956880092621	-1	350	1.26956880092621		0.0515431049225248				350	49.75	0		0	0
_3327.007	162.62571875	10.0007944107056	1.26891338825226	-1	350	1.26891338825226		0.0510002476329723				350	49.75	0		0	0
_3327.007	163.60909375	10.0013980865479	1.26880252361298	-1	350	1.26880252361298		0.0509084220092395				350	49.75	0		0	0
_3327.007	164.6004375	10.0024843215942	1.26786553859711	-1	350	1.26786553859711		0.0501323473828512				350	49.75	0		0	0
_3327.007	165.5798125	9.999587059021	1.26857173442841	-1	350	1.26857173442841		0.0507172667323073				350	49.75	0		0	0
_3327.007	166.564171875	10.0004320144653	1.26779627799988	-1	350	1.26779627799988		0.0500749810523256				350	49.75	0		0	0
_3327.007	167.548546875	10.0007944107056	1.2698872089386	-1	350	1.2698872089386		0.0518068320633751				350	49.75	0		0	0
_3327.007	168.539890625	10.0017604827881	1.26949036121368	-1	350	1.26949036121368		0.0514781358253031				350	49.75	0		0	0
_3327.007	169.52725	10.0006732940674	1.26899635791779	-1	350	1.26899635791779		0.0510689687449273				350	49.75	0		0	0
_3327.007	170.51659375	9.99970817565918	1.26814711093903	-1	350	1.26814711093903		0.050365564719687				350	49.75	0		0	0
_3327.007	171.505953125	10.0020017623901	1.26731169223785	-1	350	1.26731169223785		0.0496736142131058				350	49.75	0		0	0
_3327.007	172.486328125	10.0011568069458	1.26816093921661	-1	350	1.26816093921661		0.0503770182383461				350	49.75	0		0	0
_3327.007	173.465703125	10.002121925354	1.26838254928589	-1	350	1.26838254928589		0.0505605707485823				350	49.75	0		0	0
_3327.007	174.4500625	10.0007944107056	1.26763939857483	-1	350	1.26763939857483		0.049945042857882				350	49.75	0		0	0
_3327.007	175.436421875	10.0005531311035	1.26744556427002	-1	350	1.26744556427002		0.049784496122194				350	49.75	0		0	0
_3327.007	176.42578125	10.0020017623901	1.26851642131805	-1	350	1.26851642131805		0.0506714526576706				350	49.75	0		0	0
_3327.007	177.416125	10.002121925354	1.26827168464661	-1	350	1.26827168464661		0.0504687451248493				350	49.75	0		0	0
_3327.007	178.405484375	9.99970817565918	1.26776397228241	-1	350	1.26776397228241		0.0500482232630444				350	49.75	0		0	0
_3327.007	179.394828125	9.99970817565918	1.26781010627747	-1	350	1.26781010627747		0.0500864345709848				350	49.75	0		0	0
_3327.007	180.3851875	10.0010356903076	1.26925492286682	-1	350	1.26925492286682		0.0512831297964078				350	49.75	0		0	0
_3327.007	181.37553125	10.0028467178345	1.2701827287674	-1	350	1.2701827287674		0.0520516016560999				350	49.75	0		0	0
_3327.007	182.35790625	10.0010356903076	1.26788866519928	-1	350	1.26788866519928		0.0501515024054364				350	49.75	0		0	0
_3327.007	183.34825	10.0000696182251	1.26828563213348	-1	350	1.26828563213348		0.0504802973807383				350	49.75	0		0	0
_3327.007	184.33959375	10.0012769699097	1.26729321479797	-1	350	1.26729321479797		0.0496583099424837				350	49.75	0		0	0
_3327.007	185.32296875	10.0012769699097	1.26859021186829	-1	350	1.26859021186829		0.0507325710029294				350	49.75	0		0	0
_3327.007	186.30434375	10.0016393661499	1.26941180229187	-1	350	1.26941180229187		0.0514130679908513				350	49.75	0		0	0
_3327.007	187.288703125	10.0011568069458	1.2681747674942	-1	350	1.2681747674942		0.0503884717570053				350	49.75	0		0	0
_3327.007	188.2770625	10.0020017623901	1.26933801174164	-1	350	1.26933801174164		0.0513519496455925				350	49.75	0		0	0
_3327.007	189.26640625	10.0011568069458	1.2679671049118	-1	350	1.2679671049118		0.0502164715026583				350	49.75	0		0	0
_3327.007	190.255765625	9.99970817565918	1.26854407787323	-1	350	1.26854407787323		0.0506943596949889				350	49.75	0		0	0
_3327.007	191.245109375	10.0004320144653	1.26830399036407	-1	350	1.26830399036407		0.0504955029141305				350	49.75	0		0	0
_3327.007	192.23546875	10.0017604827881	1.2687748670578	-1	350	1.2687748670578		0.0508855149719212				350	49.75	0		0	0
_3327.007	193.2248125	10.0015182495117	1.26946723461151	-1	350	1.26946723461151		0.0514589808027179				350	49.75	0		0	0
_3327.007	194.215171875	10.0001907348633	1.26869177818298	-1	350	1.26869177818298		0.0508166951227362				350	49.75	0		0	0
_3327.007	195.205515625	10.0009145736694	1.26846098899841	-1	350	1.26846098899841		0.050625539845804				350	49.75	0		0	0
_3327.007	196.194875	10.0007944107056	1.26901483535767	-1	350	1.26901483535767		0.0510842730155496				350	49.75	0		0	0
_3327.007	197.18521875	10.0011568069458	1.26855325698853	-1	350	1.26855325698853		0.0507019624616851				350	49.75	0		0	0
_3327.007	198.1755625	10.0016393661499	1.26811015605927	-1	350	1.26811015605927		0.0503349561784427				350	49.75	0		0	0
_3327.007	199.1549375	10.0026054382324	1.26908874511719	-1	350	1.26908874511719		0.0511454900980381				350	49.75	0		0	0
_3327.007	200.134328125	10.002121925354	1.26910257339478	-1	350	1.26910257339478		0.0511569436166974				350	49.75	0		0	0
_3327.007	201.1186875	10.0020017623901	1.26954102516174	-1	350	1.26954102516174		0				350	49.75	0		0	0
_3327.008	0.0359039993286133	0.0360269844532013	4.61605268355925E-05	-1	400	4.61605268355925E-05		0				400	49.75	0		0	0
_3327.008	2.93614111328125	9.99952697753906	1.20740795135498	-1	400	1.20740795135498		0				400	49.75	0		0	0
_3327.008	3.92449609375	9.99807739257813	1.21472859382629	-1	400	1.21472859382629		0.00606310606377747				400	49.75	0		0	0
_3327.008	4.91384814453125	9.99771595001221	1.21981513500214	-1	400	1.21981513500214		0.0102758836673489				400	49.75	0		0	0
_3327.008	5.9032001953125	9.99602508544922	1.22275078296661	-1	400	1.22275078296661		0.0127072474505532				400	49.75	0		0	0
_3327.008	6.89354931640625	9.99650859832764	1.22542786598206	-1	400	1.22542786598206		0.0149244624460629				400	49.75	0		0	0
_3327.008	7.88290234375	9.99747371673584	1.2264848947525	-1	400	1.2264848947525		0.0157999153278008				400	49.75	0		0	0
_3327.008	8.87325	9.99542140960693	1.23008060455322	-1	400	1.23008060455322		0.0187779558456596				400	49.75	0		0	0
_3327.008	9.862603515625	9.99554252624512	1.22882974147797	-1	400	1.22882974147797		0.0177419654218327				400	49.75	0		0	0
_3327.008	10.852951171875	9.99385261535645	1.2323192358017	-1	400	1.2323192358017		0.0206320361057424				400	49.75	0		0	0
_3327.008	11.8423046875	9.9956636428833	1.23274397850037	-1	400	1.23274397850037		0.0209838167099639				400	49.75	0		0	0
_3327.008	12.8326533203125	9.99590492248535	1.23408710956573	-1	400	1.23408710956573		0.0220962253733832				400	49.75	0		0	0
_3327.008	13.821009765625	9.99530124664307	1.23611342906952	-1	400	1.23611342906952		0.0237744646971429				400	49.75	0		0	0
_3327.008	14.8033798828125	9.99723243713379	1.23823213577271	-1	400	1.23823213577271		0.0255292209920708				400	49.75	0		0	0
_3327.008	15.7737802734375	10.0024242401123	1.23866593837738	-1	400	1.23866593837738		0.0258885051960454				400	49.75	0		0	0
_3327.008	16.7631328125	9.99505996704102	1.23841214179993	-1	400	1.23841214179993		0.0256783056713787				400	49.75	0		0	0
_3327.008	17.757470703125	9.99626731872559	1.23792278766632	-1	400	1.23792278766632		0.0252730125531275				400	49.75	0		0	0
_3327.008	18.744828125	9.99626731872559	1.23925220966339	-1	400	1.23925220966339		0.0263740670853412				400	49.75	0		0	0
_3327.008	19.73617578125	9.99493885040283	1.24070155620575	-1	400	1.24070155620575		0.0275744455827098				400	49.75	0		0	0
_3327.008	20.724529296875	9.99699115753174	1.24174475669861	-1	400	1.24174475669861		0.0284384456016662				400	49.75	0		0	0
_3327.008	21.713880859375	9.99530124664307	1.24134314060211	-1	400	1.24134314060211		0.0281058189231307				400	49.75	0		0	0
_3327.008	22.703232421875	9.9945764541626	1.24204933643341	-1	400	1.24204933643341		0.0286907047775815				400	49.75	0		0	0
_3327.008	23.69358203125	9.99650859832764	1.24324488639832	-1	400	1.24324488639832		0.0296808837502833				400	49.75	0		0	0
_3327.008	24.68293359375	9.99674987792969	1.24343407154083	-1	400	1.24343407154083		0.0298375707609202				400	49.75	0		0	0
_3327.008	25.672287109375	9.99530124664307	1.2430694103241	-1	400	1.2430694103241		0.0295355508708519				400	49.75	0		0	0
_3327.008	26.66263671875	9.99518013000488	1.24421882629395	-1	400	1.24421882629395		0.0304875207237578				400	49.75	0		0	0
_3327.008	27.652984375	9.99349021911621	1.24616205692291	-1	400	1.24616205692291		0.0320969441392542				400	49.75	0		0	0
_3327.008	28.642337890625	9.99493885040283	1.24584817886353	-1	400	1.24584817886353		0.0318369839004344				400	49.75	0		0	0
_3327.008	29.6326875	9.99433517456055	1.24625897407532	-1	400	1.24625897407532		0.0321772129102988				400	49.75	0		0	0
_3327.008	30.594111328125	9.99590492248535	1.24733448028564	-1	400	1.24733448028564		0.0330679691862701				400	49.75	0		0	0
_3327.008	31.58346484375	9.99578380584717	1.24732983112335	-1	400	1.24732983112335		0.0330641186548177				400	49.75	0		0	0
_3327.008	32.573814453125	9.99650859832764	1.24747753143311	-1	400	1.24747753143311		0.033186447077111				400	49.75	0		0	0
_3327.008	33.5631640625	9.9940938949585	1.2486869096756	-1	400	1.2486869096756		0.0341880789125941				400	49.75	0		0	0
_3327.008	34.54354296875	9.99590492248535	1.24920845031738	-1	400	1.24920845031738		0.0346200295562844				400	49.75	0		0	0
_3327.008	35.534890625	9.99578380584717	1.24892687797546	-1	400	1.24892687797546		0.0343868255744795				400	49.75	0		0	0
_3327.008	36.51626171875	9.99445629119873	1.24886691570282	-1	400	1.24886691570282		0.0343371635919021				400	49.75	0		0	0
_3327.008	37.4986328125	9.99505996704102	1.24842369556427	-1	400	1.24842369556427		0.033970079593447				400	49.75	0		0	0
_3327.008	38.4849921875	9.99469757080078	1.24978077411652	-1	400	1.24978077411652		0.0350940398512234				400	49.75	0		0	0
_3327.008	39.47334765625	9.99542140960693	1.25081014633179	-1	400	1.25081014633179		0.0359465870073985				400	49.75	0		0	0
_3327.008	40.4636953125	9.99687004089355	1.25222718715668	-1	400	1.25222718715668		0.0371202092477523				400	49.75	0		0	0
_3327.008	41.453046875	9.99530124664307	1.25107777118683	-1	400	1.25107777118683		0.0361682393948466				400	49.75	0		0	0
_3327.008	42.44240234375	9.99530124664307	1.25292408466339	-1	400	1.25292408466339		0.0376973940392984				400	49.75	0		0	0
_3327.008	43.43275	9.99433517456055	1.25205171108246	-1	400	1.25205171108246		0.0369748763683209				400	49.75	0		0	0
_3327.008	44.42309765625	9.99288654327393	1.25299334526062	-1	400	1.25299334526062		0.0377547570847805				400	49.75	0		0	0
_3327.008	45.39748828125	10.0002508163452	1.25387036800385	-1	400	1.25387036800385		0.0384811252872101				400	49.75	0		0	0
_3327.008	46.379859375	9.99650859832764	1.25413346290588	-1	400	1.25413346290588		0.0386990258747815				400	49.75	0		0	0
_3327.008	47.36522265625	9.99626731872559	1.25380575656891	-1	400	1.25380575656891		0.0384276127731804				400	49.75	0		0	0
_3327.008	48.341609375	9.99795722961426	1.25345492362976	-1	400	1.25345492362976		0.0381370457458934				400	49.75	0		0	0
_3327.008	49.3140078125	10.0004920959473	1.25304412841797	-1	400	1.25304412841797		0.037796816736029				400	49.75	0		0	0
_3327.008	50.2953828125	9.99493885040283	1.25390732288361	-1	400	1.25390732288361		0.0385117320756774				400	49.75	0		0	0
_3327.008	51.2867265625	9.99578380584717	1.25447499752045	-1	400	1.25447499752045		0.0389818918391638				400	49.75	0		0	0
_3327.008	52.27009375	9.99626731872559	1.25414729118347	-1	400	1.25414729118347		0.0387104787375627				400	49.75	0		0	0
_3327.008	53.25246484375	9.99530124664307	1.25415658950806	-1	400	1.25415658950806		0.0387181798004674				400	49.75	0		0	0
_3327.008	54.237828125	9.99421405792236	1.25579977035522	-1	400	1.25579977035522		0.0400790958399253				400	49.75	0		0	0
_3327.008	55.23216796875	10.0000095367432	1.25495505332947	-1	400	1.25495505332947		0.0393794838945105				400	49.75	0		0	0
_3327.008	56.21752734375	9.9956636428833	1.25553667545319	-1	400	1.25553667545319		0.039861195252354				400	49.75	0		0	0
_3327.008	57.20488671875	9.99421405792236	1.25453507900238	-1	400	1.25453507900238		0.039031652553317				400	49.75	0		0	0
_3327.008	58.1932421875	9.99542140960693	1.2544150352478	-1	400	1.2544150352478		0.0389322298565864				400	49.75	0		0	0
_3327.008	59.18358984375	9.99518013000488	1.25495505332947	-1	400	1.25495505332947		0.0393794838945105				400	49.75	0		0	0
_3327.008	60.17294140625	9.99723243713379	1.25498735904694	-1	400	1.25498735904694		0.0394062401515254				400	49.75	0		0	0
_3327.008	61.162296875	9.99361038208008	1.25456738471985	-1	400	1.25456738471985		0.0390584088103318				400	49.75	0		0	0
_3327.008	62.15264453125	9.99626731872559	1.25564742088318	-1	400	1.25564742088318		0.0399529168861799				400	49.75	0		0	0
_3327.008	63.1429921875	9.99650859832764	1.25590598583221	-1	400	1.25590598583221		0.0401670656738746				400	49.75	0		0	0
_3327.008	64.13234765625	9.9940938949585	1.25629365444183	-1	400	1.25629365444183		0.0404881407580531				400	49.75	0		0	0
_3327.008	65.1226953125	9.9956636428833	1.25709676742554	-1	400	1.25709676742554		0.0411532953835485				400	49.75	0		0	0
_3327.008	66.1130390625	9.99481773376465	1.25786304473877	-1	400	1.25786304473877		0.0417879419521523				400	49.75	0		0	0
_3327.008	67.0844453125	9.99530124664307	1.25701367855072	-1	400	1.25701367855072		0.0410844794752852				400	49.75	0		0	0
_3327.008	68.0678125	9.99373149871826	1.25667679309845	-1	400	1.25667679309845		0.040805464042355				400	49.75	0		0	0
_3327.008	69.0551640625	9.9940938949585	1.25718915462494	-1	400	1.25718915462494		0.0412298123547166				400	49.75	0		0	0
_3327.008	70.0435234375	9.99300670623779	1.2580384016037	-1	400	1.2580384016037		0.0419331761000079				400	49.75	0		0	0
_3327.008	71.033875	9.99481773376465	1.25878155231476	-1	400	1.25878155231476		0.042548668742926				400	49.75	0		0	0
_3327.008	72.0232265625	9.99445629119873	1.2574337720871	-1	400	1.2574337720871		0.0414324095480543				400	49.75	0		0	0
_3327.008	73.012578125	9.99505996704102	1.25707376003265	-1	400	1.25707376003265		0.0411342401894383				400	49.75	0		0	0
_3327.008	74.002921875	9.99554252624512	1.25801539421082	-1	400	1.25801539421082		0.0419141209058977				400	49.75	0		0	0
_3327.008	74.99228125	9.99542140960693	1.25834310054779	-1	400	1.25834310054779		0.0421855340074988				400	49.75	0		0	0
_3327.008	75.982625	9.99735355377197	1.26103866100311	-1	400	1.26103866100311		0.0444180523972422				400	49.75	0		0	0
_3327.008	76.9729765625	9.99481773376465	1.25838923454285	-1	400	1.25838923454285		0.0422237431272949				400	49.75	0		0	0
_3327.008	77.962328125	9.99385261535645	1.25901234149933	-1	400	1.25901234149933		0.0427398130734824				400	49.75	0		0	0
_3327.008	78.955671875	9.99602508544922	1.25856924057007	-1	400	1.25856924057007		0.0423728278066031				400	49.75	0		0	0
_3327.008	79.9440234375	9.99361038208008	1.26102018356323	-1	400	1.26102018356323		0.0444027490030086				400	49.75	0		0	0
_3327.008	80.933375	9.99373149871826	1.25765073299408	-1	400	1.25765073299408		0.0416121010158295				400	49.75	0		0	0
_3327.008	81.9227265625	9.99445629119873	1.25943696498871	-1	400	1.25943696498871		0.0430914949461281				400	49.75	0		0	0
_3327.008	82.913078125	9.9961462020874	1.25989401340485	-1	400	1.25989401340485		0.0434700318073644				400	49.75	0		0	0
_3327.008	83.9024296875	9.99650859832764	1.25928473472595	-1	400	1.25928473472595		0.0429654147239584				400	49.75	0		0	0
_3327.008	84.89278125	9.99723243713379	1.26057708263397	-1	400	1.26057708263397		0.0440357637361293				400	49.75	0		0	0
_3327.008	85.883125	9.99336910247803	1.2603462934494	-1	400	1.2603462934494		0.0438446194055728				400	49.75	0		0	0
_3327.008	86.8724765625	9.9945764541626	1.26139867305756	-1	400	1.26139867305756		0.0447162217558581				400	49.75	0		0	0
_3327.008	87.8538515625	9.99687004089355	1.26233112812042	-1	400	1.26233112812042		0.0454885001409886				400	49.75	0		0	0
_3327.008	88.8451953125	9.99469757080078	1.26128327846527	-1	400	1.26128327846527		0.0446206495905799				400	49.75	0		0	0
_3327.008	89.8265703125	9.9940938949585	1.26150953769684	-1	400	1.26150953769684		0.0448080421212598				400	49.75	0		0	0
_3327.008	90.8089453125	9.99385261535645	1.2606463432312	-1	400	1.2606463432312		0.0440931267816114				400	49.75	0		0	0
_3327.008	91.785328125	9.9945764541626	1.2625480890274	-1	400	1.2625480890274		0.0456681916087638				400	49.75	0		0	0
_3327.008	92.7696953125	9.9956636428833	1.26045250892639	-1	400	1.26045250892639		0.0439325892395219				400	49.75	0		0	0
_3327.008	93.7520625	9.99373149871826	1.26001393795013	-1	400	1.26001393795013		0.0435693557725192				400	49.75	0		0	0
_3327.008	94.7134921875	9.99397277832031	1.26148641109467	-1	400	1.26148641109467		0.0447888881955738				400	49.75	0		0	0
_3327.008	95.696859375	9.99711227416992	1.26181411743164	-1	400	1.26181411743164		0.0450603012971749				400	49.75	0		0	0
_3327.008	96.68421875	10.0012168884277	1.26192033290863	-1	400	1.26192033290863		0.0451482711311242				400	49.75	0		0	0
_3327.008	97.6735703125	9.99578380584717	1.26187872886658	-1	400	1.26187872886658		0.0451138138112046				400	49.75	0		0	0
_3327.008	98.6639140625	9.9956636428833	1.26109874248505	-1	400	1.26109874248505		0.0444678131113954				400	49.75	0		0	0
_3327.008	99.6562578125	9.99759483337402	1.26227104663849	-1	400	1.26227104663849		0.0454387394268356				400	49.75	0		0	0
_3327.008	100.6446171875	9.99626731872559	1.26311123371124	-1	400	1.26311123371124		0.0461345995723739				400	49.75	0		0	0
_3327.008	101.63296875	9.99638748168945	1.26193881034851	-1	400	1.26193881034851		0.0451635745253578				400	49.75	0		0	0
_3327.008	102.6233203125	9.9940938949585	1.26156485080719	-1	400	1.26156485080719		0.0448538535723848				400	49.75	0		0	0
_3327.008	103.612671875	9.99542140960693	1.2608494758606	-1	400	1.2608494758606		0.0442613653866053				400	49.75	0		0	0
_3327.008	104.6030234375	9.99578380584717	1.26176333427429	-1	400	1.26176333427429		0.0450182416459264				400	49.75	0		0	0
_3327.008	105.592375	9.9940938949585	1.26148176193237	-1	400	1.26148176193237		0.0447850376641215				400	49.75	0		0	0
_3327.008	106.5757421875	9.99493885040283	1.26253426074982	-1	400	1.26253426074982		0.0456567387459825				400	49.75	0		0	0
_3327.008	107.558109375	9.99505996704102	1.26219725608826	-1	400	1.26219725608826		0.0453776245814768				400	49.75	0		0	0
_3327.008	108.540484375	10.0012168884277	1.26392352581024	-1	400	1.26392352581024		0.046807356529198				400	49.75	0		0	0
_3327.008	109.52684375	9.99421405792236	1.26481902599335	-1	400	1.26481902599335		0.0475490281258615				400	49.75	0		0	0
_3327.008	110.513203125	9.99771595001221	1.26294505596161	-1	400	1.26294505596161		0.0459969677558472				400	49.75	0		0	0
_3327.008	111.494578125	9.99602508544922	1.26301419734955	-1	400	1.26301419734955		0.0460542320697535				400	49.75	0		0	0
_3327.008	112.484921875	9.99687004089355	1.26483285427094	-1	400	1.26483285427094		0.0475604809886427				400	49.75	0		0	0
_3327.008	113.4762734375	9.99735355377197	1.26424670219421	-1	400	1.26424670219421		0.0470750178309225				400	49.75	0		0	0
_3327.008	114.458640625	9.99650859832764	1.26392352581024	-1	400	1.26392352581024		0.046807356529198				400	49.75	0		0	0
_3327.008	115.439015625	9.99433517456055	1.26375734806061	-1	400	1.26375734806061		0.0466697247126713				400	49.75	0		0	0
_3327.008	116.425375	9.99421405792236	1.26431584358215	-1	400	1.26431584358215		0.047132282144829				400	49.75	0		0	0
_3327.008	117.413734375	9.99674987792969	1.26427900791168	-1	400	1.26427900791168		0.0471017740879374				400	49.75	0		0	0
_3327.008	118.4030859375	9.99554252624512	1.2637528181076	-1	400	1.2637528181076		0.0466659729127947				400	49.75	0		0	0
_3327.008	119.3934296875	9.99711227416992	1.26592218875885	-1	400	1.26592218875885		0.0484626901273952				400	49.75	0		0	0
_3327.008	120.3827890625	9.99385261535645	1.26331889629364	-1	400	1.26331889629364		0.0463065899772444				400	49.75	0		0	0
_3327.008	121.3491953125	9.99349021911621	1.26308345794678	-1	400	1.26308345794678		0.0461115951152355				400	49.75	0		0	0
_3327.008	122.3345625	9.99650859832764	1.26450979709625	-1	400	1.26450979709625		0.047292918418494				400	49.75	0		0	0
_3327.008	123.3239140625	9.99493885040283	1.26495289802551	-1	400	1.26495289802551		0.0476599036853733				400	49.75	0		0	0
_3327.008	124.30728125	9.99530124664307	1.26440823078156	-1	400	1.26440823078156		0.0472087991159971				400	49.75	0		0	0
_3327.008	125.2796796875	9.9956636428833	1.26586222648621	-1	400	1.26586222648621		0.0484130281448178				400	49.75	0		0	0
_3327.008	126.2650390625	9.99421405792236	1.26496207714081	-1	400	1.26496207714081		0.0476675060167022				400	49.75	0		0	0
_3327.008	127.254390625	9.99361038208008	1.26543748378754	-1	400	1.26543748378754		0.0480612475405964				400	49.75	0		0	0
_3327.008	128.235765625	9.99433517456055	1.26391899585724	-1	400	1.26391899585724		0.0468036047293214				400	49.75	0		0	0
_3327.008	129.2370859375	9.99493885040283	1.26353585720062	-1	400	1.26353585720062		0.0464862814450195				400	49.75	0		0	0
_3327.008	130.2244453125	10.0004920959473	1.26470828056335	-1	400	1.26470828056335		0.0474573064920356				400	49.75	0		0	0
_3327.008	131.213796875	9.99638748168945	1.26519751548767	-1	400	1.26519751548767		0.047862500878711				400	49.75	0		0	0
_3327.008	132.203140625	9.99083423614502	1.26601910591125	-1	400	1.26601910591125		0.0485429588984401				400	49.75	0		0	0
_3327.008	133.1935	9.99336910247803	1.26656377315521	-1	400	1.26656377315521		0.0489940634678163				400	49.75	0		0	0
_3327.008	134.18284375	9.99783611297607	1.26784241199493	-1	400	1.26784241199493		0.0500530583487815				400	49.75	0		0	0
_3327.008	135.173203125	9.9956636428833	1.26684069633484	-1	400	1.26684069633484		0.0492234169181689				400	49.75	0		0	0
_3327.008	136.162546875	9.9940938949585	1.26676225662231	-1	400	1.26676225662231		0.0491584515413579				400	49.75	0		0	0
_3327.008	137.15290625	9.99590492248535	1.26730692386627	-1	400	1.26730692386627		0.0496095561107341				400	49.75	0		0	0
_3327.008	138.14325	9.99505996704102	1.265465259552	-1	400	1.265465259552		0.0480842519977347				400	49.75	0		0	0
_3327.008	139.13259375	9.99336910247803	1.26480519771576	-1	400	1.26480519771576		0.0475375752630802				400	49.75	0		0	0
_3327.008	140.122953125	9.99397277832031	1.26665616035461	-1	400	1.26665616035461		0.0490705804389844				400	49.75	0		0	0
_3327.008	141.112296875	9.99530124664307	1.26617610454559	-1	400	1.26617610454559		0.0486729883836376				400	49.75	0		0	0
_3327.008	142.10265625	9.99530124664307	1.26573753356934	-1	400	1.26573753356934		0.0483097549166349				400	49.75	0		0	0
_3327.008	143.093	9.99650859832764	1.26552057266235	-1	400	1.26552057266235		0.0481300634488597				400	49.75	0		0	0
_3327.008	144.05940625	9.99542140960693	1.26654994487762	-1	400	1.26654994487762		0.0489826106050351				400	49.75	0		0	0
_3327.008	145.045765625	9.99518013000488	1.26716387271881	-1	400	1.26716387271881		0.0494910782198934				400	49.75	0		0	0
_3327.008	146.034125	9.9961462020874	1.26685917377472	-1	400	1.26685917377472		0.0492387203124025				400	49.75	0		0	0
_3327.008	147.023484375	9.99433517456055	1.26847004890442	-1	400	1.26847004890442		0.0505728800948455				400	49.75	0		0	0
_3327.008	148.012828125	9.99252414703369	1.26642990112305	-1	400	1.26642990112305		0.0488831879083045				400	49.75	0		0	0
_3327.008	149.0031875	9.9945764541626	1.26687300205231	-1	400	1.26687300205231		0.0492501731751838				400	49.75	0		0	0
_3327.008	149.9835625	9.99578380584717	1.26779615879059	-1	400	1.26779615879059		0.0500147504974098				400	49.75	0		0	0
_3327.008	150.97390625	9.99602508544922	1.26501750946045	-1	400	1.26501750946045		0.0477134161994031				400	49.75	0		0	0
_3327.008	151.95628125	9.99373149871826	1.26741313934326	-1	400	1.26741313934326		0.0496975259446835				400	49.75	0		0	0
_3327.008	152.9246875	9.99397277832031	1.26704847812653	-1	400	1.26704847812653		0.0493955060546152				400	49.75	0		0	0
_3327.008	153.91503125	9.99518013000488	1.26684999465942	-1	400	1.26684999465942		0.0492311179810736				400	49.75	0		0	0
_3327.008	154.89340625	9.99674987792969	1.26707148551941	-1	400	1.26707148551941		0.0494145612487253				400	49.75	0		0	0
_3327.008	155.87778125	9.99505996704102	1.26592683792114	-1	400	1.26592683792114		0.0484665406588476				400	49.75	0		0	0
_3327.008	156.864140625	10.0010957717896	1.26635611057281	-1	400	1.26635611057281		0.0488220730629456				400	49.75	0		0	0
_3327.008	157.853484375	9.99493885040283	1.26615297794342	-1	400	1.26615297794342		0.0486538344579519				400	49.75	0		0	0
_3327.008	158.84384375	9.9945764541626	1.26568675041199	-1	400	1.26568675041199		0.0482676952653864				400	49.75	0		0	0
_3327.008	159.8331875	9.99349021911621	1.26676225662231	-1	400	1.26676225662231		0.0491584515413579				400	49.75	0		0	0
_3327.008	160.823546875	9.99759483337402	1.2683824300766	-1	400	1.2683824300766		0.0505003123867056				400	49.75	0		0	0
_3327.008	161.78396875	9.9966287612915	1.26735305786133	-1	400	1.26735305786133		0.0496477652305303				400	49.75	0		0	0
_3327.008	162.773328125	9.99433517456055	1.26651298999786	-1	400	1.26651298999786		0.0489520038165678				400	49.75	0		0	0
_3327.008	163.763671875	9.99493885040283	1.26665151119232	-1	400	1.26665151119232		0.049066729907532				400	49.75	0		0	0
_3327.008	164.72809375	9.99518013000488	1.26663303375244	-1	400	1.26663303375244		0.0490514265132984				400	49.75	0		0	0
_3327.008	165.715453125	9.99445629119873	1.26573300361633	-1	400	1.26573300361633		0.0483060031167584				400	49.75	0		0	0
_3327.008	166.704796875	9.99530124664307	1.26690995693207	-1	400	1.26690995693207		0.049280779963651				400	49.75	0		0	0
_3327.008	167.69315625	9.99687004089355	1.26721465587616	-1	400	1.26721465587616		0.0495331378711419				400	49.75	0		0	0
_3327.008	168.6835	9.99361038208008	1.2659637928009	-1	400	1.2659637928009		0.0484971474473148				400	49.75	0		0	0
_3327.008	169.672859375	9.99530124664307	1.26567757129669	-1	400	1.26567757129669		0.0482600929340575				400	49.75	0		0	0
_3327.008	170.663203125	9.99518013000488	1.26489281654358	-1	400	1.26489281654358		0.0476101429712201				400	49.75	0		0	0
_3327.008	171.6525625	9.99578380584717	1.26534986495972	-1	400	1.26534986495972		0.0479886798324565				400	49.75	0		0	0
_3327.008	172.64290625	9.99421405792236	1.26544213294983	-1	400	1.26544213294983		0.0480650980720487				400	49.75	0		0	0
_3327.008	173.63325	9.99687004089355	1.26564061641693	-1	400	1.26564061641693		0.0482294861455903				400	49.75	0		0	0
_3327.008	174.622609375	9.9945764541626	1.26703917980194	-1	400	1.26703917980194		0.0493878049917105				400	49.75	0		0	0
_3327.008	175.612953125	9.99554252624512	1.26684999465942	-1	400	1.26684999465942		0.0492311179810736				400	49.75	0		0	0
_3327.008	176.6023125	9.99493885040283	1.26549291610718	-1	400	1.26549291610718		0.0481071577232972				400	49.75	0		0	0
_3327.008	177.59265625	9.99336910247803	1.26623606681824	-1	400	1.26623606681824		0.0487226503662153				400	49.75	0		0	0
_3327.008	178.583	9.9945764541626	1.26557600498199	-1	400	1.26557600498199		0.0481759736315606				400	49.75	0		0	0
_3327.008	179.572359375	9.99469757080078	1.2657744884491	-1	400	1.2657744884491		0.0483403617051021				400	49.75	0		0	0
_3327.008	180.562703125	9.9956636428833	1.26645767688751	-1	400	1.26645767688751		0.0489061923654426				400	49.75	0		0	0
_3327.008	181.536109375	9.99373149871826	1.2653728723526	-1	400	1.2653728723526		0.0480077350265666				400	49.75	0		0	0
_3327.008	182.52046875	10.0006132125854	1.26598215103149	-1	400	1.26598215103149		0.0485123521099728				400	49.75	0		0	0
_3327.008	183.505828125	9.99361038208008	1.26445436477661	-1	400	1.26445436477661		0.0472470082357932				400	49.75	0		0	0
_3327.008	184.4941875	9.99505996704102	1.26675760746002	-1	400	1.26675760746002		0.0491546010099055				400	49.75	0		0	0
_3327.008	185.48353125	9.99469757080078	1.26621294021606	-1	400	1.26621294021606		0.0487034964405293				400	49.75	0		0	0
_3327.008	186.44396875	9.99445629119873	1.26656377315521	-1	400	1.26656377315521		0.0489940634678163				400	49.75	0		0	0
_3327.008	187.42534375	9.99505996704102	1.26583445072174	-1	400	1.26583445072174		0.0483900236876798				400	49.75	0		0	0
_3327.008	188.4156875	9.99361038208008	1.26659142971039	-1	400	1.26659142971039		0.0490169691933788				400	49.75	0		0	0
_3327.008	189.3950625	9.9956636428833	1.26686382293701	-1	400	1.26686382293701		0.0492425708438549				400	49.75	0		0	0
_3327.008	190.3774375	9.9940938949585	1.26705765724182	-1	400	1.26705765724182		0.0494031083859441				400	49.75	0		0	0
_3327.008	191.363796875	10.0026655197144	1.2676807641983	-1	400	1.2676807641983	0	0.0499191783321313	0	0	0	400	49.75	0	0	0	0	0	0	0	0	0	0	0
_3327.008	192.35315625	9.9961462020874	1.26611149311066	-1	400	1.26611149311066		0.0486194758696079				400	49.75	0		0	0
_3327.008	193.3455	9.99445629119873	1.26640689373016	-1	400	1.26640689373016		0.0488641327141941				400	49.75	0		0	0
_3327.008	194.33384375	9.99349021911621	1.26725614070892	-1	400	1.26725614070892		0.0495674964594857				400	49.75	0		0	0
_3327.008	195.323203125	9.99481773376465	1.26741766929626	-1	400	1.26741766929626		0.04970127774456				400	49.75	0		0	0
_3327.008	196.3085625	9.99481773376465	1.26733005046844	-1	400	1.26733005046844		0.0496287100364201				400	49.75	0		0	0
_3327.008	197.2899375	9.99445629119873	1.26696991920471	-1	400	1.26696991920471		0.0493304419462284				400	49.75	0		0	0
_3327.008	198.250359375	9.99071311950684	1.26725614070892	-1	400	1.26725614070892		0.0495674964594857				400	49.75	0		0	0
_3327.008	199.234734375	9.99397277832031	1.26784694194794	-1	400	1.26784694194794		0.0500568101486583				400	49.75	0		0	0
_3327.008	200.21809375	9.99421405792236	1.26792550086975	-1	400	1.26792550086975		0.0501218742570448				400	49.75	0		0	0
_3327.008	201.205453125	9.99530124664307	1.26695609092712	-1	400	1.26695609092712		0				400	49.75	0		0	0
_3327.009	0.0349066009521484	0.035519901663065	-4.61605268355925E-05	-1	450	-4.61605268355925E-05		0				450	50.25	0		0	0
_3327.009	2.84139526367187	10.0020380020142	1.20633709430695	-1	450	1.20633709430695		0				450	50.25	0		0	0
_3327.009	3.84371337890625	10.0016756057739	1.21180212497711	-1	450	1.21180212497711		0.00453026827738046				450	50.25	0		0	0
_3327.009	4.830072265625	10.0005893707275	1.21747028827667	-1	450	1.21747028827667		0.00922892450399426				450	50.25	0		0	0
_3327.009	5.81742919921875	10.0002269744873	1.22062754631042	-1	450	1.22062754631042		0.0118461515201014				450	50.25	0		0	0
_3327.009	6.80678125	10.0005893707275	1.22095990180969	-1	450	1.22095990180969		0.0121216595027673				450	50.25	0		0	0
_3327.009	7.79713037109375	9.99938201904297	1.22499406337738	-1	450	1.22499406337738		0.0154658006940864				450	50.25	0		0	0
_3327.009	8.7665361328125	10.0008306503296	1.22448170185089	-1	450	1.22448170185089		0.0150410756906796				450	50.25	0		0	0
_3327.009	9.7509013671875	9.99889850616455	1.22755575180054	-1	450	1.22755575180054		0.0175893268919014				450	50.25	0		0	0
_3327.009	10.7382587890625	9.99950218200684	1.22762501239777	-1	450	1.22762501239777		0.01764674085816				450	50.25	0		0	0
_3327.009	11.72661328125	9.99998569488525	1.23102223873138	-1	450	1.23102223873138		0.020462890962182				450	50.25	0		0	0
_3327.009	12.7109794921875	9.99781227111816	1.23200082778931	-1	450	1.23200082778931		0.0212740979312296				450	50.25	0		0	0
_3327.009	13.6833759765625	9.99962329864502	1.23218083381653	-1	450	1.23218083381653		0.0214233149519705				450	50.25	0		0	0
_3327.009	14.66873828125	9.9991397857666	1.23264241218567	-1	450	1.23264241218567		0.0218059429680688				450	50.25	0		0	0
_3327.009	15.645125	10.0001058578491	1.23393023014069	-1	450	1.23393023014069		0.0228734869912899				450	50.25	0		0	0
_3327.009	16.638466796875	9.99974346160889	1.23539805412292	-1	450	1.23539805412292		0.0240902480352516				450	50.25	0		0	0
_3327.009	17.61983984375	10.0042104721069	1.23485803604126	-1	450	1.23485803604126		0.023642596973029				450	50.25	0		0	0
_3327.009	18.602208984375	9.99829483032227	1.23655652999878	-1	450	1.23655652999878		0.025050573205821				450	50.25	0		0	0
_3327.009	19.5885703125	10.0003471374512	1.23771977424622	-1	450	1.23771977424622		0.0260148511451517				450	50.25	0		0	0
_3327.009	20.576923828125	10.0003471374512	1.23891520500183	-1	450	1.23891520500183		0.0270058102736215				450	50.25	0		0	0
_3327.009	21.566275390625	9.99938201904297	1.23731815814972	-1	450	1.23731815814972		0.0256819291962271				450	50.25	0		0	0
_3327.009	22.556625	9.99998569488525	1.23741054534912	-1	450	1.23741054534912		0.0257585140909784				450	50.25	0		0	0
_3327.009	23.545978515625	10.0011930465698	1.23769664764404	-1	450	1.23769664764404		0.0259956802166592				450	50.25	0		0	0
_3327.009	24.536326171875	9.9986572265625	1.23747050762177	-1	450	1.23747050762177		0.0258082201581522				450	50.25	0		0	0
_3327.009	25.5256796875	10.0002269744873	1.23831975460052	-1	450	1.23831975460052		0.0265122082745481				450	50.25	0		0	0
_3327.009	26.516029296875	9.99938201904297	1.23842597007751	-1	450	1.23842597007751		0.0266002561987073				450	50.25	0		0	0
_3327.009	27.506376953125	9.99769115447998	1.23753976821899	-1	450	1.23753976821899		0.0258656341244108				450	50.25	0		0	0
_3327.009	28.49573046875	9.99901962280273	1.23858749866486	-1	450	1.23858749866486		0.0267341562404979				450	50.25	0		0	0
_3327.009	29.486080078125	9.99950218200684	1.24112164974213	-1	450	1.24112164974213		0.0288348551987161				450	50.25	0		0	0
_3327.009	30.476427734375	10.0009508132935	1.24311566352844	-1	450	1.24311566352844		0.0304878042754926				450	50.25	0		0	0
_3327.009	31.46578125	9.99805355072021	1.24132001399994	-1	450	1.24132001399994		0.028999290379188				450	50.25	0		0	0
_3327.009	32.456130859375	9.9986572265625	1.24066460132599	-1	450	1.24066460132599		0.0284559823129409				450	50.25	0		0	0
_3327.009	33.4464765625	9.99950218200684	1.24257099628448	-1	450	1.24257099628448		0.0300362992637278				450	50.25	0		0	0
_3327.009	34.43583203125	9.99805355072021	1.24209094047546	-1	450	1.24209094047546		0.0296383542686789				450	50.25	0		0	0
_3327.009	35.4261796875	9.99986457824707	1.24258017539978	-1	450	1.24258017539978		0.0300439083435933				450	50.25	0		0	0
_3327.009	36.41652734375	10.0003471374512	1.24378025531769	-1	450	1.24378025531769		0.0310387214216055				450	50.25	0		0	0
_3327.009	37.4058828125	10.0002269744873	1.24171698093414	-1	450	1.24171698093414		0.0293283583785704				450	50.25	0		0	0
_3327.009	38.39623046875	9.99732875823975	1.2422616481781	-1	450	1.2422616481781		0.0297798633903352				450	50.25	0		0	0
_3327.009	39.362640625	9.99926090240479	1.24298632144928	-1	450	1.24298632144928		0.0303805854228409				450	50.25	0		0	0
_3327.009	40.34800390625	9.99889850616455	1.24452340602875	-1	450	1.24452340602875		0.0316547604330615				450	50.25	0		0	0
_3327.009	41.336359375	9.9986572265625	1.24390494823456	-1	450	1.24390494823456		0.0311420863247147				450	50.25	0		0	0
_3327.009	42.3267109375	9.99624252319336	1.24339258670807	-1	450	1.24339258670807		0.0307173613213079				450	50.25	0		0	0
_3327.009	43.3160625	9.99829483032227	1.24441730976105	-1	450	1.24441730976105		0.0315668113281213				450	50.25	0		0	0
_3327.009	44.30641015625	9.99805355072021	1.24633276462555	-1	450	1.24633276462555		0.0331546385395547				450	50.25	0		0	0
_3327.009	45.29576171875	9.99974346160889	1.2452712059021	-1	450	1.2452712059021		0.0322746533940597				450	50.25	0		0	0
_3327.009	46.27713671875	10.0004682540894	1.24605584144592	-1	450	1.24605584144592		0.0329250814937394				450	50.25	0		0	0
_3327.009	47.268484375	9.99889850616455	1.24635589122772	-1	450	1.24635589122772		0.0331738094680472				450	50.25	0		0	0
_3327.009	48.24985546875	9.99793243408203	1.2463835477829	-1	450	1.2463835477829		0.033196735526863				450	50.25	0		0	0
_3327.009	49.22524609375	10.0003471374512	1.24746370315552	-1	450	1.24746370315552		0.0340921364705273				450	50.25	0		0	0
_3327.009	50.20861328125	10.0005893707275	1.24824368953705	-1	450	1.24824368953705		0.0347387106206647				450	50.25	0		0	0
_3327.009	51.18001171875	9.99744987487793	1.24794375896454	-1	450	1.24794375896454		0.034490081465576				450	50.25	0		0	0
_3327.009	52.16737109375	9.99877834320068	1.24785602092743	-1	450	1.24785602092743		0.0344173505203671				450	50.25	0		0	0
_3327.009	53.14475390625	9.99938201904297	1.24834072589874	-1	450	1.24834072589874		0.0348191494649581				450	50.25	0		0	0
_3327.009	54.1420859375	9.99841594696045	1.24966084957123	-1	450	1.24966084957123		0.0359134734965372				450	50.25	0		0	0
_3327.009	55.13243359375	9.99781227111816	1.24742209911346	-1	450	1.24742209911346		0.0340576485630846				450	50.25	0		0	0
_3327.009	56.12278515625	10.0007095336914	1.24656355381012	-1	450	1.24656355381012		0.0333459525476039				450	50.25	0		0	0
_3327.009	57.11412890625	9.9981746673584	1.24723291397095	-1	450	1.24723291397095		0.0339008224624782				450	50.25	0		0	0
_3327.009	58.09550390625	9.99950218200684	1.24746835231781	-1	450	1.24746835231781		0.0340959904200697				450	50.25	0		0	0
_3327.009	59.0798671875	9.99889850616455	1.2502977848053	-1	450	1.2502977848053		0.0364414645838342				450	50.25	0		0	0
_3327.009	60.063234375	10.0002269744873	1.24862682819366	-1	450	1.24862682819366		0.0350563155906389				450	50.25	0		0	0
_3327.009	61.04859765625	9.99757099151611	1.25007617473602	-1	450	1.25007617473602		0.0362577596556506				450	50.25	0		0	0
_3327.009	62.036953125	10.0004682540894	1.25007617473602	-1	450	1.25007617473602		0.0362577596556506				450	50.25	0		0	0
_3327.009	63.0263046875	9.99841594696045	1.24905145168304	-1	450	1.24905145168304		0.0354083096488371				450	50.25	0		0	0
_3327.009	64.01665234375	10.0001058578491	1.24797606468201	-1	450	1.24797606468201		0.0345168614739342				450	50.25	0		0	0
_3327.009	65.0060078125	9.9986572265625	1.24867761135101	-1	450	1.24867761135101		0.0350984125779474				450	50.25	0		0	0
_3327.009	65.9963515625	10.0004682540894	1.24862229824066	-1	450	1.24862229824066		0.0350525604603158				450	50.25	0		0	0
_3327.009	66.9857109375	9.99781227111816	1.24843299388885	-1	450	1.24843299388885		0.0348956355404901				450	50.25	0		0	0
_3327.009	67.9730625	9.99889850616455	1.24847447872162	-1	450	1.24847447872162		0.0349300246287139				450	50.25	0		0	0
_3327.009	68.9634140625	10.0008306503296	1.2496976852417	-1	450	1.2496976852417		0.0359440086352187				450	50.25	0		0	0
_3327.009	69.9447890625	9.99998569488525	1.24852073192596	-1	450	1.24852073192596		0.034968366485699				450	50.25	0		0	0
_3327.009	70.9261640625	9.99950218200684	1.24950850009918	-1	450	1.24950850009918		0.0357871825346121				450	50.25	0		0	0
_3327.009	71.90953125	9.9986572265625	1.24895453453064	-1	450	1.24895453453064		0.0353279696237627				450	50.25	0		0	0
_3327.009	72.8978828125	9.9986572265625	1.24924540519714	-1	450	1.24924540519714		0.0355690885182047				450	50.25	0		0	0
_3327.009	73.887234375	10.003849029541	1.24862682819366	-1	450	1.24862682819366		0.0350563155906389				450	50.25	0		0	0
_3327.009	74.8765859375	9.99793243408203	1.24844682216644	-1	450	1.24844682216644		0.034907098569898				450	50.25	0		0	0
_3327.009	75.8659375	9.99684619903564	1.24851143360138	-1	450	1.24851143360138		0.0349606585866145				450	50.25	0		0	0
_3327.009	76.8562890625	10.0014343261719	1.24874222278595	-1	450	1.24874222278595		0.0351519725946636				450	50.25	0		0	0
_3327.009	77.845640625	9.99841594696045	1.24906992912292	-1	450	1.24906992912292		0.0354236266277872				450	50.25	0		0	0
_3327.009	78.8359921875	9.99889850616455	1.24861299991608	-1	450	1.24861299991608		0.035044852561231				450	50.25	0		0	0
_3327.009	79.7974140625	9.99853610992432	1.24720060825348	-1	450	1.24720060825348		0.03387404245412				450	50.25	0		0	0
_3327.009	80.763828125	9.99829483032227	1.24751901626587	-1	450	1.24751901626587		0.034137988588159				450	50.25	0		0	0
_3327.009	81.7501875	9.99829483032227	1.24943459033966	-1	450	1.24943459033966		0.0357259146188114				450	50.25	0		0	0
_3327.009	82.7315625	9.99998569488525	1.24798059463501	-1	450	1.24798059463501		0.0345206166042573				450	50.25	0		0	0
_3327.009	83.7029609375	9.99901962280273	1.24811911582947	-1	450	1.24811911582947		0.0346354445367745				450	50.25	0		0	0
_3327.009	84.676359375	10.0046939849854	1.24724209308624	-1	450	1.24724209308624	0	0.0339084315423437	0	0	0	450	50.25	0	0	0	0	0	0	0	0	0	0	0
_3327.009	85.6587265625	9.99841594696045	1.24907457828522	-1	450	1.24907457828522		0.0354274805773296				450	50.25	0		0	0
_3327.009	86.64309375	9.99503517150879	1.24943923950195	-1	450	1.24943923950195		0.0357297685683535				450	50.25	0		0	0
_3327.009	87.629453125	9.99744987487793	1.2498916387558	-1	450	1.2498916387558		0.0361047875045863				450	50.25	0		0	0
_3327.009	88.6168125	9.99962329864502	1.2490930557251	-1	450	1.2490930557251		0.0354427975562797				450	50.25	0		0	0
_3327.009	89.60715625	9.9970874786377	1.24907457828522	-1	450	1.24907457828522		0.0354274805773296				450	50.25	0		0	0
_3327.009	90.5965078125	9.99841594696045	1.25100862979889	-1	450	1.25100862979889		0.037030723586932				450	50.25	0		0	0
_3327.009	91.5858671875	9.99950218200684	1.25128090381622	-1	450	1.25128090381622		0.0372564266832049				450	50.25	0		0	0
_3327.009	92.5762109375	9.99829483032227	1.24895000457764	-1	450	1.24895000457764		0.0353242144934394				450	50.25	0		0	0
_3327.009	93.5665625	9.99793243408203	1.24904227256775	-1	450	1.24904227256775		0.0354007005689714				450	50.25	0		0	0
_3327.009	94.5559140625	9.9991397857666	1.24905610084534	-1	450	1.24905610084534		0.0354121635983793				450	50.25	0		0	0
_3327.009	95.5462578125	9.99491500854492	1.24931001663208	-1	450	1.24931001663208		0.0356226485349211				450	50.25	0		0	0
_3327.009	96.5296328125	9.99829483032227	1.24880230426788	-1	450	1.24880230426788		0.0352017774810567				450	50.25	0		0	0
_3327.009	97.5209765625	9.99986457824707	1.24906539916992	-1	450	1.24906539916992		0.0354198714974641				450	50.25	0		0	0
_3327.009	98.5033515625	9.99901962280273	1.2477867603302	-1	450	1.2477867603302		0.0343599365541085				450	50.25	0		0	0
_3327.009	99.48571875	9.9986572265625	1.2484837770462	-1	450	1.2484837770462		0.0349377325277986				450	50.25	0		0	0
_3327.009	100.4700859375	10.0009508132935	1.24947619438171	-1	450	1.24947619438171		0.0357604025262541				450	50.25	0		0	0
_3327.009	101.4574375	9.99769115447998	1.24955463409424	-1	450	1.24955463409424		0.0358254255723782				450	50.25	0		0	0
_3327.009	102.4388125	9.9981746673584	1.24991464614868	-1	450	1.24991464614868		0.03612385961386				450	50.25	0		0	0
_3327.009	103.4201875	10.0043315887451	1.2512024641037	-1	450	1.2512024641037		0.0371914036370808				450	50.25	0		0	0
_3327.009	104.4015625	9.99684619903564	1.24996078014374	-1	450	1.24996078014374		0.0361621026516259				450	50.25	0		0	0
_3327.009	105.3889140625	9.99684619903564	1.24901461601257	-1	450	1.24901461601257		0.0353777745101556				450	50.25	0		0	0
_3327.009	106.3772734375	9.99781227111816	1.25071775913239	-1	450	1.25071775913239		0.0367896046924898				450	50.25	0		0	0
_3327.009	107.366625	9.99696731567383	1.24985468387604	-1	450	1.24985468387604		0.036074153546686				450	50.25	0		0	0
_3327.009	108.3559765625	9.99841594696045	1.25054705142975	-1	450	1.25054705142975		0.0366480955708337				450	50.25	0		0	0
_3327.009	109.346328125	9.99696731567383	1.24853456020355	-1	450	1.24853456020355		0.0349798295151069				450	50.25	0		0	0
_3327.009	110.3356796875	9.99877834320068	1.25088858604431	-1	450	1.25088858604431		0.0369312126333652				450	50.25	0		0	0
_3327.009	111.3260234375	9.9981746673584	1.25069010257721	-1	450	1.25069010257721		0.036766678633674				450	50.25	0		0	0
_3327.009	112.316375	9.99841594696045	1.25074553489685	-1	450	1.25074553489685		0.0368126295705247				450	50.25	0		0	0
_3327.009	113.3057265625	9.99793243408203	1.25096249580383	-1	450	1.25096249580383		0.0369924805491662				450	50.25	0		0	0
_3327.009	114.296078125	9.9991397857666	1.25165021419525	-1	450	1.25165021419525		0.0375625686237715				450	50.25	0		0	0
_3327.009	115.286421875	9.99853610992432	1.2508932352066	-1	450	1.2508932352066		0.0369350665829076				450	50.25	0		0	0
_3327.009	116.27578125	9.99926090240479	1.2538195848465	-1	450	1.2538195848465		0.0393608807717465				450	50.25	0		0	0
_3327.009	117.266125	9.99696731567383	1.25129473209381	-1	450	1.25129473209381		0.0372678897126129				450	50.25	0		0	0
_3327.009	118.2564765625	9.99901962280273	1.25169169902802	-1	450	1.25169169902802		0.0375969577119952				450	50.25	0		0	0
_3327.009	119.245828125	9.99732875823975	1.25163173675537	-1	450	1.25163173675537		0.0375472516448212				450	50.25	0		0	0
_3327.009	120.227203125	9.99805355072021	1.2505978345871	-1	450	1.2505978345871		0.036690192558142				450	50.25	0		0	0
_3327.009	121.1976015625	9.99732875823975	1.25173330307007	-1	450	1.25173330307007		0.037631445619438				450	50.25	0		0	0
_3327.009	122.1789765625	9.9986572265625	1.25267946720123	-1	450	1.25267946720123		0.0384157737609083				450	50.25	0		0	0
_3327.009	123.169328125	10.0039691925049	1.25175631046295	-1	450	1.25175631046295		0.0376505177287114				450	50.25	0		0	0
_3327.009	124.1337421875	9.99805355072021	1.25198256969452	-1	450	1.25198256969452		0.0378380766064372				450	50.25	0		0	0
_3327.009	125.12509375	9.9981746673584	1.25117480754852	-1	450	1.25117480754852		0.037168477578265				450	50.25	0		0	0
_3327.009	126.1154453125	9.99938201904297	1.25185787677765	-1	450	1.25185787677765		0.0377347117033282				450	50.25	0		0	0
_3327.009	127.1057890625	9.99684619903564	1.25254571437836	-1	450	1.25254571437836		0.0383048985971526				450	50.25	0		0	0
_3327.009	128.096140625	9.99877834320068	1.25423502922058	-1	450	1.25423502922058		0.0397052657500789				450	50.25	0		0	0
_3327.009	129.086484375	10.0005893707275	1.25293338298798	-1	450	1.25293338298798		0.03862625869745				450	50.25	0		0	0
_3327.009	130.07584375	9.99841594696045	1.25284111499786	-1	450	1.25284111499786		0.0385497726219179				450	50.25	0		0	0
_3327.009	131.0661875	9.99793243408203	1.25201022624969	-1	450	1.25201022624969		0.0378610026652531				450	50.25	0		0	0
_3327.009	132.05653125	9.9986572265625	1.25245332717896	-1	450	1.25245332717896		0.0382283137024013				450	50.25	0		0	0
_3327.009	133.045890625	9.99986457824707	1.25142407417297	-1	450	1.25142407417297		0.0373751085652645				450	50.25	0		0	0
_3327.009	134.039234375	9.99684619903564	1.25156247615814	-1	450	1.25156247615814		0.0374898376785626				450	50.25	0		0	0
_3327.009	135.02659375	9.9939489364624	1.25264716148376	-1	450	1.25264716148376		0.0383889937525501				450	50.25	0		0	0
_3327.009	136.0169375	9.99986457824707	1.25174713134766	-1	450	1.25174713134766		0.0376429086488459				450	50.25	0		0	0
_3327.009	137.006296875	9.99901962280273	1.25226867198944	-1	450	1.25226867198944		0.0380752427321183				450	50.25	0		0	0
_3327.009	137.995640625	9.99877834320068	1.25296568870544	-1	450	1.25296568870544		0.0386530387058082				450	50.25	0		0	0
_3327.009	138.986	9.99660491943359	1.25363492965698	-1	450	1.25363492965698		0.0392078098014632				450	50.25	0		0	0
_3327.009	139.97634375	9.9970874786377	1.25366270542145	-1	450	1.25366270542145		0.0392308346794981				450	50.25	0		0	0
_3327.009	140.9656875	9.99829483032227	1.25425350666046	-1	450	1.25425350666046		0.039720582729029				450	50.25	0		0	0
_3327.009	141.956046875	9.99660491943359	1.25384271144867	-1	450	1.25384271144867		0.0393800517002389				450	50.25	0		0	0
_3327.009	142.9284375	9.99757099151611	1.25394880771637	-1	450	1.25394880771637		0.0394680008051791				450	50.25	0		0	0
_3327.009	143.9118125	9.99950218200684	1.25478434562683	-1	450	1.25478434562683		0.0401606247113862				450	50.25	0		0	0
_3327.009	144.898171875	9.99757099151611	1.25400424003601	-1	450	1.25400424003601		0.0395139517420298				450	50.25	0		0	0
_3327.009	145.887515625	9.9939489364624	1.254918217659	-1	450	1.254918217659		0.0402715986943609				450	50.25	0		0	0
_3327.009	146.86490625	9.99853610992432	1.25349652767181	-1	450	1.25349652767181		0.0390930806881651				450	50.25	0		0	0
_3327.009	147.84628125	9.99926090240479	1.25317335128784	-1	450	1.25317335128784		0.0388251817853649				450	50.25	0		0	0
_3327.009	148.830640625	9.99732875823975	1.25354266166687	-1	450	1.25354266166687		0.0391313237259312				450	50.25	0		0	0
_3327.009	149.819	9.99660491943359	1.25454425811768	-1	450	1.25454425811768		0.0399616028042522				450	50.25	0		0	0
_3327.009	150.78940625	9.99829483032227	1.25513505935669	-1	450	1.25513505935669		0.0404513508537832				450	50.25	0		0	0
_3327.009	151.772765625	9.99720859527588	1.25537979602814	-1	450	1.25537979602814		0.0406542267104595				450	50.25	0		0	0
_3327.009	152.759125	9.99877834320068	1.25651526451111	-1	450	1.25651526451111		0.0415954797717553				450	50.25	0		0	0
_3327.009	153.747484375	9.99793243408203	1.25462281703949	-1	450	1.25462281703949		0.0400267246695956				450	50.25	0		0	0
_3327.009	154.73484375	9.99901962280273	1.25424885749817	-1	450	1.25424885749817		0.0397167287794868				450	50.25	0		0	0
_3327.009	155.720203125	9.99732875823975	1.25549519062042	-1	450	1.25549519062042		0.040749883714484				450	50.25	0		0	0
_3327.009	156.69159375	9.99889850616455	1.25418424606323	-1	450	1.25418424606323		0.0396631687627704				450	50.25	0		0	0
_3327.009	157.681953125	9.99672603607178	1.25499665737152	-1	450	1.25499665737152		0.040336621740485				450	50.25	0		0	0
_3327.009	158.6683125	9.99805355072021	1.25386571884155	-1	450	1.25386571884155		0.0393991238095126				450	50.25	0		0	0
_3327.009	159.65765625	9.99757099151611	1.2532149553299	-1	450	1.2532149553299		0.0388596696928076				450	50.25	0		0	0
_3327.009	160.648015625	9.99732875823975	1.2544150352478	-1	450	1.2544150352478		0.0398544827708198				450	50.25	0		0	0
_3327.009	161.64234375	9.99588012695313	1.25415194034576	-1	450	1.25415194034576		0.0396363887544124				450	50.25	0		0	0
_3327.009	162.628703125	9.9986572265625	1.25354266166687	-1	450	1.25354266166687		0.0391313237259312				450	50.25	0		0	0
_3327.009	163.6170625	9.99781227111816	1.25379192829132	-1	450	1.25379192829132		0.0393379547129307				450	50.25	0		0	0
_3327.009	164.606421875	10.0032453536987	1.2550196647644	-1	450	1.2550196647644		0.0403556938497587				450	50.25	0		0	0
_3327.009	165.596765625	9.99805355072021	1.2558228969574	-1	450	1.2558228969574		0.0410215377476075				450	50.25	0		0	0
_3327.009	166.586125	9.99793243408203	1.25485360622406	-1	450	1.25485360622406		0.0402180386776447				450	50.25	0		0	0
_3327.009	167.57646875	9.99998569488525	1.2553151845932	-1	450	1.2553151845932		0.0406006666937431				450	50.25	0		0	0
_3327.009	168.5668125	9.99805355072021	1.2543181180954	-1	450	1.2543181180954		0.0397741427457454				450	50.25	0		0	0
_3327.009	169.556171875	9.99877834320068	1.25336265563965	-1	450	1.25336265563965		0.0389821067051903				450	50.25	0		0	0
_3327.009	170.5295625	9.99781227111816	1.25243949890137	-1	450	1.25243949890137		0.0382168506729934				450	50.25	0		0	0
[truncated: 7,136 more rows]
