# Supplementary material for: Nanoindentation Analysis of SU-8 Coated Wafers at Different Baking Phases
Source: Polymers (Basel). 2025 Dec 18;17(24):3337. doi: 10.3390/polym17243337 (PMC12736521; doi:10.3390/polym17243337)
Supplement: Supplementary file 1 [file polymers-17-03337-s001.zip › supplementary/SEM/pre/SU8_L1_m01.txt]

[SemImageFile]
InstructName=S-4700
FileName=SU8_L1_m01.tif
SampleName=Hadi_coat                               
DataNumber=1
Date=04/03/2025
Time=11:34:56 AM
Media=HD[ ]
DataSize=1280x960
Magnification=5000
AcceleratingVoltage=10000 Volt
EmissionCurrent=10000 nA
WorkingDistance=16700 um
SignalName=SE(M)
SubMagnification=0
SubSignalName=
PhotoSize=1000
Vacuum=
MicronMarker=10000
SpecimenBias=0
Condencer1=5000
ScanSpeed=Slow2
CalibrationScanSpeed=25
LensMode=Analysis
ColorMode=Grayscale
ColorPalette=
ScreenMode=Standard Screen
Comment=                                                                                
KeyWord1=Brown               
KeyWord2=tablet surface      
Condition=Vacc=10kV   Mag=x5.00k   WD=16.7mm
DataDisplayCombine=1
