# Supplementary material for: Nanoindentation Analysis of SU-8 Coated Wafers at Different Baking Phases
Source: Polymers (Basel). 2025 Dec 18;17(24):3337. doi: 10.3390/polym17243337 (PMC12736521; doi:10.3390/polym17243337)
Supplement: Supplementary file 1 [file polymers-17-03337-s001.zip › supplementary/static/Wafer_10mN.txt]

Imprint name	Time [s]	Force [mN]	Raw penetration depth [µm]	Lateral force [mN]	Lateral distance [µm]	Penetration depth [µm]	Contact depth [µm]	Indentation strain	Unloading stiffness [mN/µm]	Combined modulus [GPa]	Hardness [GPa]	X Position [µm]	Y Position [µm]	Friction	Elastic modulus [GPa]	Plastic work [nJ]	Elastic work [nJ]	Elastic modulus 1 [GPa]	Elastic modulus 2 [GPa]	Viscosity1 [GPa*s]	Viscosity2 [GPa*s]	Corrected depth [µm]	Vickers hardness [HV]	Martens hardness [GPa]
_3299.000	0.166554595947266	0.0460961908102036	-3.6928424378857E-05	-1	0	-3.6928424378857E-05		0				0	49.75	0		0	0
_3299.000	0.870669494628906	0.0481486655771732	0.00164331484120339	-1	0	0.00164331484120339		0				0	49.75	0		0	0
_3299.000	1.47904113769531	0.0564793013036251	0.00515151396393776	-1	0	0.00515151396393776		0				0	49.75	0		0	0
_3299.000	2.05649609375	0.0683112144470215	0.0100214462727308	-1	0	0.0100214462727308		0				0	49.75	0		0	0
_3299.000	2.67085107421875	0.0838858857750893	0.0175917614251375	-1	0	0.0175917614251375		0				0	49.75	0		0	0
_3299.000	3.2223759765625	0.105738706886768	0.0271746646612883	-1	0	0.0271746646612883		0				0	49.75	0		0	0
_3299.000	4.14590283203125	0.130972072482109	0.0450618043541908	-1	0	0.0450618043541908		0				0	49.75	0		0	0
_3299.000	5.00659912109375	0.168399557471275	0.0656031221151352	-1	0	0.0656031221151352		0				0	49.75	0		0	0
_3299.000	5.86131201171875	0.199911072850227	0.0849580764770508	-1	0	0.0849580764770508		0				0	49.75	0		0	0
_3299.000	6.7150263671875	0.239270284771919	0.104225292801857	-1	0	0.104225292801857		0				0	49.75	0		0	0
_3299.000	7.7043798828125	0.289012581110001	0.130181059241295	-1	0	0.130181059241295		0				0	49.75	0		0	0
_3299.000	8.564083984375	0.334770649671555	0.15500120818615	-1	0	0.15500120818615		0				0	49.75	0		0	0
_3299.000	9.5574189453125	0.395258247852325	0.177125588059425	-1	0	0.177125588059425		0				0	49.75	0		0	0
_3299.000	10.61458984375	0.449709117412567	0.203662782907486	-1	0	0.203662782907486		0				0	49.75	0		0	0
_3299.000	11.5441025390625	0.512973546981812	0.231067702174187	-1	0	0.231067702174187		0				0	49.75	0		0	0
_3299.000	12.4177626953125	0.582153916358948	0.251077830791473	-1	0	0.251077830791473		0				0	49.75	0		0	0
_3299.000	13.4410234375	0.657491624355316	0.275431513786316	-1	0	0.275431513786316		0				0	49.75	0		0	0
_3299.000	14.4363603515625	0.73584771156311	0.300103664398193	-1	0	0.300103664398193		0				0	49.75	0		0	0
_3299.000	15.440671875	0.820602655410767	0.328099191188812	-1	0	0.328099191188812		0				0	49.75	0		0	0
_3299.000	16.438001953125	0.904874563217163	0.354206800460815	-1	0	0.354206800460815		0				0	49.75	0		0	0
_3299.000	17.489189453125	0.998684406280518	0.384565562009811	-1	0	0.384565562009811		0				0	49.75	0		0	0
_3299.000	18.627142578125	0.999046623706818	0.399728775024414	-1	0	0.399728775024414	0	0	0	0	0	0	49.75	0	0	0	0	0	0	0	0	0	0	0
_3299.000	19.202603515625	0.954254567623138	0.401552051305771	-1	0	0.401552051305771		0				0	49.75	0		0	0
_3299.000	19.813966796875	0.905961155891418	0.402881413698196	-1	0	0.402881413698196		0				0	49.75	0		0	0
_3299.000	20.431314453125	0.858512938022614	0.398893296718597	-1	0	0.398893296718597		0				0	49.75	0		0	0
_3299.000	20.995802734375	0.81372082233429	0.397951662540436	-1	0	0.397951662540436		0				0	49.75	0		0	0
_3299.000	21.618138671875	0.766514003276825	0.394835919141769	-1	0	0.394835919141769		0				0	49.75	0		0	0
_3299.000	22.1686640625	0.71991091966629	0.39082470536232	-1	0	0.39082470536232		0				0	49.75	0		0	0
_3299.000	22.747115234375	0.673669934272766	0.388216733932495	-1	0	0.388216733932495		0				0	49.75	0		0	0
_3299.000	23.336537109375	0.626946091651917	0.382437646389008	-1	0	0.382437646389008		0				0	49.75	0		0	0
_3299.000	23.947900390625	0.582153916358948	0.379912734031677	-1	0	0.379912734031677		0				0	49.75	0		0	0
_3299.000	24.523361328125	0.537603199481964	0.374179810285568	-1	0	0.374179810285568		0				0	49.75	0		0	0
_3299.000	25.122755859375	0.486774355173111	0.369203865528107	-1	0	0.369203865528107		0				0	49.75	0		0	0
_3299.000	25.682259765625	0.439446777105331	0.362132281064987	-1	0	0.362132281064987		0				0	49.75	0		0	0
_3299.000	26.293623046875	0.392481356859207	0.357834875583649	-1	0	0.357834875583649		0				0	49.75	0		0	0
_3299.000	26.913962890625	0.347447693347931	0.350366353988647	-1	0	0.350366353988647		0				0	49.75	0		0	0
_3299.000	27.524328125	0.299395680427551	0.344402611255646	-1	0	0.344402611255646		0				0	49.75	0		0	0
_3299.000	28.067875	0.25375834107399	0.337054073810577	-1	0	0.337054073810577		0				0	49.75	0		0	0
_3299.000	28.679236328125	0.203653812408447	0.329927116632462	-1	0	0.329927116632462		0				0	49.75	0		0	0
_3299.000	29.33348828125	0.159223780035973	0.319324344396591	-1	0	0.319324344396591		0				0	49.75	0		0	0
_3299.000	29.906951171875	0.111654661595821	0.309815555810928	-1	0	0.309815555810928		0				0	49.75	0		0	0
_3299.001	0.178522399902344	0.0409770719707012	0.00183257239405066	-1	-49.75	0.0539522916078568		0				-49.75	50.25	0		0	0
_3299.001	0.913554382324219	0.0433917492628098	0.00288503197953105	-1	-49.75	0.0549895651638508		0				-49.75	50.25	0		4.37567287008278E-05	0
_3299.001	1.49300341796875	0.0575176104903221	0.00774111552163959	-1	-49.75	0.0598407052457333		0				-49.75	50.25	0		0.000288519426248968	0
_3299.001	2.2659345703125	0.0800948366522789	0.0160638466477394	-1	-49.75	0.0681555345654488		0				-49.75	50.25	0		0.000860631407704204	0
_3299.001	2.83640747070312	0.0990500450134277	0.0264130104333162	-1	-49.75	0.0784980654716492		0				-49.75	50.25	0		0.00178703700657934	0
_3299.001	3.74796826171875	0.133579924702644	0.0484314896166325	-1	-49.75	0.100504457950592		0				-49.75	50.25	0		0.00434671016409993	0
_3299.001	4.628611328125	0.172818407416344	0.0698913782835007	-1	-49.75	0.12195061147213		0				-49.75	50.25	0		0.00763224344700575	0
_3299.001	5.65486376953125	0.221232652664185	0.0975551381707191	-1	-49.75	0.14959742128849		0				-49.75	50.25	0		0.0130793722346425	0
_3299.001	6.6880986328125	0.274355500936508	0.124563351273537	-1	-49.75	0.176587045192719		0				-49.75	50.25	0		0.019767239689827	0
_3299.001	7.68543017578125	0.335808962583542	0.155887439846992	-1	-49.75	0.207889631390572		0				-49.75	50.25	0		0.0293171014636755	0
_3299.001	8.6977197265625	0.406196683645248	0.183809459209442	-1	-49.75	0.235787004232407		0				-49.75	50.25	0		0.0396671071648598	0
_3299.001	9.79677734375	0.481534481048584	0.217053607106209	-1	-49.75	0.269004791975021		0				-49.75	50.25	0		0.0544113367795944	0
_3299.001	10.782140625	0.566651701927185	0.245035499334335	-1	-49.75	0.296956896781921		0				-49.75	50.25	0		0.0690608397126198	0
_3299.001	11.753541015625	0.656960427761078	0.272606492042542	-1	-49.75	0.324496269226074		0				-49.75	50.25	0		0.0859096050262451	0
_3299.001	12.7628388671875	0.755599677562714	0.302259206771851	-1	-49.75	0.354114472866058		0				-49.75	50.25	0		0.106828339397907	0
_3299.001	13.7801171875	0.858102381229401	0.333522826433182	-1	-49.75	0.385342210531235		0				-49.75	50.25	0		0.132024481892586	0
_3299.001	14.93701953125	0.971712529659271	0.368423670530319	-1	-49.75	0.420203298330307		0				-49.75	50.25	0		0.163919135928154	0
_3299.001	15.9363447265625	1.09123861789703	0.402913630008698	-1	-49.75	0.454651415348053		0				-49.75	50.25	0		0.19945153594017	0
_3299.001	16.967583984375	1.22404527664185	0.436295688152313	-1	-49.75	0.487986981868744		0				-49.75	50.25	0		0.238042205572128	0
_3299.001	17.9998203125	1.35467863082886	0.473305761814117	-1	-49.75	0.524951338768005		0				-49.75	50.25	0		0.285702615976334	0
_3299.001	19.13578125	1.49714374542236	0.509526431560516	-1	-49.75	0.561122179031372		0				-49.75	50.25	0		0.337278991937637	0
_3299.001	20.26974609375	1.49774742126465	0.527800619602203	-1	-49.75	0.57939612865448	0	1.48325824737549	0	0	0	-49.75	50.25	0	0	0	0	0	0	0	0	0	0	0
_3299.001	20.845205078125	1.42603194713593	0.526521980762482	-1	-49.75	0.578142583370209		0				-49.75	50.25	0		0	0.00183253490831703
_3299.001	21.433630859375	1.35190176963806	0.525183379650116	-1	-49.75	0.57682991027832		0				-49.75	50.25	0		0	0.00365576986223459
_3299.001	22.0400078125	1.27922034263611	0.523978650569916	-1	-49.75	0.575650632381439		0				-49.75	50.25	0		0	0.00520719867199659
_3299.001	22.61048046875	1.21052312850952	0.520322918891907	-1	-49.75	0.572018980979919		0				-49.75	50.25	0		0	0.00972818396985531
_3299.001	23.21785546875	1.13832461833954	0.515771687030792	-1	-49.75	0.56749302148819		0				-49.75	50.25	0		0	0.0150435818359256
_3299.001	23.803287109375	1.06781625747681	0.511105060577393	-1	-49.75	0.562851071357727		0				-49.75	50.25	0		0	0.0201639793813229
_3299.001	24.438587890625	0.997428774833679	0.505321383476257	-1	-49.75	0.557092010974884		0				-49.75	50.25	0		0	0.0261108949780464
_3299.001	25.00706640625	0.926920473575592	0.500876307487488	-1	-49.75	0.552671611309052		0				-49.75	50.25	0		0	0.0303640887141228
_3299.001	25.6154375	0.853756010532379	0.493490934371948	-1	-49.75	0.545311868190765		0				-49.75	50.25	0		0	0.0369167700409889
_3299.001	26.18890234375	0.785300135612488	0.488704293966293	-1	-49.75	0.540549159049988		0				-49.75	50.25	0		0	0.0408199205994606
_3299.001	26.811236328125	0.714429557323456	0.481918960809708	-1	-49.75	0.533788621425629		0				-49.75	50.25	0		0	0.0458894036710262
_3299.001	27.61209375	0.642351627349854	0.473938137292862	-1	-49.75	0.525833010673523		0				-49.75	50.25	0		0	0.0512864030897617
_3299.001	28.211490234375	0.570635914802551	0.466058850288391	-1	-49.75	0.517978847026825		0				-49.75	50.25	0		0	0.0560499206185341
_3299.001	28.82484765625	0.499282330274582	0.457320988178253	-1	-49.75	0.509265959262848		0				-49.75	50.25	0		0	0.0607109591364861
_3299.001	29.4451875	0.428773880004883	0.449566334486008	-1	-49.75	0.501536011695862		0				-49.75	50.25	0		0	0.0642978847026825
_3299.001	30.074501953125	0.356454432010651	0.43912062048912	-1	-49.75	0.491115570068359		0				-49.75	50.25	0		0	0.0683890804648399
_3299.001	30.69284765625	0.285704463720322	0.428901046514511	-1	-49.75	0.480920761823654		0				-49.75	50.25	0		0	0.071662425994873
_3299.001	31.48971484375	0.214109346270561	0.416027367115021	-1	-49.75	0.468072146177292		0				-49.75	50.25	0		0	0.0748733878135681
_3299.001	32.08512109375	0.143359363079071	0.404727667570114	-1	-49.75	0.456797212362289		0				-49.75	50.25	0		0	0.0768886059522629
_3299.002	0.174532302856445	0.0385623946785927	-0.000406212522648275	-1	-100	-0.000406212522648275		0				-100	49.75	0		0	0
_3299.002	0.902583801269531	0.0514809191226959	0.00384055380709469	-1	-100	0.00384055380709469		0				-100	49.75	0		0	0
_3299.002	1.47305712890625	0.0575176104903221	0.0103630293160677	-1	-100	0.0103630293160677		0				-100	49.75	0		0	0
_3299.002	2.22703881835937	0.0823887810111046	0.0220231544226408	-1	-100	0.0220231544226408		0				-100	49.75	0		0	0
_3299.002	2.81147436523438	0.12307608127594	0.0421029105782509	-1	-100	0.0421029105782509		0				-100	49.75	0		0	0
_3299.002	3.85368481445312	0.160745024681091	0.0736672729253769	-1	-100	0.0736672729253769		0				-100	49.75	0		0	0
_3299.002	4.87894140625	0.21688623726368	0.10196802765131	-1	-100	0.10196802765131		0				-100	49.75	0		0	0
_3299.002	5.9041962890625	0.283772736787796	0.130490273237228	-1	-100	0.130490273237228		0				-100	49.75	0		0	0
_3299.002	6.8965400390625	0.351142138242722	0.166176438331604	-1	-100	0.166176438331604		0				-100	49.75	0		0	0
_3299.002	7.9128203125	0.434086173772812	0.1982481777668	-1	-100	0.1982481777668		0				-100	49.75	0		0	0
_3299.002	8.9121455078125	0.527051091194153	0.237012967467308	-1	-100	0.237012967467308		0				-100	49.75	0		0	0
_3299.002	9.8935185546875	0.628346562385559	0.266624212265015	-1	-100	0.266624212265015		0				-100	49.75	0		0	0
_3299.002	11.03446484375	0.743888556957245	0.302092999219894	-1	-100	0.302092999219894		0				-100	49.75	0		0	0
_3299.002	12.0307978515625	0.861241459846497	0.33627849817276	-1	-100	0.33627849817276		0				-100	49.75	0		0	0
_3299.002	13.1877021484375	0.995497047901154	0.377549260854721	-1	-100	0.377549260854721		0				-100	49.75	0		0	0
_3299.002	14.3296455078125	1.13723802566528	0.419124573469162	-1	-100	0.419124573469162		0				-100	49.75	0		0	0
_3299.002	15.50051171875	1.28767168521881	0.459079623222351	-1	-100	0.459079623222351		0				-100	49.75	0		0	0
_3299.002	16.6255	1.44788455963135	0.496135771274567	-1	-100	0.496135771274567		0				-100	49.75	0		0	0
_3299.002	17.754478515625	1.62258541584015	0.536866068840027	-1	-100	0.536866068840027		0				-100	49.75	0		0	0
_3299.002	18.920359375	1.80332279205322	0.579853475093842	-1	-100	0.579853475093842		0				-100	49.75	0		0	0
_3299.002	20.057314453125	1.99480521678925	0.61808180809021	-1	-100	0.61808180809021	0	0	0	0	0	-100	49.75	0	0	0	0	0	0	0	0	0	0	0
_3299.002	21.199259765625	1.99420154094696	0.638502240180969	-1	-100	0.638502240180969		0				-100	49.75	0		0	0
_3299.002	21.77870703125	1.89749455451965	0.639310002326965	-1	-100	0.639310002326965		0				-100	49.75	0		0	0
_3299.002	22.382091796875	1.80223619937897	0.638059079647064	-1	-100	0.638059079647064		0				-100	49.75	0		0	0
_3299.002	23.151033203125	1.70468389987946	0.634860336780548	-1	-100	0.634860336780548		0				-100	49.75	0		0	0
_3299.002	23.73148046875	1.6102706193924	0.631223082542419	-1	-100	0.631223082542419		0				-100	49.75	0		0	0
_3299.002	24.473494140625	1.51247680187225	0.628412008285522	-1	-100	0.628412008285522		0				-100	49.75	0		0	0
_3299.002	25.055935546875	1.41782200336456	0.622577607631683	-1	-100	0.622577607631683		0				-100	49.75	0		0	0
_3299.002	25.80393359375	1.32835876941681	0.615976989269257	-1	-100	0.615976989269257		0				-100	49.75	0		0	0
_3299.002	26.373408203125	1.22501111030579	0.609967172145844	-1	-100	0.609967172145844		0				-100	49.75	0		0	0
_3299.002	26.957845703125	1.12878668308258	0.603781938552856	-1	-100	0.603781938552856		0				-100	49.75	0		0	0
_3299.002	27.53729296875	1.033407330513	0.597056686878204	-1	-100	0.597056686878204		0				-100	49.75	0		0	0
_3299.002	28.28728515625	0.938148677349091	0.588725090026855	-1	-100	0.588725090026855		0				-100	49.75	0		0	0
_3299.002	28.860751953125	0.843855857849121	0.580536603927612	-1	-100	0.580536603927612		0				-100	49.75	0		0	0
_3299.002	29.64465234375	0.748597145080566	0.572389662265778	-1	-100	0.572389662265778		0				-100	49.75	0		0	0
_3299.002	30.218119140625	0.652734756469727	0.563153326511383	-1	-100	0.563153326511383		0				-100	49.75	0		0	0
_3299.002	30.8195078125	0.565323650836945	0.554738640785217	-1	-100	0.554738640785217		0				-100	49.75	0		0	0
_3299.002	31.402947265625	0.462096393108368	0.542866706848145	-1	-100	0.542866706848145		0				-100	49.75	0		0	0
_3299.002	32.008326171875	0.363336235284805	0.530980885028839	-1	-100	0.530980885028839		0				-100	49.75	0		0	0
_3299.002	32.60173828125	0.270974963903427	0.518301129341125	-1	-100	0.518301129341125		0				-100	49.75	0		0	0
_3299.002	33.36070703125	0.174508675932884	0.501540958881378	-1	-100	0.501540958881378		0				-100	49.75	0		0	0
_3299.003	0.166553695678711	0.035978689789772	-0.00069240783341229	-1	-150	0.132603079080582		0				-150	49.75	0		0	0
_3299.003	0.873661682128906	0.0418946482241154	0.00220185657963157	-1	-150	0.135482683777809		0				-150	49.75	0		0.000112122084829025	0
_3299.003	1.47505249023437	0.0613327994942665	0.0103584155440331	-1	-150	0.143632441759109		0				-150	49.75	0		0.000532761332578957	0
_3299.003	2.05948706054687	0.09574194252491	0.0227247979491949	-1	-150	0.155986785888672		0				-150	49.75	0		0.00150303868576884	0
_3299.003	3.11266845703125	0.13461822271347	0.0592422261834145	-1	-150	0.192490607500076		0				-150	49.75	0		0.00570755172520876	0
_3299.003	4.07010546875	0.188465505838394	0.0871183574199677	-1	-150	0.220347881317139		0				-150	49.75	0		0.0102076698094606	0
_3299.003	5.26291259765625	0.263320416212082	0.124267943203449	-1	-150	0.257471263408661		0				-150	49.75	0		0.0185935813933611	0
_3299.003	6.261240234375	0.338416814804077	0.160314172506332	-1	-150	0.293491214513779		0				-150	49.75	0		0.029430853202939	0
_3299.003	7.3762568359375	0.428242653608322	0.202559530735016	-1	-150	0.335705131292343		0				-150	49.75	0		0.0456127040088177	0
_3299.003	8.5431328125	0.534729719161987	0.242219790816307	-1	-150	0.375328123569489		0				-150	49.75	0		0.0646906271576881	0
_3299.003	9.5504365234375	0.653893768787384	0.273081958293915	-1	-150	0.406148582696915		0				-150	49.75	0		0.0830075889825821	0
_3299.003	10.5746953125	0.779456615447998	0.311588019132614	-1	-150	0.444610714912415		0				-150	49.75	0		0.110572427511215	0
_3299.003	11.71464453125	0.916851282119751	0.358928799629211	-1	-150	0.491903394460678		0				-150	49.75	0		0.150683909654617	0
_3299.003	12.80771875	1.07139003276825	0.400827288627625	-1	-150	0.533747792243958		0				-150	49.75	0		0.192282289266586	0
_3299.003	13.9666171875	1.23836421966553	0.444322735071182	-1	-150	0.577184796333313		0				-150	49.75	0		0.242446705698967	0
_3299.003	15.0816318359375	1.41608345508575	0.488593548536301	-1	-150	0.621393442153931		0				-150	49.75	0		0.301121413707733	0
_3299.003	16.337271484375	1.60503077507019	0.533579707145691	-1	-150	0.666313469409943		0				-150	49.75	0		0.368975698947906	0
_3299.003	17.47622265625	1.80822455883026	0.578344166278839	-1	-150	0.711006760597229		0				-150	49.75	0		0.445250570774078	0
_3299.003	18.64409765625	2.02288770675659	0.620509803295135	-1	-150	0.753097295761108		0				-150	49.75	0		0.525877296924591	0
_3299.003	19.81396484375	2.25046920776367	0.667554318904877	-1	-150	0.800062119960785		0				-150	49.75	0		0.626226127147675	0
_3299.003	20.91202734375	2.49277973175049	0.709018170833588	-1	-150	0.841441214084625	0	2.10398864746094	0	0	0	-150	49.75	0	0	0.724361658096313	0	0	0	0	0	0	0	0
_3299.003	22.043	2.49121022224426	0.73139101266861	-1	-150	0.86381459236145		0				-150	49.75	0		0.780116021633148	0
_3299.003	22.597515625	2.37180542945862	0.731848001480103	-1	-150	0.864313364028931		0				-150	49.75	0		0	0
_3299.003	23.19192578125	2.24950313568115	0.729780077934265	-1	-150	0.862288236618042		0				-150	49.75	0		0	0.00467934692278504
_3299.003	23.916984375	2.13106441497803	0.726992130279541	-1	-150	0.859541773796082		0				-150	49.75	0		0	0.0106949480250478
_3299.003	24.501419921875	2.00912404060364	0.725039660930634	-1	-150	0.857631981372833		0				-150	49.75	0		0	0.014648393727839
_3299.003	25.22248828125	1.88899493217468	0.718600630760193	-1	-150	0.851234972476959		0				-150	49.75	0		0	0.0271164979785681
_3299.003	25.80094140625	1.76802039146423	0.713417053222656	-1	-150	0.846093714237213		0				-150	49.75	0		0	0.0365172885358334
_3299.003	26.528994140625	1.64946055412292	0.707217991352081	-1	-150	0.839936196804047		0				-150	49.75	0		0	0.0470389723777771
_3299.003	27.106447265625	1.52727866172791	0.700428128242493	-1	-150	0.833189070224762		0				-150	49.75	0		0	0.0577558577060699
_3299.003	27.865416015625	1.40847730636597	0.693052053451538	-1	-150	0.825854599475861		0				-150	49.75	0		0	0.0685219988226891
_3299.003	28.451845703125	1.28557085990906	0.685906827449799	-1	-150	0.818752348423004		0				-150	49.75	0		0	0.0780888497829437
_3299.003	29.2088203125	1.16689002513885	0.676582872867584	-1	-150	0.809469938278198		0				-150	49.75	0		0	0.0894712284207344
_3299.003	29.777296875	1.04651892185211	0.668195903301239	-1	-150	0.801125109195709		0				-150	49.75	0		0	0.0987064987421036
_3299.003	30.517318359375	0.925664842128754	0.65748256444931	-1	-150	0.790454089641571		0				-150	49.75	0		0	0.109229125082493
_3299.003	31.101751953125	0.808674097061157	0.645532190799713	-1	-150	0.778544664382935		0				-150	49.75	0		0	0.119556620717049
_3299.003	31.841771484375	0.68878573179245	0.634352684020996	-1	-150	0.767407119274139		0				-150	49.75	0		0	0.127895638346672
_3299.003	32.5997421875	0.566482663154602	0.621040642261505	-1	-150	0.754137873649597		0				-150	49.75	0		0	0.13622385263443
_3299.003	33.13630859375	0.445386856794357	0.60849940776825	-1	-150	0.741639018058777		0				-150	49.75	0		0	0.142547458410263
_3299.003	33.8733359375	0.32453241944313	0.593599498271942	-1	-150	0.72678142786026		0				-150	49.75	0		0	0.148267045617104
_3299.003	34.4507890625	0.207420706748962	0.576737821102142	-1	-150	0.709960699081421		0				-150	49.75	0		0	0.152740955352783
_3299.004	0.180516799926758	0.0465911999344826	-0.000641631195321679	-1	-200	-0.000641631195321679		0				-200	49.75	0		0	0
_3299.004	0.903581481933594	0.0531108267605305	0.00454219384118915	-1	-200	0.00454219384118915		0				-200	49.75	0		0	0
_3299.004	1.67152563476563	0.0755673199892044	0.0160361491143703	-1	-200	0.0160361491143703		0				-200	49.75	0		0	0
_3299.004	2.69379028320312	0.113236278295517	0.0434784889221191	-1	-200	0.0434784889221191		0				-200	49.75	0		0	0
_3299.004	3.55947241210938	0.16334080696106	0.0720516741275787	-1	-200	0.0720516741275787		0				-200	49.75	0		0	0
_3299.004	4.53585888671875	0.22950291633606	0.106371700763702	-1	-200	0.106371700763702		0				-200	49.75	0		0	0
_3299.004	5.69176513671875	0.310998201370239	0.149332731962204	-1	-200	0.149332731962204		0				-200	49.75	0		0	0
_3299.004	6.69508056640625	0.406377822160721	0.187862277030945	-1	-200	0.187862277030945		0				-200	49.75	0		0	0
_3299.004	8.00058544921875	0.518780827522278	0.23571589589119	-1	-200	0.23571589589119		0				-200	49.75	0		0	0
_3299.004	9.0188603515625	0.646516978740692	0.267598211765289	-1	-200	0.267598211765289		0				-200	49.75	0		0	0
_3299.004	10.1867353515625	0.785239815711975	0.311440259218216	-1	-200	0.311440259218216		0				-200	49.75	0		0	0
_3299.004	11.3356591796875	0.938450515270233	0.359201103448868	-1	-200	0.359201103448868		0				-200	49.75	0		0	0
_3299.004	12.4776025390625	1.11496269702911	0.408826559782028	-1	-200	0.408826559782028		0				-200	49.75	0		0	0
_3299.004	13.6584423828125	1.29376876354218	0.455493122339249	-1	-200	0.455493122339249		0				-200	49.75	0		0	0
_3299.004	14.86720703125	1.49140894412994	0.507633924484253	-1	-200	0.507633924484253		0				-200	49.75	0		0	0
_3299.004	16.019123046875	1.70957362651825	0.553626239299774	-1	-200	0.553626239299774		0				-200	49.75	0		0	0
_3299.004	17.33759375	1.93727612495422	0.603463470935822	-1	-200	0.603463470935822		0				-200	49.75	0		0	0
_3299.004	18.59123828125	2.18272590637207	0.653415977954865	-1	-200	0.653415977954865		0				-200	49.75	0		0	0
_3299.004	19.70026953125	2.4406111240387	0.695507645606995	-1	-200	0.695507645606995		0				-200	49.75	0		0	0
_3299.004	20.99081640625	2.71455359458923	0.749858796596527	-1	-200	0.749858796596527		0				-200	49.75	0		0	0
_3299.004	22.25742578125	3.00068950653076	0.799460232257843	-1	-200	0.799460232257843		0				-200	49.75	0		0	0
_3299.004	23.392388671875	3.00262141227722	0.822216093540192	-1	-200	0.822216093540192	0	0	0	0	0	-200	49.75	0	0	0	0	0	0	0	0	0	0	0
_3299.004	23.978818359375	2.857017993927	0.820766746997833	-1	-200	0.820766746997833		0				-200	49.75	0		0	0
_3299.004	24.8943671875	2.71334624290466	0.82084983587265	-1	-200	0.82084983587265		0				-200	49.75	0		0	0
_3299.004	25.48877734375	2.5666561126709	0.818486511707306	-1	-200	0.818486511707306		0				-200	49.75	0		0	0
_3299.004	26.400337890625	2.42286348342896	0.814507722854614	-1	-200	0.814507722854614		0				-200	49.75	0		0	0
_3299.004	26.98876171875	2.2782256603241	0.809841156005859	-1	-200	0.809841156005859		0				-200	49.75	0		0	0
_3299.004	27.768673828125	2.1326220035553	0.803245186805725	-1	-200	0.803245186805725		0				-200	49.75	0		0	0
_3299.004	28.370064453125	1.98870825767517	0.79682457447052	-1	-200	0.79682457447052		0				-200	49.75	0		0	0
_3299.004	29.228765625	1.84250068664551	0.789716243743896	-1	-200	0.789716243743896		0				-200	49.75	0		0	0
_3299.004	29.808216796875	1.70546877384186	0.781500160694122	-1	-200	0.781500160694122		0				-200	49.75	0		0	0
_3299.004	30.662927734375	1.54972302913666	0.771446943283081	-1	-200	0.771446943283081		0				-200	49.75	0		0	0
_3299.004	31.232404296875	1.40737867355347	0.763521611690521	-1	-200	0.763521611690521		0				-200	49.75	0		0	0
_3299.004	32.109056640625	1.26068782806396	0.752577543258667	-1	-200	0.752577543258667		0				-200	49.75	0		0	0
_3299.004	33.0086484375	1.116290807724	0.739745557308197	-1	-200	0.739745557308197		0				-200	49.75	0		0	0
_3299.004	33.60605078125	0.972255885601044	0.731557130813599	-1	-200	0.731557130813599		0				-200	49.75	0		0	0
_3299.004	34.37399609375	0.830394089221954	0.716906547546387	-1	-200	0.716906547546387		0				-200	49.75	0		0	0
_3299.004	34.95144921875	0.685393154621124	0.704882383346558	-1	-200	0.704882383346558		0				-200	49.75	0		0	0
_3299.004	35.8460546875	0.540995836257935	0.686492919921875	-1	-200	0.686492919921875		0				-200	49.75	0		0	0
_3299.004	36.421515625	0.394183725118637	0.672996282577515	-1	-200	0.672996282577515		0				-200	49.75	0		0	0
_3299.004	37.28619921875	0.250510603189468	0.65115886926651	-1	-200	0.65115886926651		0				-200	49.75	0		0	0
_3299.005	0.161568405151367	0.0400232747197151	-0.000240034743910655	-1	-250.25	0.0758445933461189		0				-250.25	50.25	0		0	0
_3299.005	0.887624877929687	0.0443696938455105	0.00450988253578544	-1	-250.25	0.080578975379467		0				-250.25	50.25	0		0.000199774527573027	0
_3299.005	1.50696667480469	0.0721384733915329	0.0141666550189257	-1	-250.25	0.0902260318398476		0				-250.25	50.25	0		0.000761754752602428	0
_3299.005	2.48933740234375	0.115481920540333	0.0438662469387054	-1	-250.25	0.119910456240177		0				-250.25	50.25	0		0.00354645634070039	0
_3299.005	3.5335439453125	0.176452487707138	0.0811544731259346	-1	-250.25	0.157177343964577		0				-250.25	50.25	0		0.00898619927465916	0
_3299.005	4.7951669921875	0.252031832933426	0.119291909039021	-1	-250.25	0.195288330316544		0				-250.25	50.25	0		0.017151178792119	0
_3299.005	5.93910400390625	0.348015129566193	0.165271744132042	-1	-250.25	0.241234570741653		0				-250.25	50.25	0		0.0309361293911934	0
_3299.005	7.07805517578125	0.460055977106094	0.208343341946602	-1	-250.25	0.284266948699951		0				-250.25	50.25	0		0.0483227446675301	0
_3299.005	8.13323095703125	0.591655611991882	0.25725856423378	-1	-250.25	0.333136111497879		0				-250.25	50.25	0		0.0740208774805069	0
_3299.005	9.246251953125	0.736777305603027	0.297020196914673	-1	-250.25	0.372846961021423		0				-250.25	50.25	0		0.10039746761322	0
_3299.005	10.3871982421875	0.898318707942963	0.344097912311554	-1	-250.25	0.419868111610413		0				-250.25	50.25	0		0.138839542865753	0
_3299.005	11.6697646484375	1.08074688911438	0.399701029062271	-1	-250.25	0.475407391786575		0				-250.25	50.25	0		0.193797469139099	0
_3299.005	12.9563212890625	1.27983605861664	0.452940613031387	-1	-250.25	0.528577268123627		0				-250.25	50.25	0		0.256553441286087	0
_3299.005	14.09926171875	1.49655210971832	0.502584278583527	-1	-250.25	0.578145086765289		0				-250.25	50.25	0		0.32536318898201	0
_3299.005	15.388810546875	1.72896325588226	0.555080354213715	-1	-250.25	0.630559861660004		0				-250.25	50.25	0		0.409895449876785	0
_3299.005	16.6873359375	1.98165738582611	0.608748733997345	-1	-250.25	0.684139788150787		0				-250.25	50.25	0		0.509302854537964	0
_3299.005	17.93499609375	2.24968433380127	0.659882843494415	-1	-250.25	0.735180079936981		0				-250.25	50.25	0		0.617287337779999	0
_3299.005	19.21357421875	2.53521728515625	0.71346789598465	-1	-250.25	0.788665175437927		0				-250.25	50.25	0		0.745247840881348	0
_3299.005	20.522072265625	2.83656573295593	0.767325103282928	-1	-250.25	0.842416942119598		0				-250.25	50.25	0		0.889619171619415	0
_3299.005	21.8066328125	3.15711045265198	0.820065259933472	-1	-250.25	0.895044922828674		0				-250.25	50.25	0		1.04733669757843	0
_3299.005	22.9625390625	3.49443650245667	0.873036086559296	-1	-250.25	0.947897672653198	0	2.36663007736206	0	0	0	-250.25	50.25	0	0	1.22311294078827	0	0	0	0	0	0	0	0
_3299.005	24.0835390625	3.49383282661438	0.895390391349792	-1	-250.25	0.970252156257629		0				-250.25	50.25	0		1.30122268199921	0
_3299.005	24.90334375	3.32553195953369	0.899650752544403	-1	-250.25	0.974571466445923		0				-250.25	50.25	0		0	0
_3299.005	25.80094140625	3.15397143363953	0.898912191390991	-1	-250.25	0.9738929271698		0				-250.25	50.25	0		0	0.00219821999780834
_3299.005	26.64169140625	2.98567032814026	0.897919833660126	-1	-250.25	0.972959458827972		0				-250.25	50.25	0		0	0.00506375171244144
_3299.005	27.50039453125	2.8237681388855	0.891651570796967	-1	-250.25	0.966747879981995		0				-250.25	50.25	0		0	0.0231066979467869
_3299.005	28.360091796875	2.64737772941589	0.88823127746582	-1	-250.25	0.963389337062836		0				-250.25	50.25	0		0	0.0322942733764648
_3299.005	29.206826171875	2.4773862361908	0.881556868553162	-1	-250.25	0.956774413585663		0				-250.25	50.25	0		0	0.0492442063987255
_3299.005	30.0755	2.30884337425232	0.875251650810242	-1	-250.25	0.950528204441071		0				-250.25	50.25	0		0	0.064192146062851
_3299.005	30.958138671875	2.13800644874573	0.868212580680847	-1	-250.25	0.943548917770386		0				-250.25	50.25	0		0	0.0797100439667702
_3299.005	31.8268125	1.97067070007324	0.858796358108521	-1	-250.25	0.934191226959229		0				-250.25	50.25	0		0	0.0989338383078575
_3299.005	32.7144375	1.80055797100067	0.849864840507507	-1	-250.25	0.925319254398346		0				-250.25	50.25	0		0	0.115662962198257
_3299.005	33.5691484375	1.62863409519196	0.84040242433548	-1	-250.25	0.915917038917542		0				-250.25	50.25	0		0	0.131784006953239
_3299.005	34.46176171875	1.46588587760925	0.829370677471161	-1	-250.25	0.904942214488983		0				-250.25	50.25	0		0	0.148764863610268
_3299.005	35.33143359375	1.29118490219116	0.818297386169434	-1	-250.25	0.893930077552795		0				-250.25	50.25	0		0	0.163945496082306
_3299.005	36.1961171875	1.12155473232269	0.807496428489685	-1	-250.25	0.883188486099243		0				-250.25	50.25	0		0	0.176903814077377
_3299.005	37.0847421875	0.951320648193359	0.793127477169037	-1	-250.25	0.86887913942337		0				-250.25	50.25	0		0	0.191734582185745
_3299.005	37.9474296875	0.783380448818207	0.77816766500473	-1	-250.25	0.853978097438812		0				-250.25	50.25	0		0	0.204659000039101
_3299.005	38.8171015625	0.614112079143524	0.760802984237671	-1	-250.25	0.83667266368866		0				-250.25	50.25	0		0	0.216751113533974
_3299.005	39.72367578125	0.4449642598629	0.741356611251831	-1	-250.25	0.817285478115082		0				-250.25	50.25	0		0	0.227017357945442
_3299.005	40.59334765625	0.274729758501053	0.719348430633545	-1	-250.25	0.795336902141571		0				-250.25	50.25	0		0	0.234915494918823
_3299.006	0.175529998779297	0.0392988733947277	0.000886282068677247	-1	-300	0.0892594084143639		0				-300	49.75	0		0	0
_3299.006	0.923528015136719	0.0463014356791973	0.00550233293324709	-1	-300	0.0938592553138733		0				-300	49.75	0		0.00019687409803737	0
_3299.006	1.80816027832031	0.0760019570589066	0.0172409415245056	-1	-300	0.105587467551231		0				-300	49.75	0		0.000914074247702956	0
_3299.006	2.87231274414063	0.124536953866482	0.0412351079285145	-1	-300	0.129564642906189		0				-300	49.75	0		0.0033182529732585	0
_3299.006	4.0681123046875	0.195407688617706	0.0854704454541206	-1	-300	0.173775181174278		0				-300	49.75	0		0.0103907147422433	0
_3299.006	5.0993515625	0.28330186009407	0.129576340317726	-1	-300	0.217850312590599		0				-300	49.75	0		0.0209403075277805	0
_3299.006	6.2363076171875	0.398240357637405	0.180656790733337	-1	-300	0.268890529870987		0				-300	49.75	0		0.0383333414793015	0
_3299.006	7.53483251953125	0.523803353309631	0.232886373996735	-1	-300	0.321076184511185		0				-300	49.75	0		0.0623920597136021	0
_3299.006	8.5600888671875	0.670494616031647	0.270090848207474	-1	-300	0.35822930932045		0				-300	49.75	0		0.0845780149102211	0
_3299.006	9.700037109375	0.835899531841278	0.322061568498611	-1	-300	0.410142123699188		0				-300	49.75	0		0.123678602278233	0
_3299.006	10.975623046875	1.02098381519318	0.380314290523529	-1	-300	0.468330085277557		0				-300	49.75	0		0.177702710032463	0
_3299.006	12.1185634765625	1.23130130767822	0.433669328689575	-1	-300	0.521611511707306		0				-300	49.75	0		0.237705200910568	0
_3299.006	13.4051201171875	1.45755529403687	0.489165961742401	-1	-300	0.577028930187225		0				-300	49.75	0		0.312209993600845	0
_3299.006	14.7235908203125	1.70711064338684	0.545160889625549	-1	-300	0.632936537265778		0				-300	49.75	0		0.400674402713776	0
_3299.006	16.013138671875	1.97368907928467	0.601884961128235	-1	-300	0.68956732749939		0				-300	49.75	0		0.504897654056549	0
_3299.006	17.127158203125	2.26199913024902	0.653933048248291	-1	-300	0.741514503955841		0				-300	49.75	0		0.614913702011108	0
_3299.006	18.25015234375	2.56733202934265	0.70913827419281	-1	-300	0.796612858772278		0				-300	49.75	0		0.747957766056061	0
_3299.006	19.534712890625	2.8951210975647	0.769129931926727	-1	-300	0.856489777565002		0				-300	49.75	0		0.911495268344879	0
_3299.006	20.846203125	3.24174380302429	0.827247440814972	-1	-300	0.914485931396484		0				-300	49.75	0		1.08945262432098	0
_3299.006	22.136748046875	3.60840773582458	0.88604336977005	-1	-300	0.973153531551361		0				-300	49.75	0		1.29039359092712	0
_3299.006	23.42230859375	3.99547481536865	0.94425767660141	-1	-300	1.03123235702515	0	2.57165265083313	0	0	0	-300	49.75	0	0	1.51120591163635	0	0	0	0	0	0	0	0
_3299.006	24.56325390625	3.99511241912842	0.969169080257416	-1	-300	1.05614387989044		0				-300	49.75	0		1.61073482036591	0
_3299.006	25.40998828125	3.79988884925842	0.972575545310974	-1	-300	1.05961871147156		0				-300	49.75	0		1.6242778301239	0
_3299.006	26.302599609375	3.60538935661316	0.973609447479248	-1	-300	1.06072068214417		0				-300	49.75	0		0	0
_3299.006	27.174265625	3.41270065307617	0.971633911132813	-1	-300	1.05881261825562		0				-300	49.75	0		0	0.00669559231027961
_3299.006	28.02798046875	3.21723508834839	0.967119693756104	-1	-300	1.05436682701111		0				-300	49.75	0		0	0.0214332919567823
_3299.006	28.9056328125	3.02418398857117	0.961497664451599	-1	-300	1.04881227016449		0				-300	49.75	0		0	0.0387671515345573
_3299.006	29.774306640625	2.83246088027954	0.955395579338074	-1	-300	1.04277729988098		0				-300	49.75	0		0	0.0564395263791084
_3299.006	30.652955078125	2.63687419891357	0.94710099697113	-1	-300	1.03455126285553		0				-300	49.75	0		0	0.0789352506399155
_3299.006	31.525619140625	2.44140791893005	0.939018785953522	-1	-300	1.02653741836548		0				-300	49.75	0		0	0.0992834120988846
_3299.006	32.419228515625	2.24763178825378	0.930848836898804	-1	-300	1.01843523979187		0				-300	49.75	0		0	0.118279010057449
_3299.006	33.32779296875	2.06025457382202	0.92112797498703	-1	-300	1.00878000259399		0				-300	49.75	0		0	0.139075934886932
_3299.006	34.17552734375	1.85983788967133	0.908637702465057	-1	-300	0.996359884738922		0				-300	49.75	0		0	0.163419961929321
_3299.006	35.066140625	1.66461265087128	0.897379755973816	-1	-300	0.985170245170593		0				-300	49.75	0		0	0.183138579130173
_3299.006	35.92484375	1.47107744216919	0.884483277797699	-1	-300	0.972341537475586		0				-300	49.75	0		0	0.2032520622015
_3299.006	36.771578125	1.27705919742584	0.871411323547363	-1	-300	0.959337472915649		0				-300	49.75	0		0	0.22112050652504
_3299.006	37.64224609375	1.08219563961029	0.857656300067902	-1	-300	0.945650637149811		0				-300	49.75	0		0	0.237265855073929
_3299.006	38.51491015625	0.88986736536026	0.840107023715973	-1	-300	0.928168714046478		0				-300	49.75	0		0	0.254503637552261
_3299.006	39.3835859375	0.696210861206055	0.822783946990967	-1	-300	0.910913407802582		0				-300	49.75	0		0	0.268187761306763
_3299.006	40.25525390625	0.50303715467453	0.803859174251556	-1	-300	0.892056226730347		0				-300	49.75	0		0	0.279494971036911
_3299.006	41.11395703125	0.310346215963364	0.779736995697021	-1	-300	0.868001520633698		0				-300	49.75	0		0	0.289277821779251
_3299.007	0.171540405273438	0.0436452925205231	-0.00064163125352934	-1	-349.75	0.0154106505215168		0				-349.75	50.25	0		0	0
_3299.007	0.881639404296875	0.056805282831192	0.00370207312516868	-1	-349.75	0.0197344738990068		0				-349.75	50.25	0		0.000217165230424143	0
_3299.007	1.8041708984375	0.0961645096540451	0.0215246267616749	-1	-349.75	0.0375432521104813		0				-349.75	50.25	0		0.00157926778774709	0
_3299.007	2.81745922851563	0.14590685069561	0.0610470920801163	-1	-349.75	0.0770483091473579		0				-349.75	50.25	0		0.00636078882962465	0
_3299.007	3.8496953125	0.224263072013855	0.103482097387314	-1	-349.75	0.119455888867378		0				-349.75	50.25	0		0.0142097948119044	0
_3299.007	4.847025390625	0.323989123106003	0.156062856316566	-1	-349.75	0.172001749277115		0				-349.75	50.25	0		0.0286139845848083	0
_3299.007	6.01489990234375	0.448827773332596	0.203002661466599	-1	-349.75	0.218897849321365		0				-349.75	50.25	0		0.0467350371181965	0
_3299.007	7.17978173828125	0.592259287834167	0.257272362709045	-1	-349.75	0.273117363452911		0				-349.75	50.25	0		0.0749586448073387	0
_3299.007	8.3526435546875	0.757302045822144	0.304941087961197	-1	-349.75	0.320728302001953		0				-349.75	50.25	0		0.107085600495338	0
_3299.007	9.469654296875	0.947577953338623	0.360031992197037	-1	-349.75	0.375752627849579		0				-349.75	50.25	0		0.153990522027016	0
_3299.007	10.604615234375	1.15777480602264	0.419036954641342	-1	-349.75	0.434684008359909		0				-349.75	50.25	0		0.216026216745377	0
_3299.007	11.71165234375	1.39199721813202	0.476089149713516	-1	-349.75	0.491654247045517		0				-349.75	50.25	0		0.288656741380692	0
_3299.007	12.84462109375	1.64807224273682	0.532587289810181	-1	-349.75	0.548062741756439		0				-349.75	50.25	0		0.3743996322155	0
_3299.007	14.1401513671875	1.92817282676697	0.592173218727112	-1	-349.75	0.607550621032715		0				-349.75	50.25	0		0.480771273374557	0
_3299.007	15.4027724609375	2.22952198982239	0.651394307613373	-1	-349.75	0.666666269302368		0				-349.75	50.25	0		0.603663623332977	0
_3299.007	16.544716796875	2.55127477645874	0.708191931247711	-1	-349.75	0.723351240158081		0				-349.75	50.25	0		0.739163398742676	0
_3299.007	17.707603515625	2.89717364311218	0.766748070716858	-1	-349.75	0.781786322593689		0				-349.75	50.25	0		0.898353636264801	0
_3299.007	18.999146484375	3.26661467552185	0.831595480442047	-1	-349.75	0.84650444984436		0				-349.75	50.25	0		1.0978080034256	0
_3299.007	20.140091796875	3.65657997131348	0.888918995857239	-1	-349.75	0.903691470623016		0				-349.75	50.25	0		1.29576647281647	0
_3299.007	21.4216640625	4.06875896453857	0.953479945659637	-1	-349.75	0.968108177185059		0				-349.75	50.25	0		1.54458677768707	0
_3299.007	22.6035	4.50049638748169	1.01463449001312	-1	-349.75	1.02911162376404		0				-349.75	50.25	0		1.80596387386322	0
_3299.007	23.739458984375	4.50146198272705	1.04213070869446	-1	-349.75	1.0566074848175	0	2.75220489501953	0	0	0	-349.75	50.25	0	0	1.92972218990326	0	0	0	0	0	0	0	0
_3299.007	24.595169921875	4.28342056274414	1.04629409313202	-1	-349.75	1.06084716320038		0				-349.75	50.25	0		0	0
_3299.007	25.442900390625	4.06863832473755	1.04600787162781	-1	-349.75	1.06063616275787		0				-349.75	50.25	0		0	0.000881341518834233
_3299.007	26.293623046875	3.84781956672668	1.04347848892212	-1	-349.75	1.05818402767181		0				-349.75	50.25	0		0	0.0105872992426157
_3299.007	27.1652890625	3.63182973861694	1.03877031803131	-1	-349.75	1.05355143547058		0				-349.75	50.25	0		0	0.0279123149812222
_3299.007	28.0289765625	3.41016554832458	1.03250670433044	-1	-349.75	1.04736542701721		0				-349.75	50.25	0		0	0.0496933162212372
_3299.007	28.92458203125	3.19212293624878	1.02658009529114	-1	-349.75	1.04151511192322		0				-349.75	50.25	0		0	0.0690059810876846
_3299.007	29.8191875	2.97552895545959	1.01944410800934	-1	-349.75	1.03445494174957		0				-349.75	50.25	0		0	0.0907783433794975
_3299.007	30.675892578125	2.75603723526001	1.00998640060425	-1	-349.75	1.02507412433624		0				-349.75	50.25	0		0	0.11766193062067
_3299.007	31.552546875	2.53714895248413	0.999734699726105	-1	-349.75	1.01489901542664		0				-349.75	50.25	0		0	0.144591256976128
_3299.007	32.411248046875	2.31813979148865	0.989376902580261	-1	-349.75	1.00461781024933		0				-349.75	50.25	0		0	0.169550210237503
_3299.007	33.26496484375	2.09997582435608	0.979374527931213	-1	-349.75	0.994691789150238		0				-349.75	50.25	0		0	0.191477358341217
_3299.007	34.120671875	1.88096618652344	0.9668288230896	-1	-349.75	0.98222279548645		0				-349.75	50.25	0		0	0.216296643018723
_3299.007	34.94247265625	1.66316390037537	0.953258395195007	-1	-349.75	0.968728542327881		0				-349.75	50.25	0		0	0.240209236741066
_3299.007	35.84405859375	1.4437917470932	0.937467813491821	-1	-349.75	0.95301479101181		0				-349.75	50.25	0		0	0.264620274305344
_3299.007	36.7047578125	1.22490251064301	0.923828184604645	-1	-349.75	0.93945175409317		0				-349.75	50.25	0		0	0.282718062400818
_3299.007	37.55248828125	1.00734102725983	0.908388376235962	-1	-349.75	0.924088060855865		0				-349.75	50.25	0		0	0.299865782260895
_3299.007	38.38924609375	0.789054930210114	0.890580654144287	-1	-349.75	0.906356751918793		0				-349.75	50.25	0		0	0.31579202413559
_3299.007	39.23996875	0.573304116725922	0.869555711746216	-1	-349.75	0.885407328605652		0				-349.75	50.25	0		0	0.330062329769135
_3299.007	40.133578125	0.352603018283844	0.845382809638977	-1	-349.75	0.861311674118042		0				-349.75	50.25	0		0	0.341217488050461
_3299.008	0.178522506713867	0.0536420531570911	-4.15444701502565E-05	-1	-400	0.127591744065285		0				-400	50	0		0	0
_3299.008	0.850723388671875	0.0672849789261818	0.00469452375546098	-1	-400	0.132304251194		0				-400	50	0		0.000284935435047373	0
_3299.008	1.7553017578125	0.10519540309906	0.0203844644129276	-1	-400	0.147980928421021		0				-400	50	0		0.00163689465261996	0
_3299.008	2.74764697265625	0.167373314499855	0.0605116337537766	-1	-400	0.188086330890656		0				-400	50	0		0.0071026342920959	0
_3299.008	3.80780859375	0.252852827310562	0.102978952229023	-1	-400	0.230523735284805		0				-400	50	0		0.0160192865878344	0
_3299.008	4.9138486328125	0.367187649011612	0.157082989811897	-1	-400	0.284587770700455		0				-400	50	0		0.0327802263200283	0
_3299.008	6.0657646484375	0.502530097961426	0.209040328860283	-1	-400	0.336497724056244		0				-400	50	0		0.0553537383675575	0
_3299.008	7.19773486328125	0.661415457725525	0.258084774017334	-1	-400	0.385486572980881		0				-400	50	0		0.0838639065623283	0
_3299.008	8.3396787109375	0.854226887226105	0.314962238073349	-1	-400	0.442296534776688		0				-400	50	0		0.126915708184242	0
_3299.008	9.6252373046875	1.06442368030548	0.38022193312645	-1	-400	0.507482647895813		0				-400	50	0		0.189450412988663	0
_3299.008	10.915783203125	1.29297184944153	0.438834458589554	-1	-400	0.566015183925629		0				-400	50	0		0.258442580699921	0
_3299.008	12.200345703125	1.55327260494232	0.498176068067551	-1	-400	0.625265717506409		0				-400	50	0		0.342763274908066	0
_3299.008	13.4978720703125	1.83892703056335	0.560097694396973	-1	-400	0.68708735704422		0				-400	50	0		0.447618961334229	0
_3299.008	14.7864228515625	2.15174603462219	0.622268438339233	-1	-400	0.749148607254028		0				-400	50	0		0.571452081203461	0
_3299.008	16.07696875	2.4843647480011	0.683783531188965	-1	-400	0.810547292232513		0				-400	50	0		0.713777601718903	0
_3299.008	17.3405859375	2.84511375427246	0.74478143453598	-1	-400	0.871418952941895		0				-400	50	0		0.875984668731689	0
_3299.008	18.488513671875	3.22928428649902	0.805036127567291	-1	-400	0.931539177894592		0				-400	50	0		1.05858170986176	0
_3299.008	19.737171875	3.63735938072205	0.869177222251892	-1	-400	0.995537400245667		0				-400	50	0		1.27830839157104	0
_3299.008	20.893078125	4.07332277297974	0.931656539440155	-1	-400	1.05786418914795		0				-400	50	0		1.51859927177429	0
_3299.008	22.17265234375	4.52993059158325	0.998954653739929	-1	-400	1.12500250339508		0				-400	50	0		1.80740308761597	0
_3299.008	23.468185546875	5.01237440109253	1.06602191925049	-1	-400	1.19190084934235		0				-400	50	0		2.1265857219696	0
_3299.008	24.60015625	5.01261615753174	1.09603834152222	-1	-400	1.22191715240479	0	3.19559144973755	0	0	0	-400	50	0	0	2.27704238891602	0	0	0	0	0	0	0	0
_3299.008	25.4668359375	4.76885890960693	1.10004937648773	-1	-400	1.22601354122162		0				-400	50	0		0	0
_3299.008	26.3544609375	4.52546358108521	1.0997771024704	-1	-400	1.22582650184631		0				-400	50	0		0	0.000869417213834822
_3299.008	27.25405078125	4.28556966781616	1.09880781173706	-1	-400	1.22494113445282		0				-400	50	0		0	0.00476974388584495
_3299.008	28.10676953125	4.04277753829956	1.09373044967651	-1	-400	1.21994876861572		0				-400	50	0		0	0.0255589000880718
_3299.008	28.9874140625	3.79938173294067	1.08700525760651	-1	-400	1.21330881118774		0				-400	50	0		0	0.0515948832035065
_3299.008	29.833150390625	3.55465769767761	1.07924151420593	-1	-400	1.20563066005707		0				-400	50	0		0	0.0798273682594299
_3299.008	30.699830078125	3.31222748756409	1.07079005241394	-1	-400	1.19726407527924		0				-400	50	0		0	0.108553647994995
_3299.008	31.581470703125	3.06895160675049	1.06106460094452	-1	-400	1.18762373924255		0				-400	50	0		0	0.139311909675598
_3299.008	32.458123046875	2.82724523544312	1.05162525177002	-1	-400	1.17826902866364		0				-400	50	0		0	0.166890636086464
_3299.008	33.33976171875	2.58312392234802	1.04267072677612	-1	-400	1.16939985752106		0				-400	50	0		0	0.19088314473629
_3299.008	34.237359375	2.33996844291687	1.03005111217499	-1	-400	1.15686535835266		0				-400	50	0		0	0.221737414598465
_3299.008	35.09506640625	2.09669184684753	1.01855790615082	-1	-400	1.14545738697052		0				-400	50	0		0	0.247044265270233
_3299.008	36.00862109375	1.85244905948639	1.00576293468475	-1	-400	1.13274788856506		0				-400	50	0		0	0.272140026092529
_3299.008	36.847375	1.61050009727478	0.991952478885651	-1	-400	1.11902213096619		0				-400	50	0		0	0.295905858278275
_3299.008	37.7379921875	1.36698126792908	0.975483357906342	-1	-400	1.10263824462891		0				-400	50	0		0	0.320297241210938
_3299.008	38.6595234375	1.124307513237	0.958132684230804	-1	-400	1.08537244796753		0				-400	50	0		0	0.341804206371307
_3299.008	39.50825390625	0.879701614379883	0.938543260097504	-1	-400	1.06586861610413		0				-400	50	0		0	0.361347109079361
_3299.008	40.35	0.640287101268768	0.9181969165802	-1	-400	1.04560613632202		0				-400	50	0		0	0.376746535301208
_3299.008	41.161828125	0.397733271121979	0.892173111438751	-1	-400	1.01966714859009		0				-400	50	0		0	0.390209078788757
_3299.009	0.178521896362305	0.0323687493801117	-0.00142174388747662	-1	-450	0.0189797710627317		0				-450	50	0		0	0
_3299.009	0.903581726074219	0.0456494726240635	0.00599163258448243	-1	-450	0.0263771712779999		0				-450	50	0		0.000288565963273868	0
_3299.009	1.913876953125	0.0912868604063988	0.0310336593538523	-1	-450	0.0514032244682312		0				-450	50	0		0.00200205389410257	0
_3299.009	3.031884765625	0.153826981782913	0.0783663764595985	-1	-450	0.0987140536308289		0				-450	50	0		0.00780032342299819	0
_3299.009	4.01724731445313	0.247395649552345	0.121359832584858	-1	-450	0.141674757003784		0				-450	50	0		0.0164187271147966	0
_3299.009	5.18213037109375	0.372958719730377	0.183001637458801	-1	-450	0.203272610902786		0				-450	50	0		0.0355249792337418	0
_3299.009	6.4307880859375	0.521702587604523	0.245307803153992	-1	-450	0.265526711940765		0				-450	50	0		0.0633731484413147	0
_3299.009	7.57173388671875	0.699905335903168	0.292159527540207	-1	-450	0.312316089868546		0				-450	50	0		0.09195227175951	0
_3299.009	8.85430078125	0.901771664619446	0.358190178871155	-1	-450	0.378276079893112		0				-450	50	0		0.144775569438934	0
_3299.009	9.9922548828125	1.13418340682983	0.419549226760864	-1	-450	0.439553767442703		0				-450	50	0		0.207154899835587	0
_3299.009	11.28878515625	1.39315629005432	0.487582564353943	-1	-450	0.507496476173401		0				-450	50	0		0.293012052774429	0
_3299.009	12.387841796875	1.68219137191772	0.54834109544754	-1	-450	0.568153858184814		0				-450	50	0		0.386283278465271	0
_3299.009	13.649466796875	1.99682140350342	0.616466224193573	-1	-450	0.636168837547302		0				-450	50	0		0.511397302150726	0
_3299.009	14.8771796875	2.34296250343323	0.680676937103271	-1	-450	0.700258433818817		0				-450	50	0		0.650464773178101	0
_3299.009	16.162740234375	2.70600557327271	0.744227468967438	-1	-450	0.763681888580322		0				-450	50	0		0.810576260089874	0
_3299.009	17.339587890625	3.10031795501709	0.80701619386673	-1	-450	0.826332569122314		0				-450	50	0		0.992461442947388	0
_3299.009	18.491505859375	3.52469182014465	0.87208503484726	-1	-450	0.891252934932709		0				-450	50	0		1.2075103521347	0
_3299.009	19.767091796875	3.9759886264801	0.941806495189667	-1	-450	0.960816442966461		0				-450	50	0		1.46839714050293	0
_3299.009	20.940951171875	4.45287942886353	1.00678288936615	-1	-450	1.02562594413757		0				-450	50	0		1.74153244495392	0
_3299.009	22.227505859375	4.9563307762146	1.07957375049591	-1	-450	1.09824049472809		0				-450	50	0		2.08315563201904	0
_3299.009	23.475166015625	5.48875665664673	1.15290462970734	-1	-450	1.17138504981995		0				-450	50	0		2.46515607833862	0
_3299.009	24.594169921875	5.49044704437256	1.18029928207397	-1	-450	1.19877910614014	0	3.12110805511475	0	0	0	-450	50	0	0	2.61553859710693	0	0	0	0	0	0	0	0
_3299.009	25.469828125	5.21855974197388	1.18673825263977	-1	-450	1.20531332492828		0				-450	50	0		2.65052556991577	0
_3299.009	26.47214453125	4.95439910888672	1.18703365325928	-1	-450	1.20570111274719		0				-450	50	0		0	0
_3299.009	27.3577734375	4.68565034866333	1.18348872661591	-1	-450	1.20225024223328		0				-450	50	0		0	0.0166332516819239
_3299.009	28.217474609375	4.4207649230957	1.17914068698883	-1	-450	1.19799494743347		0				-450	50	0		0	0.0360086522996426
_3299.009	29.090138671875	4.15370607376099	1.17402184009552	-1	-450	1.19296956062317		0				-450	50	0		0	0.0575536228716373
_3299.009	29.997708984375	3.88616394996643	1.16513180732727	-1	-450	1.18417310714722		0				-450	50	0		0	0.0929145514965057
_3299.009	30.8663828125	3.61608624458313	1.15639412403107	-1	-450	1.17552995681763		0				-450	50	0		0	0.125336110591888
_3299.009	31.716109375	3.34890580177307	1.1475133895874	-1	-450	1.16674280166626		0				-450	50	0		0	0.15593758225441
_3299.009	32.655595703125	3.08933115005493	1.13658320903778	-1	-450	1.15590345859528		0				-450	50	0		0	0.190830662846565
_3299.009	33.65491796875	2.81526851654053	1.12537610530853	-1	-450	1.14479231834412		0				-450	50	0		0	0.223634198307991
_3299.009	34.4976640625	2.54627633094788	1.1109379529953	-1	-450	1.13044822216034		0				-450	50	0		0	0.262087225914001
_3299.009	35.40124609375	2.2790949344635	1.09829533100128	-1	-450	1.11789917945862		0				-450	50	0		0	0.29236426949501
_3299.009	36.2250390625	2.01336193084717	1.08402800559998	-1	-450	1.10372483730316		0				-450	50	0		0	0.322785586118698
_3299.009	37.13261328125	1.7450932264328	1.0673280954361	-1	-450	1.08711886405945		0				-450	50	0		0	0.353992074728012
_3299.009	37.9943046875	1.47549629211426	1.05291295051575	-1	-450	1.07279801368713		0				-450	50	0		0	0.377052754163742
_3299.009	38.8649765625	1.21024537086487	1.03606081008911	-1	-450	1.05603873729706		0				-450	50	0		0	0.399558335542679
_3299.009	39.78750390625	0.941613733768463	1.01563131809235	-1	-450	1.03570330142975		0				-450	50	0		0	0.42143788933754
_3299.009	40.647203125	0.6758793592453	0.993166327476501	-1	-450	1.01333129405975		0				-450	50	0		0	0.439531147480011
_3299.009	41.49194140625	0.409782469272614	0.968550384044647	-1	-450	0.988808453083038		0				-450	50	0		0	0.452842891216278
_3299.010	0.184506195068359	0.0386831276118755	-0.000470837228931487	-1	-500	0.0224867798388004		0				-500	50	0		0	0
_3299.010	0.898594177246094	0.0554651319980621	0.00623628310859203	-1	-500	0.0291744861751795		0				-500	50	0		0.000314818025799468	0
_3299.010	1.88794580078125	0.0953072980046272	0.0342418029904366	-1	-500	0.0571660622954369		0				-500	50	0		0.00242499681189656	0
_3299.010	2.99298803710938	0.171128123998642	0.0840302258729935	-1	-500	0.106927946209908		0				-500	50	0		0.00905416160821915	0
_3299.010	4.09304321289062	0.280995845794678	0.135101646184921	-1	-500	0.157960906624794		0				-500	50	0		0.0205907747149467	0
_3299.010	5.23698193359375	0.411026030778885	0.198017373681068	-1	-500	0.220831125974655		0				-500	50	0		0.0423445589840412	0
_3299.010	6.3908935546875	0.572929799556732	0.254248887300491	-1	-500	0.277005970478058		0				-500	50	0		0.0699813440442085	0
_3299.010	7.5128896484375	0.768276691436768	0.312949657440186	-1	-500	0.335638374090195		0				-500	50	0		0.109300419688225	0
_3299.010	8.65084375	0.989460349082947	0.378998637199402	-1	-500	0.401609927415848		0				-500	50	0		0.167280748486519	0
_3299.010	9.8027607421875	1.24227595329285	0.445024281740189	-1	-500	0.467547088861465		0				-500	50	0		0.240857928991318	0
_3299.010	10.9447041015625	1.52563667297363	0.510652661323547	-1	-500	0.533076286315918		0				-500	50	0		0.331547468900681	0
_3299.010	12.22527734375	1.83905971050262	0.581833600997925	-1	-500	0.604147553443909		0				-500	50	0		0.451114058494568	0
_3299.010	13.4898916015625	2.18121671676636	0.650327920913696	-1	-500	0.672522127628326		0				-500	50	0		0.588556408882141	0
_3299.010	14.7963955078125	2.554039478302	0.715535581111908	-1	-500	0.737599313259125		0				-500	50	0		0.742634952068329	0
_3299.010	15.9084189453125	2.9583728313446	0.778301358222961	-1	-500	0.800223529338837		0				-500	50	0		0.915240287780762	0
_3299.010	17.168048828125	3.39047384262085	0.851304769515991	-1	-500	0.873075723648071		0				-500	50	0		1.14650392532349	0
_3299.010	18.331931640625	3.85263657569885	0.919743061065674	-1	-500	0.941352248191833		0				-500	50	0		1.39377117156982	0
_3299.010	19.5815859375	4.34377431869507	0.991467714309692	-1	-500	1.01290500164032		0				-500	50	0		1.68700909614563	0
_3299.010	20.7115625	4.86400747299194	1.05709946155548	-1	-500	1.07835471630096		0				-500	50	0		1.98833215236664	0
_3299.010	21.868466796875	5.41695785522461	1.12981653213501	-1	-500	1.15087819099426		0				-500	50	0		2.36113810539246	0
_3299.010	23.000435546875	5.9985203742981	1.19560062885284	-1	-500	1.21645879745483		0				-500	50	0		2.73545479774475	0
_3299.010	24.133404296875	5.99888229370117	1.22905111312866	-1	-500	1.24990916252136	0	3.25895738601685	0	0	0	-500	50	0	0	2.93611359596252	0	0	0	0	0	0	0	0
_3299.010	25.148685546875	5.70683336257935	1.23703181743622	-1	-500	1.25799202919006		0				-500	50	0		2.98342180252075	0
_3299.010	26.052267578125	5.41828584671021	1.23820888996124	-1	-500	1.25927007198334		0				-500	50	0		0	0
_3299.010	27.060568359375	5.12116575241089	1.23590099811554	-1	-500	1.25706624984741		0				-500	50	0		0	0.0116139473393559
_3299.010	28.067873046875	4.82742547988892	1.23096668720245	-1	-500	1.25223469734192		0				-500	50	0		0	0.0356472656130791
_3299.010	28.96148046875	4.53477191925049	1.22480928897858	-1	-500	1.24617969989777		0				-500	50	0		0	0.0639911741018295
_3299.010	29.95980859375	4.24803400039673	1.21840715408325	-1	-500	1.23987793922424		0				-500	50	0		0	0.0916648134589195
_3299.010	30.95215234375	3.95368933677673	1.20903253555298	-1	-500	1.23060631752014		0				-500	50	0		0	0.12968635559082
_3299.010	31.866705078125	3.66103482246399	1.20049786567688	-1	-500	1.22217416763306		0				-500	50	0		0	0.161790952086449
_3299.010	32.86503125	3.36813831329346	1.18946623802185	-1	-500	1.21124505996704		0				-500	50	0		0	0.200202271342278
_3299.010	33.85937109375	3.0764491558075	1.17719745635986	-1	-500	1.19907832145691		0				-500	50	0		0	0.239406913518906
_3299.010	34.72605078125	2.78572535514832	1.16323471069336	-1	-500	1.18521738052368		0				-500	50	0		0	0.280034691095352
_3299.010	35.5947265625	2.4930694103241	1.14987671375275	-1	-500	1.17196178436279		0				-500	50	0		0	0.315021395683289
_3299.010	36.4504375	2.19811940193176	1.13524460792542	-1	-500	1.15743291378021		0				-500	50	0		0	0.349100261926651
_3299.010	37.36199609375	1.90823972225189	1.11941254138947	-1	-500	1.14170229434967		0				-500	50	0		0	0.381398022174835
_3299.010	38.23166796875	1.61691093444824	1.10122168064117	-1	-500	1.12361335754395		0				-500	50	0		0	0.413281053304672
_3299.010	39.095359375	1.32256352901459	1.08401870727539	-1	-500	1.10651338100433		0				-500	50	0		0	0.438413500785828
_3299.010	39.9201484375	1.03099262714386	1.06395852565765	-1	-500	1.08655524253845		0				-500	50	0		0	0.461899787187576
_3299.010	40.76289453125	0.740387260913849	1.04063498973846	-1	-500	1.06333351135254		0				-500	50	0		0	0.482467114925385
_3299.010	41.6016484375	0.451230347156525	1.01369738578796	-1	-500	1.03649711608887		0				-500	50	0		0	0.498456478118896
_3299.011	0.198468399047852	0.0372101739048958	0.00101091526448727	-1	-550	0.0215193163603544		0				-550	50	0		0	0
_3299.011	0.893607971191406	0.0529055744409561	0.00661018397659063	-1	-550	0.0271000675857067		0				-550	50	0		0.000251456804107875	0
_3299.011	1.47106237792969	0.100474700331688	0.0270823370665312	-1	-550	0.047555573284626		0				-550	50	0		0.00182019220665097	0
_3299.011	2.61200927734375	0.183539554476738	0.0849949792027473	-1	-550	0.105439141392708		0				-550	50	0		0.0100400717929006	0
_3299.011	3.74298120117188	0.298236608505249	0.140234634280205	-1	-550	0.160638645291328		0				-550	50	0		0.0233369767665863	0
_3299.011	4.75726611328125	0.439374268054962	0.198368221521378	-1	-550	0.218722835183144		0				-550	50	0		0.0447587408125401	0
_3299.011	5.91815966796875	0.616731941699982	0.259751111268997	-1	-550	0.280043661594391		0				-550	50	0		0.0771393850445747	0
_3299.011	7.0501298828125	0.827894866466522	0.321613758802414	-1	-550	0.341832399368286		0				-550	50	0		0.121770225465298	0
_3299.011	8.2050380859375	1.06827509403229	0.388364344835281	-1	-550	0.408498853445053		0				-550	50	0		0.184975683689117	0
_3299.011	9.4905986328125	1.34221887588501	0.460409015417099	-1	-550	0.48044764995575		0				-550	50	0		0.271691739559174	0
_3299.011	10.6365302734375	1.64984691143036	0.525635778903961	-1	-550	0.545566737651825		0				-550	50	0		0.36911204457283	0
_3299.011	11.9480205078125	1.98886501789093	0.601501762866974	-1	-550	0.62131404876709		0				-550	50	0		0.506923377513885	0
_3299.011	13.22958984375	2.36084294319153	0.667614281177521	-1	-550	0.687296390533447		0				-550	50	0		0.650425314903259	0
_3299.011	14.491212890625	2.76457285881042	0.739173233509064	-1	-550	0.758714020252228		0				-550	50	0		0.833447873592377	0
_3299.011	15.6481162109375	3.20150351524353	0.806683957576752	-1	-550	0.826071858406067		0				-550	50	0		1.03437876701355	0
_3299.011	16.9326796875	3.67103123664856	0.87971967458725	-1	-550	0.898943185806274		0				-550	50	0		1.2847843170166	0
_3299.011	18.059662109375	4.17122411727905	0.951633632183075	-1	-550	0.970682084560394		0				-550	50	0		1.56608164310455	0
_3299.011	19.22953125	4.70256471633911	1.0221027135849	-1	-550	1.04096519947052		0				-550	50	0		1.87792038917542	0
_3299.011	20.363494140625	5.26734685897827	1.09683680534363	-1	-550	1.11550164222717		0				-550	50	0		2.24948120117188	0
_3299.011	21.5084296875	5.8710036277771	1.17132163047791	-1	-550	1.18977522850037		0				-550	50	0		2.6631236076355	0
_3299.011	22.640400390625	6.4972357749939	1.24271857738495	-1	-550	1.26095294952393	0	3.12837815284729	0	0	0	-550	50	0	0	3.10329532623291	0	0	0	0	0	0	0	0
_3299.011	23.776359375	6.49711513519287	1.27579522132874	-1	-550	1.29402959346771		0				-550	50	0		3.31820034980774	0
_3299.011	24.7657109375	6.17935132980347	1.2839652299881	-1	-550	1.30231082439423		0				-550	50	0		3.37068867683411	0
_3299.011	25.75705859375	5.86412191390991	1.28580224514008	-1	-550	1.30425822734833		0				-550	50	0		0	0
_3299.011	26.759375	5.54684019088745	1.2830559015274	-1	-550	1.30162286758423		0				-550	50	0		0	0.0150356255471706
_3299.011	27.765681640625	5.23052406311035	1.27880477905273	-1	-550	1.29748249053955		0				-550	50	0		0	0.0373469889163971
_3299.011	28.77498046875	4.91312074661255	1.2727165222168	-1	-550	1.29150533676147		0				-550	50	0		0	0.0676621124148369
_3299.011	29.80721875	4.59668302536011	1.26523900032043	-1	-550	1.2841385602951		0				-550	50	0		0	0.102690376341343
_3299.011	30.798564453125	4.28205585479736	1.2566351890564	-1	-550	1.27564489841461		0				-550	50	0		0	0.140397012233734
_3299.011	31.7889140625	3.96453094482422	1.24722361564636	-1	-550	1.26634442806244		0				-550	50	0		0	0.178745448589325
_3299.011	32.662576171875	3.64809203147888	1.23428547382355	-1	-550	1.25351703166962		0				-550	50	0		0	0.227570489048958
_3299.011	33.66788671875	3.33117008209229	1.2222660779953	-1	-550	1.24160861968994		0				-550	50	0		0	0.269126653671265
_3299.011	34.5146171875	3.01388549804688	1.20979881286621	-1	-550	1.22925233840942		0				-550	50	0		0	0.308327108621597
_3299.011	35.45111328125	2.6992564201355	1.19356048107147	-1	-550	1.21312415599823		0				-550	50	0		0	0.354398488998413
_3299.011	36.43747265625	2.38076376914978	1.17766833305359	-1	-550	1.19734346866608		0				-550	50	0		0	0.39448156952858
_3299.011	37.424828125	2.06323647499084	1.1593621969223	-1	-550	1.17914843559265		0				-550	50	0		0	0.434910863637924
_3299.011	38.312453125	1.74776136875153	1.14170217514038	-1	-550	1.16159880161285		0				-550	50	0		0	0.468351602554321
_3299.011	39.13923828125	1.43144071102142	1.12256979942322	-1	-550	1.14257717132568		0				-550	50	0		0	0.498588472604752
_3299.011	39.9959453125	1.11234271526337	1.10155415534973	-1	-550	1.12167322635651		0				-550	50	0		0	0.525176048278809
_3299.011	40.92047265625	0.798315167427063	1.07607972621918	-1	-550	1.09630870819092		0				-550	50	0		0	0.549407482147217
_3299.011	41.7771796875	0.484045714139938	1.04741108417511	-1	-550	1.06775009632111		0				-550	50	0		0	0.567718744277954
_3299.012	0.183507507324219	0.0363529659807682	0.0020956879016012	-1	-600	0.018413046374917		0				-600	50	0		0	0
_3299.012	0.909564086914063	0.0555496476590633	0.00525768287479877	-1	-600	0.0215555988252163		0				-600	50	0		0.000144404402817599	0
_3299.012	1.93482019042969	0.107827395200729	0.0392548330128193	-1	-600	0.0555344521999359		0				-600	50	0		0.00292008672840893	0
_3299.012	2.93514306640625	0.195238664746284	0.0922559946775436	-1	-600	0.108505018055439		0				-600	50	0		0.0109468773007393	0
_3299.012	4.10401416015625	0.31669682264328	0.154922738671303	-1	-600	0.171129256486893		0				-600	50	0		0.0269766617566347	0
_3299.012	5.16018798828125	0.473288387060165	0.219361647963524	-1	-600	0.235513359308243		0				-600	50	0		0.052407905459404	0
_3299.012	6.28318212890625	0.664409637451172	0.28522190451622	-1	-600	0.30130672454834		0				-600	50	0		0.0898343920707703	0
_3299.012	7.44008642578125	0.888732492923737	0.346724420785904	-1	-600	0.362730711698532		0				-600	50	0		0.137534499168396	0
_3299.012	8.71367578125	1.15567398071289	0.42045870423317	-1	-600	0.436371564865112		0				-600	50	0		0.212810412049294	0
_3299.012	9.9084775390625	1.44470930099487	0.491870880126953	-1	-600	0.50768256187439		0				-600	50	0		0.305528402328491	0
_3299.012	11.0544111328125	1.7766045331955	0.561293303966522	-1	-600	0.576988875865936		0				-600	50	0		0.417157024145126	0
_3299.012	12.3459541015625	2.14073514938354	0.639056324958801	-1	-600	0.654624402523041		0				-600	50	0		0.569219470024109	0
_3299.012	13.4958759765625	2.54217147827148	0.704582512378693	-1	-600	0.720010101795197		0				-600	50	0		0.722316980361938	0
_3299.012	14.7924052734375	2.97765374183655	0.782871186733246	-1	-600	0.798146367073059		0				-600	50	0		0.937966227531433	0
_3299.012	15.9523017578125	3.44887208938599	0.854942262172699	-1	-600	0.870052516460419		0				-600	50	0		1.16901957988739	0
_3299.012	17.116185546875	3.95522260665894	0.92700856924057	-1	-600	0.941941618919373		0				-600	50	0		1.43515634536743	0
_3299.012	18.231201171875	4.49223804473877	1.00094413757324	-1	-600	1.01568925380707		0				-600	50	0		1.74664640426636	0
_3299.012	19.368158203125	5.06655883789063	1.07828617095947	-1	-600	1.09283018112183		0				-600	50	0		2.11533403396606	0
_3299.012	20.499130859375	5.67552804946899	1.15587747097015	-1	-600	1.17020845413208		0				-600	50	0		2.53093552589417	0
_3299.012	21.660025390625	6.31902503967285	1.2319962978363	-1	-600	1.24610197544098		0				-600	50	0		2.98609042167664	0
_3299.012	22.773044921875	6.99777460098267	1.30794894695282	-1	-600	1.32181704044342	0	3.30374884605408	0	0	0	-600	50	0	0	3.49023175239563	0	0	0	0	0	0	0	0
_3299.012	23.91199609375	6.99729156494141	1.34229052066803	-1	-600	1.35615885257721		0				-600	50	0		3.73053932189941	0
_3299.012	24.90134765625	6.65586471557617	1.35068655014038	-1	-600	1.36467432975769		0				-600	50	0		3.78867125511169	0
_3299.012	25.93458203125	6.31721448898315	1.35537624359131	-1	-600	1.36948263645172		0				-600	50	0		0	0
_3299.012	26.8910234375	5.97506237030029	1.35391306877136	-1	-600	1.36813914775848		0				-600	50	0		0	0.00825685542076826
_3299.012	27.873392578125	5.63303089141846	1.35011422634125	-1	-600	1.36445999145508		0				-600	50	0		0	0.0296107046306133
_3299.012	28.889673828125	5.29136085510254	1.34250283241272	-1	-600	1.35696816444397		0				-600	50	0		0	0.0705324336886406
_3299.012	29.920912109375	4.95089817047119	1.33502066135406	-1	-600	1.34960520267487		0				-600	50	0		0	0.108239360153675
_3299.012	30.932205078125	4.60946893692017	1.32660603523254	-1	-600	1.34131002426147		0				-600	50	0		0	0.147891581058502
_3299.012	31.964443359375	4.2674355506897	1.31564819812775	-1	-600	1.33047199249268		0				-600	50	0		0	0.195996090769768
_3299.012	33.0026640625	3.93059349060059	1.30502724647522	-1	-600	1.31996893882751		0				-600	50	0		0	0.239048272371292
_3299.012	34.01395703125	3.58662748336792	1.29352009296417	-1	-600	1.30858218669891		0				-600	50	0		0	0.281846672296524
_3299.012	35.019265625	3.24652481079102	1.27773869037628	-1	-600	1.29291975498199		0				-600	50	0		0	0.33535835146904
_3299.012	35.9278359375	2.9060595035553	1.26629149913788	-1	-600	1.28159177303314		0				-600	50	0		0	0.37020668387413
_3299.012	36.93314453125	2.5646276473999	1.24936079978943	-1	-600	1.26478052139282		0				-600	50	0		0	0.416191071271896
_3299.012	37.92848046875	2.22247123718262	1.23307633399963	-1	-600	1.24861586093903		0				-600	50	0		0	0.454882115125656
_3299.012	38.82408203125	1.88779962062836	1.21444249153137	-1	-600	1.2300990819931		0				-600	50	0		0	0.492936462163925
_3299.012	39.72267578125	1.53839826583862	1.19343137741089	-1	-600	1.2092102766037		0				-600	50	0		0	0.52872109413147
_3299.012	40.5913515625	1.2020355463028	1.17155265808105	-1	-600	1.18744933605194		0				-600	50	0		0	0.558538377285004
_3299.012	41.48994921875	0.856858849525452	1.14600431919098	-1	-600	1.16202175617218		0				-600	50	0		0	0.584714651107788
_3299.012	42.351640625	0.520374536514282	1.11719715595245	-1	-600	1.13333237171173		0				-600	50	0		0	0.604470670223236
_3299.013	0.181513793945313	0.0378500670194626	-0.0011909413151443	-1	-649.5	0.0214533414691687		0				-649.5	50	0		0	0
_3299.013	0.892610229492187	0.0552357397973537	0.0068179052323103	-1	-649.5	0.0294428560882807		0				-649.5	50	0		0.000371855188859627	0
_3299.013	1.89991333007813	0.111980639398098	0.0410089120268822	-1	-649.5	0.0636140033602715		0				-649.5	50	0		0.0032288427464664	0
_3299.013	2.91419848632813	0.20422126352787	0.0951363444328308	-1	-649.5	0.117709152400494		0				-649.5	50	0		0.0117813376709819	0
_3299.013	4.05315112304687	0.335217356681824	0.158435449004173	-1	-649.5	0.180962413549423		0				-649.5	50	0		0.0288419611752033	0
_3299.013	5.21703515625	0.504727423191071	0.229858249425888	-1	-649.5	0.252325892448425		0				-649.5	50	0		0.0588126480579376	0
_3299.013	6.488630859375	0.714441657066345	0.289994686841965	-1	-649.5	0.312388926744461		0				-649.5	50	0		0.0954261496663094	0
_3299.013	7.62359326171875	0.949871897697449	0.365155607461929	-1	-649.5	0.387467443943024		0				-649.5	50	0		0.157903254032135	0
_3299.013	8.8862138671875	1.22888660430908	0.439752966165543	-1	-649.5	0.461967140436172		0				-649.5	50	0		0.239061683416367	0
_3299.013	10.0062158203125	1.54460394382477	0.509807944297791	-1	-649.5	0.531911611557007		0				-649.5	50	0		0.336056858301163	0
_3299.013	11.169103515625	1.90088713169098	0.586301803588867	-1	-649.5	0.608280777931213		0				-649.5	50	0		0.467621475458145	0
_3299.013	12.4536650390625	2.29435539245605	0.662287592887878	-1	-649.5	0.684128880500793		0				-649.5	50	0		0.626722037792206	0
_3299.013	13.747203125	2.72319793701172	0.736496031284332	-1	-649.5	0.758187174797058		0				-649.5	50	0		0.812517881393433	0
_3299.013	15.033759765625	3.18886303901672	0.813699901103973	-1	-649.5	0.835228085517883		0				-649.5	50	0		1.04025304317474	0
_3299.013	16.26745703125	3.69279932975769	0.88938969373703	-1	-649.5	0.91074150800705		0				-649.5	50	0		1.3000819683075	0
_3299.013	17.500158203125	4.23428249359131	0.96476548910141	-1	-649.5	0.985927760601044		0				-649.5	50	0		1.59808588027954	0
_3299.013	18.637115234375	4.80993175506592	1.04245829582214	-1	-649.5	1.06341910362244		0				-649.5	50	0		1.94850993156433	0
_3299.013	19.911703125	5.42662811279297	1.12660849094391	-1	-649.5	1.14735341072083		0				-649.5	50	0		2.37810945510864	0
_3299.013	21.170333984375	6.07942247390747	1.20169341564178	-1	-649.5	1.22220993041992		0				-649.5	50	0		2.80876040458679	0
_3299.013	22.4479140625	6.76819276809692	1.27998173236847	-1	-649.5	1.30025720596313		0				-649.5	50	0		3.31012105941772	0
_3299.013	23.70455078125	7.49897575378418	1.36235046386719	-1	-649.5	1.38237011432648	0	3.46021389961243	0	0	0	-649.5	50	0	0	3.89588069915771	0	0	0	0	0	0	0	0
_3299.013	24.861455078125	7.49788904190063	1.39382100105286	-1	-649.5	1.41384100914001		0				-649.5	50	0		4.13186311721802	0
_3299.013	25.882720703125	7.13135099411011	1.40345883369446	-1	-649.5	1.42360711097717		0				-649.5	50	0		4.20329856872559	0
_3299.013	26.914958984375	6.76432943344116	1.40573441982269	-1	-649.5	1.42601120471954		0				-649.5	50	0		0	0
_3299.013	27.963154296875	6.40068769454956	1.40367114543915	-1	-649.5	1.42407524585724		0				-649.5	50	0		0	0.012743734754622
_3299.013	28.959486328125	6.03547620773315	1.3993091583252	-1	-649.5	1.41984105110168		0				-649.5	50	0		0	0.0390721075236797
_3299.013	29.9438515625	5.66821193695068	1.39230704307556	-1	-649.5	1.41296744346619		0				-649.5	50	0		0	0.0792951807379723
_3299.013	30.92323046875	5.30130910873413	1.38417863845825	-1	-649.5	1.40496742725372		0				-649.5	50	0		0	0.123173207044601
_3299.013	31.946490234375	4.93706226348877	1.37555634975433	-1	-649.5	1.39647269248962		0				-649.5	50	0		0	0.16665968298912
_3299.013	32.965765625	4.57679891586304	1.36692011356354	-1	-649.5	1.38796246051788		0				-649.5	50	0		0	0.207141846418381
_3299.013	33.969078125	4.2091703414917	1.35411596298218	-1	-649.5	1.37528705596924		0				-649.5	50	0		0	0.262825042009354
_3299.013	34.9993203125	3.84794020652771	1.34125638008118	-1	-649.5	1.36255383491516		0				-649.5	50	0		0	0.314121246337891
_3299.013	35.976703125	3.47487783432007	1.32679510116577	-1	-649.5	1.3482232093811		0				-649.5	50	0		0	0.366591811180115
_3299.013	36.946109375	3.11014556884766	1.31209373474121	-1	-649.5	1.33364951610565		0				-649.5	50	0		0	0.414575934410095
_3299.013	37.8068046875	2.74396395683289	1.29728627204895	-1	-649.5	1.31897020339966		0				-649.5	50	0		0	0.457543045282364
_3299.013	38.82009375	2.37910985946655	1.27907705307007	-1	-649.5	1.30088865756989		0				-649.5	50	0		0	0.503859519958496
_3299.013	39.8443515625	2.01244425773621	1.25867068767548	-1	-649.5	1.28061056137085		0				-649.5	50	0		0	0.548385560512543
_3299.013	40.740953125	1.64541602134705	1.23813498020172	-1	-649.5	1.26020336151123		0				-649.5	50	0		0	0.585708975791931
_3299.013	41.616609375	1.28188848495483	1.21586394309998	-1	-649.5	1.23805952072144		0				-649.5	50	0		0	0.618119835853577
_3299.013	42.46333984375	0.917636036872864	1.18869996070862	-1	-649.5	1.2110230922699		0				-649.5	50	0		0	0.647853553295135
_3299.013	43.38587109375	0.55205500125885	1.15806972980499	-1	-649.5	1.18052077293396		0				-649.5	50	0		0	0.670267999172211
_3299.014	0.181514205932617	0.0373912788927555	0.000997067778371274	-1	-700	0.0863367840647697		0				-700	50	0		0	0
_3299.014	0.872664428710938	0.0593648366630077	0.00914901588112116	-1	-700	0.0944679528474808		0				-700	50	0		0.000393370224628597	0
_3299.014	1.95277355957031	0.118403680622578	0.0477529652416706	-1	-700	0.133051246404648		0				-700	50	0		0.00382281700149179	0
_3299.014	2.96805590820312	0.214266300201416	0.103039018809795	-1	-700	0.188303738832474		0				-700	50	0		0.0130132408812642	0
_3299.014	4.07409741210938	0.357456505298615	0.172094225883484	-1	-700	0.257308840751648		0				-700	50	0		0.032739132642746	0
_3299.014	5.1462265625	0.536504507064819	0.24263995885849	-1	-700	0.327791899442673		0				-700	50	0		0.0642436891794205	0
_3299.014	6.29315771484375	0.755756616592407	0.307627707719803	-1	-700	0.392702907323837		0				-700	50	0		0.106184676289558	0
_3299.014	7.58868798828125	1.01122856140137	0.386453568935394	-1	-700	0.471439361572266		0				-700	50	0		0.175747737288475	0
_3299.014	8.716669921875	1.30895686149597	0.457182765007019	-1	-700	0.542064368724823		0				-700	50	0		0.257679283618927	0
_3299.014	9.9892626953125	1.64857923984528	0.537784934043884	-1	-700	0.622547626495361		0				-700	50	0		0.376695424318314	0
_3299.014	11.136193359375	2.02695631980896	0.609570503234863	-1	-700	0.694200813770294		0				-700	50	0		0.508377254009247	0
_3299.014	12.416765625	2.44662356376648	0.690116703510284	-1	-700	0.774600088596344		0				-700	50	0		0.688213646411896	0
_3299.014	13.5487353515625	2.90420007705688	0.763088047504425	-1	-700	0.847411274909973		0				-700	50	0		0.883013546466827	0
_3299.014	14.7026474609375	3.39847850799561	0.841778159141541	-1	-700	0.92592841386795		0				-700	50	0		1.13044762611389	0
_3299.014	15.8266396484375	3.93947911262512	0.918109476566315	-1	-700	1.00207042694092		0				-700	50	0		1.40981090068817	0
_3299.014	17.00049609375	4.51452541351318	0.996328592300415	-1	-700	1.08008825778961		0				-700	50	0		1.73959255218506	0
_3299.014	18.290046875	5.13327503204346	1.08448529243469	-1	-700	1.16802835464478		0				-700	50	0		2.1638069152832	0
_3299.014	19.380126953125	5.79114007949829	1.16158270835876	-1	-700	1.24489557743073		0				-700	50	0		2.58367133140564	0
_3299.014	20.55598046875	6.49113941192627	1.24357283115387	-1	-700	1.32664060592651		0				-700	50	0		3.08567953109741	0
_3299.014	21.640078125	7.22156095504761	1.32552146911621	-1	-700	1.40833365917206		0				-700	50	0		3.6457953453064	0
_3299.014	22.797978515625	8.00015258789063	1.40712869167328	-1	-700	1.48966836929321	0	3.74523186683655	0	0	0	-700	50	0	0	4.26482200622559	0	0	0	0	0	0	0	0
_3299.014	23.936931640625	7.99954843521118	1.44001626968384	-1	-700	1.52255618572235		0				-700	50	0		4.52791976928711	0
_3299.014	24.926283203125	7.60777807235718	1.44865715503693	-1	-700	1.53133416175842		0				-700	50	0		4.59642028808594	0
_3299.014	25.9984140625	7.21818065643311	1.45195746421814	-1	-700	1.53477084636688		0				-700	50	0		0	0
_3299.014	26.99175390625	6.83063459396362	1.449991106987	-1	-700	1.53294014930725		0				-700	50	0		0	0.0128596965223551
_3299.014	27.988087890625	6.43862152099609	1.44465982913971	-1	-700	1.52774608135223		0				-700	50	0		0	0.0473204404115677
_3299.014	29.002373046875	6.05022954940796	1.43776845932007	-1	-700	1.52099061012268		0				-700	50	0		0	0.0895042344927788
_3299.014	30.061537109375	5.6577320098877	1.43150019645691	-1	-700	1.51485967636108		0				-700	50	0		0	0.125394344329834
_3299.014	31.07781640625	5.26656246185303	1.42294251918793	-1	-700	1.5064389705658		0				-700	50	0		0	0.171389818191528
_3299.014	32.046224609375	4.87804841995239	1.41103827953339	-1	-700	1.49467062950134		0				-700	50	0		0	0.231082022190094
_3299.014	33.01463671875	4.48965454101563	1.39998352527618	-1	-700	1.48375189304352		0				-700	50	0		0	0.282224148511887
_3299.014	34.01794921875	4.09643077850342	1.3852082490921	-1	-700	1.46911418437958		0				-700	50	0		0	0.34506419301033
_3299.014	35.00630078125	3.70731139183044	1.37099623680115	-1	-700	1.45503842830658		0				-700	50	0		0	0.399986207485199
_3299.014	36.0295625	3.31891584396362	1.35474407672882	-1	-700	1.43892216682434		0				-700	50	0		0	0.456604331731796
_3299.014	37.06778515625	2.92822575569153	1.33944737911224	-1	-700	1.42376220226288		0				-700	50	0		0	0.503957509994507
_3299.014	38.06910546875	2.53656935691833	1.3218058347702	-1	-700	1.40625774860382		0				-700	50	0		0	0.551786720752716
_3299.014	38.93778125	2.14696478843689	1.30307495594025	-1	-700	1.38766324520111		0				-700	50	0		0	0.595330715179443
_3299.014	39.835375	1.75711822509766	1.28045749664307	-1	-700	1.36518228054047		0				-700	50	0		0	0.63921457529068
_3299.014	40.706046875	1.36618447303772	1.25534772872925	-1	-700	1.34020924568176		0				-700	50	0		0	0.678213596343994
_3299.014	41.60663671875	0.975612223148346	1.22802221775055	-1	-700	1.31302046775818		0				-700	50	0		0	0.710048973560333
_3299.014	42.5211875	0.586971163749695	1.198725938797	-1	-700	1.283860206604		0				-700	50	0		0	0.732831597328186
_3299.015	0.200462005615234	0.0442006662487984	0.000373900285921991	-1	-750	0.139087781310081		0				-750	50	0		0	0
_3299.015	0.901585815429688	0.0614656060934067	0.00878896098583937	-1	-750	0.147481337189674		0				-750	50	0		0.000443457451183349	0
_3299.015	1.94878295898438	0.128955811262131	0.0504440926015377	-1	-750	0.189112842082977		0				-750	50	0		0.00440722284838557	0
_3299.015	3.08274755859375	0.231941729784012	0.110050693154335	-1	-750	0.248683393001556		0				-750	50	0		0.0151566565036774	0
_3299.015	4.23765673828125	0.380685687065125	0.179553583264351	-1	-750	0.318134218454361		0				-750	50	0		0.0364303961396217	0
_3299.015	5.38957275390625	0.571082592010498	0.249476104974747	-1	-750	0.387990117073059		0				-750	50	0		0.0696737021207809	0
_3299.015	6.532513671875	0.80289101600647	0.321512281894684	-1	-750	0.459945142269135		0				-750	50	0		0.119105868041515	0
_3299.015	7.6485263671875	1.07623147964478	0.397180795669556	-1	-750	0.535517990589142		0				-750	50	0		0.190111190080643	0
_3299.015	8.91812890625	1.39363920688629	0.475373774766922	-1	-750	0.613599896430969		0				-750	50	0		0.286537259817123	0
_3299.015	10.1887275390625	1.7542690038681	0.555514276027679	-1	-750	0.693614184856415		0				-750	50	0		0.412476062774658	0
_3299.015	11.5251513671875	2.16186332702637	0.6366006731987	-1	-750	0.774557888507843		0				-750	50	0		0.57096928358078	0
_3299.015	12.7957509765625	2.5996401309967	0.71209704875946	-1	-750	0.849901080131531		0				-750	50	0		0.750342607498169	0
_3299.015	13.9077734375	3.09355688095093	0.790667295455933	-1	-750	0.92829841375351		0				-750	50	0		0.973508477210999	0
_3299.015	15.036751953125	3.61753511428833	0.870515942573547	-1	-750	1.00796365737915		0				-750	50	0		1.24082887172699	0
_3299.015	16.3093447265625	4.18847703933716	0.954117059707642	-1	-750	1.09136497974396		0				-750	50	0		1.5663446187973	0
_3299.015	17.456275390625	4.79913806915283	1.03400242328644	-1	-750	1.17103660106659		0				-750	50	0		1.92437362670898	0
_3299.015	18.743830078125	5.45664215087891	1.12512707710266	-1	-750	1.26193118095398		0				-750	50	0		2.39047074317932	0
_3299.015	19.993486328125	6.15277862548828	1.20682179927826	-1	-750	1.34338223934174		0				-750	50	0		2.86327075958252	0
_3299.015	21.144404296875	6.89503240585327	1.29147982597351	-1	-750	1.42778038978577		0				-750	50	0		3.41387677192688	0
_3299.015	22.432955078125	7.67869520187378	1.37521028518677	-1	-750	1.51123666763306		0				-750	50	0		4.02201080322266	0
_3299.015	23.5978359375	8.5017147064209	1.45612525939941	-1	-750	1.59186351299286		0				-750	50	0		4.67429876327515	0
_3299.015	24.7367890625	8.50243854522705	1.49313020706177	-1	-750	1.62886822223663	0	4.26974534988403	0	0	0	-750	50	0	0	4.98891544342041	0	0	0	0	0	0	0	0
_3299.015	25.74808203125	8.088454246521	1.50367736816406	-1	-750	1.63956034183502		0				-750	50	0		5.07761096954346	0
_3299.015	26.769349609375	7.67265892028809	1.50499749183655	-1	-750	1.64102590084076		0				-750	50	0		0	0
_3299.015	27.79859375	7.25939798355103	1.50466978549957	-1	-750	1.6408429145813		0				-750	50	0		0	0.001366768614389
_3299.015	28.843796875	6.8427562713623	1.49907076358795	-1	-750	1.6353896856308		0				-750	50	0		0	0.0398176833987236
_3299.015	29.84910546875	6.42925262451172	1.49199938774109	-1	-750	1.62846302986145		0				-750	50	0		0	0.0857829600572586
_3299.015	30.85740625	6.01429986953735	1.48343706130981	-1	-750	1.62004590034485		0				-750	50	0		0	0.138152226805687
_3299.015	31.88066796875	5.59970903396606	1.47381770610809	-1	-750	1.6105717420578		0				-750	50	0		0	0.193169236183167
_3299.015	32.88198828125	5.18547916412354	1.46279978752136	-1	-750	1.59969878196716		0				-750	50	0		0	0.251802563667297
_3299.015	33.85937109375	4.76931762695313	1.45092797279358	-1	-750	1.58797264099121		0				-750	50	0		0	0.310168325901031
_3299.015	34.9085625	4.35810518264771	1.43781435489655	-1	-750	1.57500290870667		0				-750	50	0		0	0.369358271360397
_3299.015	35.92883203125	3.94858241081238	1.42373621463776	-1	-750	1.56106805801392		0				-750	50	0		0	0.427234321832657
_3299.015	36.91519140625	3.5244505405426	1.40684700012207	-1	-750	1.54432737827301		0				-750	50	0		0	0.489786475896835
_3299.015	37.9175078125	3.11323618888855	1.38949620723724	-1	-750	1.52712047100067		0				-750	50	0		0	0.546893358230591
_3299.015	38.9248125	2.69900321960449	1.3715546131134	-1	-750	1.50932383537292		0				-750	50	0		0	0.598612487316132
_3299.015	39.91316796875	2.28271675109863	1.35109281539917	-1	-750	1.48900771141052		0				-750	50	0		0	0.649217009544373
_3299.015	40.92844921875	1.86872386932373	1.32653677463531	-1	-750	1.46459662914276		0				-750	50	0		0	0.699887692928314
_3299.015	41.80909375	1.45195329189301	1.30413639545441	-1	-750	1.44234204292297		0				-750	50	0		0	0.73683774471283
_3299.015	42.737609375	1.03735530376434	1.27643704414368	-1	-750	1.41478788852692		0				-750	50	0		0	0.771133244037628
_3299.015	43.6102734375	0.625774919986725	1.24544668197632	-1	-750	1.38394153118134		0				-750	50	0		0	0.796783983707428
_3299.016	0.175529907226563	0.054245725274086	-0.000784729199949652	-1	-800	0.0324721671640873		0				-800	50	0		0	0
_3299.016	0.84274462890625	0.0745290145277977	0.0075980219990015	-1	-800	0.0408288352191448		0				-800	50	0		0.000538063759449869	0
_3299.016	2.02956860351562	0.141174077987671	0.0510488040745258	-1	-800	0.0842562913894653		0				-800	50	0		0.0052217822521925	0
_3299.016	3.17350561523438	0.257440716028214	0.108947485685349	-1	-800	0.142114281654358		0				-800	50	0		0.0167533066123724	0
_3299.016	4.31445166015625	0.413307934999466	0.179475143551826	-1	-800	0.212587386369705		0				-800	50	0		0.0403881780803204	0
_3299.016	5.42847021484375	0.615053832530975	0.252379566431046	-1	-800	0.285421192646027		0				-800	50	0		0.0778379291296005	0
_3299.016	6.58437744140625	0.859659910202026	0.322444766759872	-1	-800	0.355400770902634		0				-800	50	0		0.129437863826752	0
_3299.016	7.74227734375	1.15111029148102	0.403841584920883	-1	-800	0.436695605516434		0				-800	50	0		0.211170449852943	0
_3299.016	9.0048974609375	1.48711085319519	0.486105740070343	-1	-800	0.518842160701752		0				-800	50	0		0.319530844688416	0
_3299.016	10.1298857421875	1.8680237531662	0.565498411655426	-1	-800	0.598101496696472		0				-800	50	0		0.452493727207184	0
_3299.016	11.306736328125	2.29348635673523	0.645855486392975	-1	-800	0.678309679031372		0				-800	50	0		0.619387269020081	0
_3299.016	12.562375	2.76675844192505	0.727564692497253	-1	-800	0.75985324382782		0				-800	50	0		0.825702488422394	0
_3299.016	13.7013271484375	3.28216528892517	0.804791748523712	-1	-800	0.836899876594543		0				-800	50	0		1.05872714519501	0
_3299.016	14.9918720703125	3.84296631813049	0.890308558940887	-1	-800	0.922220408916473		0				-800	50	0		1.36268711090088	0
_3299.016	16.2554912109375	4.4468674659729	0.976042151451111	-1	-800	1.00774264335632		0				-800	50	0		1.71716964244843	0
_3299.016	17.521103515625	5.09640407562256	1.06618368625641	-1	-800	1.09765684604645		0				-800	50	0		2.14620757102966	0
_3299.016	18.746822265625	5.78952264785767	1.15194022655487	-1	-800	1.18317079544067		0				-800	50	0		2.611656665802	0
_3299.016	19.89475	6.5300874710083	1.23247635364532	-1	-800	1.26344776153564		0				-800	50	0		3.10614705085754	0
_3299.016	21.042677734375	7.31507921218872	1.31844997406006	-1	-800	1.34914660453796		0				-800	50	0		3.6994047164917	0
_3299.016	22.293330078125	8.14280796051025	1.41137516498566	-1	-800	1.44178211688995		0				-800	50	0		4.4153790473938	0
_3299.016	23.543982421875	9.01737689971924	1.4982123374939	-1	-800	1.52831315994263	0	3.84230446815491	0	0	0	-800	50	0	0	5.15782356262207	0	0	0	0	0	0	0	0
_3299.016	24.681935546875	9.01472091674805	1.53664827346802	-1	-800	1.56675004959106		0				-800	50	0		5.50437211990356	0
_3299.016	25.701208984375	8.57502174377441	1.54618918895721	-1	-800	1.57644486427307		0				-800	50	0		5.58963680267334	0
_3299.016	26.693552734375	8.13701248168945	1.54975724220276	-1	-800	1.58016622066498		0				-800	50	0		0	0
_3299.016	27.726787109375	7.69743299484253	1.54873716831207	-1	-800	1.57929992675781		0				-800	50	0		0	0.00685806525871158
_3299.016	28.71115234375	7.26075029373169	1.54370129108429	-1	-800	1.57441687583923		0				-800	50	0		0	0.0433787554502487
_3299.016	29.716462890625	6.82575750350952	1.53679132461548	-1	-800	1.56765925884247		0				-800	50	0		0	0.0909750834107399
_3299.016	30.751689453125	6.38158845901489	1.52898597717285	-1	-800	1.56000936031342		0				-800	50	0		0	0.141492441296577
_3299.016	31.76398046875	5.94273090362549	1.51873886585236	-1	-800	1.54991579055786		0				-800	50	0		0	0.203690275549889
_3299.016	32.78425	5.50520038604736	1.50955808162689	-1	-800	1.54088819026947		0				-800	50	0		0	0.255364239215851
_3299.016	33.77160546875	5.06332349777222	1.49445974826813	-1	-800	1.52594447135925		0				-800	50	0		0	0.334330528974533
_3299.016	34.7958671875	4.6225323677063	1.48292946815491	-1	-800	1.51456844806671		0				-800	50	0		0	0.389423698186874
_3299.016	35.72238671875	4.18669033050537	1.46821880340576	-1	-800	1.50001037120819		0				-800	50	0		0	0.453546553850174
_3299.016	36.70874609375	3.74758791923523	1.4522066116333	-1	-800	1.48415184020996		0				-800	50	0		0	0.516459465026855
_3299.016	37.681140625	3.30570793151855	1.43458807468414	-1	-800	1.46668791770935		0				-800	50	0		0	0.578048408031464
_3299.016	38.5837265625	2.87553834915161	1.41723728179932	-1	-800	1.44948768615723		0				-800	50	0		0	0.631207823753357
_3299.016	39.58903515625	2.42870712280273	1.39638304710388	-1	-800	1.42878985404968		0				-800	50	0		0	0.686101078987122
_3299.016	40.5983359375	1.98839449882507	1.37366414070129	-1	-800	1.40622508525848		0				-800	50	0		0	0.73593658208847
_3299.016	41.48296484375	1.54868483543396	1.34689712524414	-1	-800	1.37961196899414		0				-800	50	0		0	0.783002912998199
_3299.016	42.32072265625	1.11199271678925	1.31880080699921	-1	-800	1.35166847705841		0				-800	50	0		0	0.82017719745636
_3299.016	43.1754375	0.675179123878479	1.28612101078033	-1	-800	1.31914162635803		0				-800	50	0		0	0.849242806434631
_3299.017	0.182510101318359	0.0388038642704487	1.3848157323082E-05	-1	-850	0.0776078999042511		0				-850	50	0		0	0
_3299.017	1.15291296386719	0.063795767724514	0.0117201497778296	-1	-850	0.0892918780446053		0				-850	50	0		0.000599385646637529	0
_3299.017	2.2240458984375	0.131165251135826	0.0591637566685677	-1	-850	0.136711895465851		0				-850	50	0		0.00522191403433681	0
_3299.017	3.34903466796875	0.251295357942581	0.123497068881989	-1	-850	0.201003164052963		0				-850	50	0		0.0175163522362709	0
_3299.017	4.47302587890625	0.418028593063354	0.198575958609581	-1	-850	0.276023715734482		0				-850	50	0		0.042622871696949	0
_3299.017	5.62893310546875	0.6293123960495	0.273238897323608	-1	-850	0.350612699985504		0				-850	50	0		0.0816829279065132	0
_3299.017	6.75791064453125	0.889493107795715	0.34870919585228	-1	-850	0.425991922616959		0				-850	50	0		0.138926118612289	0
_3299.017	8.014546875	1.19482779502869	0.431089043617249	-1	-850	0.508264899253845		0				-850	50	0		0.224667772650719	0
_3299.017	9.3080849609375	1.54954195022583	0.515254735946655	-1	-850	0.592306435108185		0				-850	50	0		0.33998829126358	0
_3299.017	10.6205732421875	1.95122063159943	0.601141810417175	-1	-850	0.678052961826324		0				-850	50	0		0.490077346563339	0
_3299.017	11.770494140625	2.4021577835083	0.680561721324921	-1	-850	0.757315039634705		0				-850	50	0		0.662606298923492	0
_3299.017	13.05705078125	2.90090417861938	0.766955852508545	-1	-850	0.843534588813782		0				-850	50	0		0.891220152378082	0
_3299.017	14.2348984375	3.44311332702637	0.849352419376373	-1	-850	0.925741374492645		0				-850	50	0		1.15198075771332	0
_3299.017	15.5224521484375	4.03602886199951	0.940232694149017	-1	-850	1.01641416549683		0				-850	50	0		1.49105799198151	0
_3299.017	16.75814453125	4.67313051223755	1.02603089809418	-1	-850	1.10198938846588		0				-850	50	0		1.8637021780014	0
_3299.017	18.035724609375	5.35888576507568	1.12178516387939	-1	-850	1.19750356674194		0				-850	50	0		2.34280228614807	0
_3299.017	19.17766796875	6.0943808555603	1.19792246818542	-1	-850	1.27338349819183		0				-850	50	0		2.77733874320984	0
_3299.017	20.341552734375	6.8735785484314	1.28550696372986	-1	-850	1.36069524288177		0				-850	50	0		3.34346652030945	0
_3299.017	21.5024453125	7.70130825042725	1.37141144275665	-1	-850	1.44631004333496		0				-850	50	0		3.96737933158875	0
_3299.017	22.7989765625	8.57455062866211	1.46319663524628	-1	-850	1.53778958320618		0				-850	50	0		4.71183347702026	0
_3299.017	24.093509765625	9.50417232513428	1.55681002140045	-1	-850	1.63107764720917	0	4.1011004447937	0	0	0	-850	50	0	0	5.55509757995605	0	0	0	0	0	0	0	0
_3299.017	25.233458984375	9.49861907958984	1.59399974346161	-1	-850	1.66826927661896		0				-850	50	0		5.90847015380859	0
_3299.017	26.25273046875	9.03525733947754	1.60375761985779	-1	-850	1.67818927764893		0				-850	50	0		6.00039863586426	0
_3299.017	27.273	8.56947994232178	1.607865691185	-1	-850	1.68246042728424		0				-850	50	0		0	0
_3299.017	28.287287109375	8.11179161071777	1.60479164123535	-1	-850	1.67954659461975		0				-850	50	0		0	0.0243034362792969
_3299.017	29.28561328125	7.64456462860107	1.59990799427032	-1	-850	1.67482650279999		0				-850	50	0		0	0.06148936226964
_3299.017	30.30987109375	7.18047618865967	1.59317350387573	-1	-850	1.66825437545776		0				-850	50	0		0	0.110204890370369
_3299.017	31.31119140625	6.71747350692749	1.58323109149933	-1	-850	1.65847408771515		0				-850	50	0		0	0.178168371319771
_3299.017	32.317498046875	6.25338363647461	1.57350552082062	-1	-850	1.64891088008881		0				-850	50	0		0	0.240189433097839
_3299.017	33.30884375	5.79062128067017	1.56135201454163	-1	-850	1.63691937923431		0				-850	50	0		0	0.31240251660347
_3299.017	34.295203125	5.32411527633667	1.54825687408447	-1	-850	1.62398743629456		0				-850	50	0		0	0.384269624948502
_3299.017	35.2735859375	4.86195516586304	1.53405869007111	-1	-850	1.60995101928711		0				-850	50	0		0	0.455757647752762
_3299.017	36.27391015625	4.4010009765625	1.51761710643768	-1	-850	1.59367084503174		0				-850	50	0		0	0.531159281730652
_3299.017	37.26725	3.93618321418762	1.50148940086365	-1	-850	1.57770574092865		0				-850	50	0		0	0.597710907459259
_3299.017	38.3154453125	3.47160601615906	1.48211228847504	-1	-850	1.55849123001099		0				-850	50	0		0	0.668879449367523
_3299.017	39.3307265625	3.00702810287476	1.46377825737	-1	-850	1.54031980037689		0				-850	50	0		0	0.727742493152618
_3299.017	40.332046875	2.54317355155945	1.442587018013	-1	-850	1.51929092407227		0				-850	50	0		0	0.786099791526794
_3299.017	41.219671875	2.07955980300903	1.41942954063416	-1	-850	1.4962956905365		0				-850	50	0		0	0.839250147342682
_3299.017	42.217	1.61582434177399	1.39253330230713	-1	-850	1.46956181526184		0				-850	50	0		0	0.888646185398102
_3299.017	43.2133359375	1.15051865577698	1.36205983161926	-1	-850	1.4392511844635		0				-850	50	0		0	0.930570960044861
_3299.017	44.0820078125	0.691490173339844	1.3273628950119	-1	-850	1.40471494197845		0				-850	50	0		0	0.962379038333893
_3299.018	0.188494094848633	0.0389004498720169	-0.000900129321962595	-1	-900	0.0900708064436913		0				-900	50	0		0	0
_3299.018	0.908566772460938	0.0619606152176857	0.0107184564694762	-1	-900	0.101667709648609		0				-900	50	0		0.000584837805945426	0
_3299.018	1.96174792480469	0.133797243237495	0.0674679130315781	-1	-900	0.158392027020454		0				-900	50	0		0.00613695289939642	0
_3299.018	3.076763671875	0.260809153318405	0.133444413542747	-1	-900	0.224324062466621		0				-900	50	0		0.019145555794239	0
_3299.018	4.18978466796875	0.434665679931641	0.213051408529282	-1	-900	0.30387020111084		0				-900	50	0		0.0468067266047001	0
_3299.018	5.32474658203125	0.66152411699295	0.291439265012741	-1	-900	0.382178664207458		0				-900	50	0		0.0897271931171417	0
_3299.018	6.50259423828125	0.933657348155975	0.373403936624527	-1	-900	0.464048087596893		0				-900	50	0		0.155025482177734	0
_3299.018	7.6086337890625	1.25408363342285	0.455843597650528	-1	-900	0.546375632286072		0				-900	50	0		0.245081126689911	0
_3299.018	8.72863671875	1.62702834606171	0.54456502199173	-1	-900	0.634966492652893		0				-900	50	0		0.37270125746727	0
_3299.018	9.8905263671875	2.05381941795349	0.631942749023438	-1	-900	0.722194850444794		0				-900	50	0		0.533238410949707	0
_3299.018	11.1681064453125	2.52660894393921	0.717381536960602	-1	-900	0.807468175888062		0				-900	50	0		0.728532552719116	0
_3299.018	12.443693359375	3.05119180679321	0.808082103729248	-1	-900	0.897985100746155		0				-900	50	0		0.980975329875946	0
_3299.018	13.716287109375	3.62334227561951	0.894166588783264	-1	-900	0.98386937379837		0				-900	50	0		1.26759397983551	0
_3299.018	15.00683203125	4.24595737457275	0.984839081764221	-1	-900	1.07432389259338		0				-900	50	0		1.62350106239319	0
_3299.018	16.29438671875	4.91746711730957	1.07637917995453	-1	-900	1.16562902927399		0				-900	50	0		2.04183459281921	0
_3299.018	17.563986328125	5.6412525177002	1.16908252239227	-1	-900	1.25807905197144		0				-900	50	0		2.52991151809692	0
_3299.018	18.70493359375	6.41236209869385	1.25371754169464	-1	-900	1.34244418144226		0				-900	50	0		3.03836393356323	0
_3299.018	19.855853515625	7.23538446426392	1.34755647182465	-1	-900	1.43599498271942		0				-900	50	0		3.67674326896667	0
_3299.018	21.170333984375	8.10693836212158	1.44428050518036	-1	-900	1.53241395950317		0				-900	50	0		4.41638898849487	0
_3299.018	22.411013671875	9.02617835998535	1.53791236877441	-1	-900	1.62572419643402		0				-900	50	0		5.21573543548584	0
_3299.018	23.543982421875	10.0015544891357	1.62534093856812	-1	-900	1.71281135082245	0	4.32771778106689	0	0	0	-900	50	0	0	6.04427146911621	0	0	0	0	0	0	0	0
_3299.018	24.675951171875	9.99901962280273	1.6690160036087	-1	-900	1.75648725032806		0				-900	50	0		6.48104333877563	0
_3299.018	25.658322265625	9.508131980896	1.67842316627502	-1	-900	1.76606631278992		0				-900	50	0		6.57447290420532	0
_3299.018	26.67759375	9.02243518829346	1.6827666759491	-1	-900	1.77057981491089		0				-900	50	0		0	0
_3299.018	27.698859375	8.53130531311035	1.68042647838593	-1	-900	1.76841151714325		0				-900	50	0		0	0.0190309062600136
_3299.018	28.689208984375	8.04621124267578	1.67650294303894	-1	-900	1.76465773582458		0				-900	50	0		0	0.0501448512077332
_3299.018	29.70349609375	7.55797672271729	1.66900217533112	-1	-900	1.75732779502869		0				-900	50	0		0	0.107333309948444
_3299.018	30.691849609375	7.06841373443604	1.66072130203247	-1	-900	1.74921834468842		0				-900	50	0		0	0.166639864444733
_3299.018	31.7011484375	6.58174800872803	1.64981865882874	-1	-900	1.73848593235016		0				-900	50	0		0	0.239888742566109
_3299.018	32.680525390625	6.09375286102295	1.63966846466064	-1	-900	1.72850656509399		0				-900	50	0		0	0.30313566327095
_3299.018	33.7087734375	5.61106967926025	1.62796723842621	-1	-900	1.71697425842285		0				-900	50	0		0	0.370627343654633
_3299.018	34.699125	5.11848545074463	1.61307656764984	-1	-900	1.70225608348846		0				-900	50	0		0	0.44958758354187
_3299.018	35.6785	4.63495540618896	1.59728121757507	-1	-900	1.68662989139557		0				-900	50	0		0	0.525791764259338
_3299.018	36.67882421875	4.14261054992676	1.58013331890106	-1	-900	1.66965436935425		0				-900	50	0		0	0.600293874740601
_3299.018	37.634265625	3.65219712257385	1.56397795677185	-1	-900	1.65367066860199		0				-900	50	0		0	0.662588894367218
_3299.018	38.64855078125	3.16323161125183	1.54461920261383	-1	-900	1.63448297977448		0				-900	50	0		0	0.727974832057953
_3299.018	39.63690625	2.67535161972046	1.52205240726471	-1	-900	1.61208701133728		0				-900	50	0		0	0.793355405330658
_3299.018	40.54647265625	2.19471478462219	1.4993656873703	-1	-900	1.58956849575043		0				-900	50	0		0	0.848188638687134
_3299.018	41.5428046875	1.6992267370224	1.47350323200226	-1	-900	1.56387948989868		0				-900	50	0		0	0.898204445838928
_3299.018	42.39352734375	1.211585521698	1.44435906410217	-1	-900	1.53490591049194		0				-900	50	0		0	0.94037264585495
_3299.018	43.29312109375	0.725875079631805	1.40899276733398	-1	-900	1.49970960617065		0				-900	50	0		0	0.974468410015106
_3299.019	0.185504196166992	0.0580729879438877	0.00162023433949798	-1	0	0.120345070958138		0				0	100	0		0	0
_3299.019	1.1628876953125	0.0813746228814125	0.0153298983350396	-1	0	0.134026244282722		0				0	100	0		0.000953904120251536	0
_3299.019	2.1582236328125	0.158765003085136	0.0649568736553192	-1	0	0.183626145124435		0				0	100	0		0.00690935365855694	0
_3299.019	3.30415649414063	0.29048553109169	0.135738685727119	-1	0	0.254361838102341		0				0	100	0		0.0227983817458153	0
_3299.019	4.44111328125	0.474725157022476	0.214625656604767	-1	0	0.333184331655502		0				0	100	0		0.0529562868177891	0
_3299.019	5.57906689453125	0.712328851222992	0.289168506860733	-1	0	0.407644033432007		0				0	100	0		0.0971501246094704	0
_3299.019	6.73497509765625	0.99508661031723	0.376580029726028	-1	0	0.494956582784653		0				0	100	0		0.17168952524662	0
_3299.019	7.906837890625	1.33676183223724	0.460824519395828	-1	0	0.579081475734711		0				0	100	0		0.269772797822952	0
_3299.019	9.1854150390625	1.72950673103333	0.550118327140808	-1	0	0.668237805366516		0				0	100	0		0.406461447477341	0
_3299.019	10.4899228515625	2.17513203620911	0.638091564178467	-1	0	0.756055116653442		0				0	100	0		0.5779088139534	0
_3299.019	11.7246171875	2.67098116874695	0.722081005573273	-1	0	0.839870989322662		0				0	100	0		0.780999481678009	0
_3299.019	12.8605771484375	3.2201931476593	0.807330250740051	-1	0	0.92492800951004		0				0	100	0		1.03154230117798	0
_3299.019	14.043412109375	3.82457876205444	0.896198153495789	-1	0	1.01358437538147		0				0	100	0		1.34382426738739	0
_3299.019	15.195328125	4.47882509231567	0.988149166107178	-1	0	1.10530638694763		0				0	100	0		1.72462677955627	0
_3299.019	16.3223125	5.18353605270386	1.08072328567505	-1	0	1.19763386249542		0				0	100	0		2.17067742347717	0
_3299.019	17.472234375	5.94317770004272	1.16976165771484	-1	0	1.28640639781952		0				0	100	0		2.66455054283142	0
_3299.019	18.746822265625	6.75388622283936	1.27083337306976	-1	0	1.38719439506531		0				0	100	0		3.30440616607666	0
_3299.019	19.848873046875	7.61771488189697	1.35923504829407	-1	0	1.47529363632202		0				0	100	0		3.93747043609619	0
_3299.019	21.1065078125	8.53079891204834	1.45428812503815	-1	0	1.5700272321701		0				0	100	0		4.70237302780151	0
_3299.019	22.38608203125	9.49941635131836	1.55413293838501	-1	0	1.66953301429749		0				0	100	0		5.59942865371704	0
_3299.019	23.644712890625	10.5203065872192	1.64681422710419	-1	0	1.76185691356659		0				0	100	0		6.52357864379883	0
_3299.019	24.778677734375	10.5206689834595	1.68558275699615	-1	0	1.80062532424927	0	4.7401647567749	0	0	0	0	100	0	0	6.93144130706787	0	0	0	0	0	0	0	0
_3299.019	25.76603515625	10.0057563781738	1.69289886951447	-1	0	1.80812168121338		0				0	100	0		7.00837755203247	0
_3299.019	26.797275390625	9.49410343170166	1.69475448131561	-1	0	1.81015634536743		0				0	100	0		0	0
_3299.019	27.7726640625	8.9787073135376	1.69367897510529	-1	0	1.80926120281219		0				0	100	0		0	0.00826766900718212
_3299.019	28.768	8.46717357635498	1.68837070465088	-1	0	1.80413198471069		0				0	100	0		0	0.0530096665024757
_3299.019	29.778296875	7.95443201065063	1.68024218082428	-1	0	1.79618299007416		0				0	100	0		0	0.118277870118618
_3299.019	30.744708984375	7.44096517562866	1.67047965526581	-1	0	1.78660011291504		0				0	100	0		0	0.192043468356133
_3299.019	31.7310703125	6.92894601821899	1.66002023220062	-1	0	1.77631998062134		0				0	100	0		0	0.265906363725662
_3299.019	32.74934375	6.41765069961548	1.64753890037537	-1	0	1.7640175819397		0				0	100	0		0	0.348003804683685
_3299.019	33.79953125	5.90538883209229	1.63397753238678	-1	0	1.7506355047226		0				0	100	0		0	0.43045774102211
_3299.019	34.7958671875	5.39843797683716	1.61729598045349	-1	0	1.73413133621216		0				0	100	0		0	0.523737609386444
_3299.019	35.7822265625	4.87832641601563	1.60360074043274	-1	0	1.72061812877655		0				0	100	0		0	0.593173563480377
_3299.019	36.7735703125	4.37221908569336	1.58841931819916	-1	0	1.70561385154724		0				0	100	0		0	0.662572503089905
_3299.019	37.77090234375	3.85500311851501	1.57078683376312	-1	0	1.68816244602203		0				0	100	0		0	0.734360992908478
_3299.019	38.7772109375	3.34261584281921	1.55391597747803	-1	0	1.67147088050842		0				0	100	0		0	0.794430613517761
_3299.019	39.77354296875	2.82986521720886	1.53308010101318	-1	0	1.65081453323364		0				0	100	0		0	0.858181238174438
_3299.019	40.7928125	2.31699299812317	1.50888860225677	-1	0	1.62680244445801		0				0	100	0		0	0.919974446296692
_3299.019	41.756234375	1.80279171466827	1.483358502388	-1	0	1.60145235061646		0				0	100	0		0	0.972192943096161
_3299.019	42.77051953125	1.29064178466797	1.45172643661499	-1	0	1.56999957561493		0				0	100	0		0	1.02084159851074
_3299.019	43.78480859375	0.778128623962402	1.41474914550781	-1	0	1.53320157527924		0				0	100	0		0	1.05890476703644
_3299.020	0.171540298461914	0.0391902141273022	0.00174486718606204	-1	-50.25	0.0794567987322807		0				-50.25	100	0		0	0
_3299.020	0.918540893554687	0.0673211961984634	0.0122786881402135	-1	-50.25	0.0899670571088791		0				-50.25	100	0		0.000559731211978942	0
_3299.020	1.97471374511719	0.151472672820091	0.0696744248270988	-1	-50.25	0.147333338856697		0				-50.25	100	0		0.00683542666956782	0
_3299.020	3.10967602539063	0.285970091819763	0.14581535756588	-1	-50.25	0.223427191376686		0				-50.25	100	0		0.0234787799417973	0
_3299.020	4.2296787109375	0.476367115974426	0.230772197246552	-1	-50.25	0.308317393064499		0				-50.25	100	0		0.0558362603187561	0
_3299.020	5.365638671875	0.725319743156433	0.309838533401489	-1	-50.25	0.387296587228775		0				-50.25	100	0		0.103290393948555	0
_3299.020	6.4996025390625	1.02377283573151	0.39504811167717	-1	-50.25	0.472401708364487		0				-50.25	100	0		0.177718758583069	0
_3299.020	7.64553515625	1.38017749786377	0.484453052282333	-1	-50.25	0.561681926250458		0				-50.25	100	0		0.285031348466873	0
_3299.020	8.924115234375	1.79272246360779	0.576483905315399	-1	-50.25	0.653568387031555		0				-50.25	100	0		0.43080461025238	0
_3299.020	10.2216396484375	2.26044178009033	0.668565094470978	-1	-50.25	0.745485842227936		0				-50.25	100	0		0.617082953453064	0
_3299.020	11.51916796875	2.7807993888855	0.755771636962891	-1	-50.25	0.83251029253006		0				-50.25	100	0		0.836438477039337	0
_3299.020	12.6740771484375	3.35524439811707	0.846204340457916	-1	-50.25	0.922741949558258		0				-50.25	100	0		1.11327111721039	0
_3299.020	13.96761328125	3.9858283996582	0.94063413143158	-1	-50.25	1.01695096492767		0				-50.25	100	0		1.45906901359558	0
_3299.020	15.2342236328125	4.66868782043457	1.0316526889801	-1	-50.25	1.10773062705994		0				-50.25	100	0		1.851895570755	0
_3299.020	16.494849609375	5.41130781173706	1.13268291950226	-1	-50.25	1.20850086212158		0				-50.25	100	0		2.3597776889801	0
_3299.020	17.60787109375	6.21235942840576	1.21351444721222	-1	-50.25	1.28905200958252		0				-50.25	100	0		2.82792782783508	0
_3299.020	18.768763671875	7.05590629577637	1.30592250823975	-1	-50.25	1.38116490840912		0				-50.25	100	0		3.43901634216309	0
_3299.020	20.07127734375	7.96054077148438	1.40709137916565	-1	-50.25	1.48201715946198		0				-50.25	100	0		4.19623756408691	0
_3299.020	21.21222265625	8.91853523254395	1.49499952793121	-1	-50.25	1.56958997249603		0				-50.25	100	0		4.93531179428101	0
_3299.020	22.381095703125	9.93351173400879	1.59132254123688	-1	-50.25	1.66555774211884		0				-50.25	100	0		5.83990669250488	0
_3299.020	23.51805078125	11.0020895004272	1.68761825561523	-1	-50.25	1.76147949695587		0				-50.25	100	0		6.84399604797363	0
_3299.020	24.65101953125	11.0039005279541	1.73248445987701	-1	-50.25	1.80634498596191	0	4.75916910171509	0	0	0	-50.25	100	0	0	7.33765172958374	0	0	0	0	0	0	0	0
_3299.020	25.614439453125	10.4649639129639	1.74269020557404	-1	-50.25	1.81673943996429		0				-50.25	100	0		7.44922924041748	0
_3299.020	26.6227421875	9.92844104766846	1.7452380657196	-1	-50.25	1.81947505474091		0				-50.25	100	0		0	0
_3299.020	27.652984375	9.39276313781738	1.74476265907288	-1	-50.25	1.81918716430664		0				-50.25	100	0		0	0.00278147449716926
_3299.020	28.70915625	8.8533411026001	1.74141621589661	-1	-50.25	1.81602942943573		0				-50.25	100	0		0	0.0315888375043869
_3299.020	29.718455078125	8.31452178955078	1.73411381244659	-1	-50.25	1.80891561508179		0				-50.25	100	0		0	0.0926533564925194
_3299.020	30.73074609375	7.77908277511597	1.72513139247894	-1	-50.25	1.80012059211731		0				-50.25	100	0		0	0.163425117731094
_3299.020	31.72907421875	7.24243545532227	1.71697974205017	-1	-50.25	1.79215681552887		0				-50.25	100	0		0	0.223239466547966
_3299.020	32.74535546875	6.70530414581299	1.7048077583313	-1	-50.25	1.78017282485962		0				-50.25	100	0		0	0.306814253330231
_3299.020	33.7676171875	6.16696453094482	1.69109857082367	-1	-50.25	1.76665210723877		0				-50.25	100	0		0	0.393835723400116
_3299.020	34.7888828125	5.63091802597046	1.67740333080292	-1	-50.25	1.75314438343048		0				-50.25	100	0		0	0.473516404628754
_3299.020	35.85004296875	5.09148979187012	1.66122937202454	-1	-50.25	1.73715925216675		0				-50.25	100	0		0	0.5592160820961
_3299.020	36.829421875	4.55580377578735	1.64434468746185	-1	-50.25	1.72046208381653		0				-50.25	100	0		0	0.639757454395294
_3299.020	37.8486953125	4.01951265335083	1.62399804592133	-1	-50.25	1.70030319690704		0				-50.25	100	0		0	0.726192116737366
_3299.020	38.86696875	3.48201322555542	1.60299599170685	-1	-50.25	1.67948925495148		0				-50.25	100	0		0	0.80426025390625
_3299.020	39.89521484375	2.94366765022278	1.57995367050171	-1	-50.25	1.65663528442383		0				-50.25	100	0		0	0.877686142921448
_3299.020	40.90052734375	2.4072527885437	1.55574369430542	-1	-50.25	1.63261306285858		0				-50.25	100	0		0	0.941956698894501
_3299.020	41.8679375	1.86830139160156	1.53028738498688	-1	-50.25	1.6073454618454		0				-50.25	100	0		0	0.995973348617554
_3299.020	42.80243359375	1.33236718177795	1.50143396854401	-1	-50.25	1.57867956161499		0				-50.25	100	0		0	1.04184830188751
_3299.020	43.79477734375	0.79643177986145	1.46249032020569	-1	-50.25	1.53992354869843		0				-50.25	100	0		0	1.0831001996994
_3299.021	0.182511505126953	0.0361115001142025	0.00197567022405565	-1	-100	0.0696557983756065		0				-100	100	0		0	0
_3299.021	1.18582641601563	0.0613448731601238	0.0117801586166024	-1	-100	0.0794388130307198		0				-100	100	0		0.000476708722999319	0
_3299.021	2.3676640625	0.147548824548721	0.0679295882582664	-1	-100	0.135558068752289		0				-100	100	0		0.00633818842470646	0
_3299.021	3.477693359375	0.29351595044136	0.139957711100578	-1	-100	0.207535102963448		0				-100	100	0		0.022211454808712	0
_3299.021	4.6216298828125	0.493692398071289	0.225643947720528	-1	-100	0.293151289224625		0				-100	100	0		0.055910337716341	0
_3299.021	5.76457080078125	0.752907335758209	0.308707714080811	-1	-100	0.376124322414398		0				-100	100	0		0.107627421617508	0
_3299.021	7.08204443359375	1.06548619270325	0.39628067612648	-1	-100	0.463587880134583		0				-100	100	0		0.187149003148079	0
_3299.021	8.2010498046875	1.43867266178131	0.481734395027161	-1	-100	0.548910975456238		0				-100	100	0		0.293980300426483	0
_3299.021	9.422779296875	1.87427759170532	0.576839447021484	-1	-100	0.643863558769226		0				-100	100	0		0.451266914606094	0
_3299.021	10.6943779296875	2.35853695869446	0.667111217975616	-1	-100	0.733965873718262		0				-100	100	0		0.641960024833679	0
_3299.021	11.8333271484375	2.90219593048096	0.754326999187469	-1	-100	0.820991337299347		0				-100	100	0		0.870868980884552	0
_3299.021	13.11290234375	3.50332236289978	0.848332405090332	-1	-100	0.914786398410797		0				-100	100	0		1.17127180099487	0
_3299.021	14.4204033203125	4.1649341583252	0.93970650434494	-1	-100	1.00592887401581		0				-100	100	0		1.52072393894196	0
_3299.021	15.70197265625	4.87761402130127	1.03549790382385	-1	-100	1.10147082805634		0				-100	100	0		1.95269536972046	0
_3299.021	16.981546875	5.65186500549316	1.13259077072144	-1	-100	1.19829273223877		0				-100	100	0		2.46243739128113	0
_3299.021	18.146431640625	6.48478889465332	1.22234463691711	-1	-100	1.2877551317215		0				-100	100	0		3.00532412528992	0
_3299.021	19.29236328125	7.37373018264771	1.31508493423462	-1	-100	1.38018429279327		0				-100	100	0		3.64578986167908	0
_3299.021	20.557974609375	8.31699752807617	1.41288435459137	-1	-100	1.47765350341797		0				-100	100	0		4.41047191619873	0
_3299.021	21.69991796875	9.32038497924805	1.50749921798706	-1	-100	1.57191717624664		0				-100	100	0		5.24175405502319	0
_3299.021	22.980490234375	10.3829278945923	1.61122143268585	-1	-100	1.67526757717133		0				-100	100	0		6.25992584228516	0
_3299.021	24.249095703125	11.5016069412231	1.71018064022064	-1	-100	1.77383518218994	0	4.46881771087646	0	0	0	-100	100	0	0	7.33847951889038	0	0	0	0	0	0	0	0
_3299.021	25.383060546875	11.5000371932983	1.752854347229	-1	-100	1.81650948524475		0				-100	100	0		7.82926893234253	0
_3299.021	26.478130859375	10.9374389648438	1.76353549957275	-1	-100	1.82738757133484		0				-100	100	0		7.95130681991577	0
_3299.021	27.47645703125	10.3767709732056	1.76701128482819	-1	-100	1.83105957508087		0				-100	100	0		0	0
_3299.021	28.469798828125	9.81380844116211	1.76552498340607	-1	-100	1.82977032661438		0				-100	100	0		0	0.0130154993385077
_3299.021	29.471119140625	9.25241470336914	1.75875353813171	-1	-100	1.82319533824921		0				-100	100	0		0	0.0756952986121178
_3299.021	30.498369140625	8.69053649902344	1.75299751758575	-1	-100	1.81763601303101		0				-100	100	0		0	0.125570997595787
_3299.021	31.528611328125	8.1350564956665	1.7439227104187	-1	-100	1.80875551700592		0				-100	100	0		0	0.200279906392097
_3299.021	32.535916015625	7.56750249862671	1.73117363452911	-1	-100	1.79620516300201		0				-100	100	0		0	0.298816859722137
_3299.021	33.537234375	7.00393199920654	1.71790301799774	-1	-100	1.78313171863556		0				-100	100	0		0	0.394065707921982
_3299.021	34.5445390625	6.44434404373169	1.70419859886169	-1	-100	1.76962316036224		0				-100	100	0		0	0.484899133443832
_3299.021	35.604703125	5.88137483596802	1.68797838687897	-1	-100	1.75360000133514		0				-100	100	0		0	0.583647727966309
_3299.021	36.62995703125	5.3258900642395	1.67169368267059	-1	-100	1.73750972747803		0				-100	100	0		0	0.673811733722687
_3299.021	37.624296875	4.75543355941772	1.65515506267548	-1	-100	1.72117078304291		0				-100	100	0		0	0.756170928478241
_3299.021	38.6685	4.19704914093018	1.63361752033234	-1	-100	1.69982862472534		0				-100	100	0		0	0.851703345775604
_3299.021	39.64189453125	3.63492059707642	1.61332166194916	-1	-100	1.67972958087921		0				-100	100	0		0	0.930411159992218
_3299.021	40.6501953125	3.07351541519165	1.5902886390686	-1	-100	1.65689301490784		0				-100	100	0		0	1.00700986385345
_3299.021	41.64752734375	2.51029801368713	1.56438004970551	-1	-100	1.63118159770966		0				-100	100	0		0	1.07879388332367
_3299.021	42.56208203125	1.9484076499939	1.53817141056061	-1	-100	1.60516965389252		0				-100	100	0		0	1.13678371906281
_3299.021	43.590328125	1.38591229915619	1.50460517406464	-1	-100	1.57180023193359		0				-100	100	0		0	1.19241583347321
_3299.021	44.56970703125	0.826192557811737	1.4654768705368	-1	-100	1.53286778926849		0				-100	100	0		0	1.2354770898819
_3299.022	0.166554702758789	0.0401560813188553	0.00134788698051125	-1	-150	0.0806526094675064		0				-150	100	0		0	0
_3299.022	0.886627502441406	0.0711846798658371	0.0125556513667107	-1	-150	0.0918354615569115		0				-150	100	0		0.000622553518041968	0
_3299.022	1.98767980957031	0.159078896045685	0.0782417505979538	-1	-150	0.157490789890289		0				-150	100	0		0.00818157009780407	0
_3299.022	3.11965112304688	0.310237556695938	0.155176565051079	-1	-150	0.234372705221176		0				-150	100	0		0.0262225419282913	0
_3299.022	4.3523505859375	0.520797073841095	0.248035848140717	-1	-150	0.32715830206871		0				-150	100	0		0.0647765621542931	0
_3299.022	5.5002783203125	0.789670705795288	0.329950094223022	-1	-150	0.408978432416916		0				-150	100	0		0.118387885391712	0
_3299.022	6.78184765625	1.11528861522675	0.426085352897644	-1	-150	0.504999697208405		0				-150	100	0		0.209846213459969	0
_3299.022	8.073390625	1.50561916828156	0.51924741268158	-1	-150	0.598025143146515		0				-150	100	0		0.331751763820648	0
_3299.022	9.212341796875	1.954021692276	0.606491446495056	-1	-150	0.685112237930298		0				-150	100	0		0.482396811246872	0
_3299.022	10.3173857421875	2.46351408958435	0.696670830249786	-1	-150	0.775113344192505		0				-150	100	0		0.6811882853508	0
_3299.022	11.4742880859375	3.03011202812195	0.794378221035004	-1	-150	0.872622430324554		0				-150	100	0		0.949027478694916	0
_3299.022	12.592294921875	3.66009306907654	0.88730800151825	-1	-150	0.965331673622131		0				-150	100	0		1.2591495513916	0
_3299.022	13.725263671875	4.34742021560669	0.982365489006042	-1	-150	1.06014859676361		0				-150	100	0		1.6387734413147	0
_3299.022	14.8512490234375	5.09462881088257	1.07800436019897	-1	-150	1.15552592277527		0				-150	100	0		2.08905220031738	0
_3299.022	16.034083984375	5.90389108657837	1.1756511926651	-1	-150	1.25288951396942		0				-150	100	0		2.62448000907898	0
_3299.022	17.15109375	6.77098178863525	1.27063941955566	-1	-150	1.34757435321808		0				-150	100	0		3.22453856468201	0
_3299.022	18.31697265625	7.69831418991089	1.37169754505157	-1	-150	1.44830787181854		0				-150	100	0		3.95331025123596	0
_3299.022	19.471880859375	8.68431854248047	1.46656143665314	-1	-150	1.54282665252686		0				-150	100	0		4.72754383087158	0
_3299.022	20.734501953125	9.72935771942139	1.57343149185181	-1	-150	1.64933097362518		0				-150	100	0		5.70811128616333	0
_3299.022	21.9881484375	10.8386211395264	1.67441689968109	-1	-150	1.7499281167984		0				-150	100	0		6.74265146255493	0
_3299.022	23.12909375	12.0018482208252	1.77123939990997	-1	-150	1.84634351730347		0				-150	100	0		7.84373760223389	0
_3299.022	24.2700390625	12.0043830871582	1.81746292114258	-1	-150	1.89256608486176	0	4.96203565597534	0	0	0	-150	100	0	0	8.3985538482666	0	0	0	0	0	0	0	0
_3299.022	25.28133203125	11.4200534820557	1.82846713066101	-1	-150	1.90377485752106		0				-150	100	0		8.52983283996582	0
_3299.022	26.339501953125	10.8334302902222	1.83319842815399	-1	-150	1.90871143341064		0				-150	100	0		0	0
_3299.022	27.325861328125	10.2442693710327	1.83273684978485	-1	-150	1.90845608711243		0				-150	100	0		0	0.00269132759422064
_3299.022	28.322193359375	9.65812683105469	1.82780253887177	-1	-150	1.90372693538666		0				-150	100	0		0	0.0497521460056305
_3299.022	29.34146484375	9.07149982452393	1.82118785381317	-1	-150	1.89731752872467		0				-150	100	0		0	0.1097746565938
_3299.022	30.3766953125	8.48583793640137	1.81044209003448	-1	-150	1.88677680492401		0				-150	100	0		0	0.20230869948864
_3299.022	31.356072265625	7.90295219421387	1.80064260959625	-1	-150	1.8771812915802		0				-150	100	0		0	0.280937761068344
_3299.022	32.358390625	7.31378698348999	1.78833663463593	-1	-150	1.8650815486908		0				-150	100	0		0	0.372997283935547
_3299.022	33.33178515625	6.72763919830322	1.77371346950531	-1	-150	1.8506635427475		0				-150	100	0		0	0.474222004413605
_3299.022	34.35305078125	6.14016199111938	1.75982427597046	-1	-150	1.83697998523712		0				-150	100	0		0	0.562260746955872
_3299.022	35.370328125	5.5552191734314	1.74369645118713	-1	-150	1.82105684280396		0				-150	100	0		0	0.655374109745026
_3299.022	36.34073046875	4.96882677078247	1.72391736507416	-1	-150	1.80148303508759		0				-150	100	0		0	0.758372128009796
_3299.022	37.378953125	4.38424348831177	1.70453083515167	-1	-150	1.78230106830597		0				-150	100	0		0	0.848077118396759
_3299.022	38.3792734375	3.79784846305847	1.68422567844391	-1	-150	1.76220118999481		0				-150	100	0		0	0.930306792259216
_3299.022	39.37062109375	3.20952033996582	1.65918004512787	-1	-150	1.73736143112183		0				-150	100	0		0	1.01733732223511
_3299.022	40.3878984375	2.62481284141541	1.63483607769012	-1	-150	1.71322214603424		0				-150	100	0		0	1.08775579929352
_3299.022	41.41315625	2.03636145591736	1.60596859455109	-1	-150	1.68456053733826		0				-150	100	0		0	1.15455389022827
_3299.022	42.41248046875	1.45044410228729	1.57347774505615	-1	-150	1.65227484703064		0				-150	100	0		0	1.21084105968475
_3299.022	43.3768984375	0.864404678344727	1.53577566146851	-1	-150	1.61477780342102		0				-150	100	0		0	1.25424098968506
_3299.023	0.179519500732422	0.0466032698750496	-0.00107092398684472	-1	-200	0.0978777781128883		0				-200	100	0		0	0
_3299.023	0.929512084960938	0.0712329745292664	0.011600130237639	-1	-200	0.110523901879787		0				-200	100	0		0.000745085824746639	0
_3299.023	1.985685546875	0.16600900888443	0.0681003630161285	-1	-200	0.166990965604782		0				-200	100	0		0.00744326459243894	0
_3299.023	3.12563403320312	0.322238475084305	0.148608013987541	-1	-200	0.247443929314613		0				-200	100	0		0.027083745226264	0
_3299.023	4.24064990234375	0.539559066295624	0.234621897339821	-1	-200	0.333381742238998		0				-200	100	0		0.0641142427921295	0
_3299.023	5.3965556640625	0.819902360439301	0.322984665632248	-1	-200	0.421646386384964		0				-200	100	0		0.12411043792963	0
_3299.023	6.53351416015625	1.16073262691498	0.414388686418533	-1	-200	0.512931108474731		0				-200	100	0		0.214511305093765	0
_3299.023	7.6784482421875	1.56663775444031	0.507126152515411	-1	-200	0.605526506900787		0				-200	100	0		0.340782284736633	0
_3299.023	8.984951171875	2.03363299369812	0.604843616485596	-1	-200	0.703080534934998		0				-200	100	0		0.516392707824707	0
_3299.023	10.2555498046875	2.564857006073	0.698863327503204	-1	-200	0.796914339065552		0				-200	100	0		0.732139587402344	0
_3299.023	11.5470927734375	3.15861964225769	0.797733902931213	-1	-200	0.895577073097229		0				-200	100	0		1.01448655128479	0
_3299.023	12.837638671875	3.81262612342834	0.895210206508636	-1	-200	0.992824494838715		0				-200	100	0		1.35345435142517	0
_3299.023	14.0114970703125	4.52651405334473	0.988112092018127	-1	-200	1.08547651767731		0				-200	100	0		1.73977339267731	0
_3299.023	15.2840908203125	5.30752658843994	1.09650909900665	-1	-200	1.19360017776489		0				-200	100	0		2.27141952514648	0
_3299.023	16.56566015625	6.14890289306641	1.1919310092926	-1	-200	1.28872764110565		0				-200	100	0		2.81632995605469	0
_3299.023	17.705609375	7.0530571937561	1.29002106189728	-1	-200	1.38650119304657		0				-200	100	0		3.46173143386841	0
_3299.023	18.826609375	8.02155780792236	1.38676810264587	-1	-200	1.48290920257568		0				-200	100	0		4.18838882446289	0
_3299.023	20.00445703125	9.04257297515869	1.48511707782745	-1	-200	1.58090090751648		0				-200	100	0		5.02445983886719	0
_3299.023	21.241146484375	10.1384382247925	1.59342730045319	-1	-200	1.68882751464844		0				-200	100	0		6.05953121185303	0
_3299.023	22.482822265625	11.2936983108521	1.69119095802307	-1	-200	1.78618681430817		0				-200	100	0		7.10283994674683	0
_3299.023	23.75242578125	12.5052156448364	1.7938756942749	-1	-200	1.88844752311707	0	4.78004312515259	0	0	0	-200	100	0	0	8.31968688964844	0	0	0	0	0	0	0	0
_3299.023	24.894369140625	12.5040082931519	1.84004843235016	-1	-200	1.93462073802948		0				-200	100	0		8.89706420898438	0
_3299.023	26.034318359375	11.8938436508179	1.85378539562225	-1	-200	1.94857120513916		0				-200	100	0		9.06724548339844	0
_3299.023	27.15830859375	11.2859716415405	1.85758888721466	-1	-200	1.95258748531342		0				-200	100	0		0	0
_3299.023	28.160626953125	10.6733913421631	1.85569179058075	-1	-200	1.95090484619141		0				-200	100	0		0	0.0184754393994808
_3299.023	29.158953125	10.0626201629639	1.85164356231689	-1	-200	1.94707036018372		0				-200	100	0		0	0.0582311265170574
_3299.023	30.180220703125	9.45160675048828	1.8433119058609	-1	-200	1.93895256519318		0				-200	100	0		0	0.137437433004379
_3299.023	31.318173828125	8.83697032928467	1.8340892791748	-1	-200	1.92994499206543		0				-200	100	0		0	0.219804659485817
_3299.023	32.3204921875	8.22788619995117	1.82164025306702	-1	-200	1.91770923137665		0				-200	100	0		0	0.32420614361763
_3299.023	33.327796875	7.61892175674438	1.80970358848572	-1	-200	1.90598571300507		0				-200	100	0		0	0.417096376419067
_3299.023	34.320140625	7.00814533233643	1.79673290252686	-1	-200	1.89322876930237		0				-200	100	0		0	0.510394513607025
_3299.023	35.31846875	6.39857482910156	1.78070652484894	-1	-200	1.87741577625275		0				-200	100	0		0	0.616394937038422
_3299.023	36.327765625	5.78743410110474	1.76325845718384	-1	-200	1.8601815700531		0				-200	100	0		0	0.721402764320374
_3299.023	37.31911328125	5.17906856536865	1.74543654918671	-1	-200	1.84257256984711		0				-200	100	0		0	0.8179572224617
_3299.023	38.32641796875	4.56345796585083	1.72495591640472	-1	-200	1.82230734825134		0				-200	100	0		0	0.916674196720123
_3299.023	39.3307265625	3.95653867721558	1.70358455181122	-1	-200	1.80114841461182		0				-200	100	0		0	1.00681126117706
_3299.023	40.3410234375	3.34370231628418	1.67974364757538	-1	-200	1.77752208709717		0				-200	100	0		0	1.09305047988892
_3299.023	41.32638671875	2.7336413860321	1.65389478206635	-1	-200	1.75188672542572		0				-200	100	0		0	1.17094790935516
_3299.023	42.328703125	2.12297534942627	1.62527656555176	-1	-200	1.7234822511673		0				-200	100	0		0	1.23992276191711
_3299.023	43.32204296875	1.51158344745636	1.592005610466	-1	-200	1.69042527675629		0				-200	100	0		0	1.29999649524689
_3299.023	44.32037109375	0.900552272796631	1.55248034000397	-1	-200	1.6511138677597		0				-200	100	0		0	1.34740877151489
_3299.024	0.179519607543945	0.0338899940252304	0.00238649849779904	-1	-250.25	0.0268825069069862		0				-250.25	100	0		0	0
_3299.024	0.87964599609375	0.0685406103730202	0.0132526746019721	-1	-250.25	0.0377246923744678		0				-250.25	100	0		0.000555285892914981	0
_3299.024	1.8759794921875	0.165006920695305	0.0799312144517899	-1	-250.25	0.104369468986988		0				-250.25	100	0		0.00833764765411615	0
_3299.024	3.02989038085938	0.329687774181366	0.166744217276573	-1	-250.25	0.191124841570854		0				-250.25	100	0		0.0297963563352823	0
_3299.024	4.1698388671875	0.55473530292511	0.255781412124634	-1	-250.25	0.280083268880844		0				-250.25	100	0		0.0691348016262054	0
_3299.024	5.3656396484375	0.846910417079926	0.348967641592026	-1	-250.25	0.373167216777802		0				-250.25	100	0		0.134370177984238	0
_3299.024	6.50758203125	1.20114207267761	0.439882218837738	-1	-250.25	0.463957816362381		0				-250.25	100	0		0.227342128753662	0
_3299.024	7.71933837890625	1.62081062793732	0.538163185119629	-1	-250.25	0.562091886997223		0				-250.25	100	0		0.365806996822357	0
_3299.024	8.9989140625	2.11641955375671	0.637809872627258	-1	-250.25	0.661565124988556		0				-250.25	100	0		0.551684141159058	0
_3299.024	10.1478388671875	2.66225218772888	0.725473523139954	-1	-250.25	0.749037742614746		0				-250.25	100	0		0.760685622692108	0
_3299.024	11.277814453125	3.27665948867798	0.825207114219666	-1	-250.25	0.848556280136108		0				-250.25	100	0		1.05620157718658	0
_3299.024	12.451671875	3.95903778076172	0.922231018543243	-1	-250.25	0.945341348648071		0				-250.25	100	0		1.40635526180267	0
_3299.024	13.61755078125	4.70226335525513	1.0230073928833	-1	-250.25	1.04585766792297		0				-250.25	100	0		1.84165596961975	0
_3299.024	14.787419921875	5.51406192779541	1.12753629684448	-1	-250.25	1.15010237693787		0				-250.25	100	0		2.37415528297424	0
_3299.024	15.8854814453125	6.38827657699585	1.21878576278687	-1	-250.25	1.24104583263397		0				-250.25	100	0		2.91537547111511	0
_3299.024	16.98055078125	7.32707977294922	1.32126533985138	-1	-250.25	1.34319686889648		0				-250.25	100	0		3.61589407920837	0
_3299.024	18.136458984375	8.33421325683594	1.42428529262543	-1	-250.25	1.44586431980133		0				-250.25	100	0		4.419846534729	0
_3299.024	19.3432265625	9.40786552429199	1.53016746044159	-1	-250.25	1.55137073993683		0				-250.25	100	0		5.35579776763916	0
_3299.024	20.49015625	10.5398283004761	1.63159573078156	-1	-250.25	1.65240275859833		0				-250.25	100	0		6.36347627639771	0
_3299.024	21.635091796875	11.7354106903076	1.73369383811951	-1	-250.25	1.75408244132996		0				-250.25	100	0		7.49594593048096	0
_3299.024	22.892724609375	13.0013751983643	1.84342730045319	-1	-250.25	1.86337280273438		0				-250.25	100	0		8.84769248962402	0
_3299.024	24.029681640625	13.0013751983643	1.88858473300934	-1	-250.25	1.90853023529053	0	4.97675466537476	0	0	0	-250.25	100	0	0	9.43480110168457	0	0	0	0	0	0	0	0
_3299.024	25.084859375	12.3654956817627	1.9035450220108	-1	-250.25	1.92371308803558		0				-250.25	100	0		9.6273717880249	0
_3299.024	26.223810546875	11.7313060760498	1.9068638086319	-1	-250.25	1.92725384235382		0				-250.25	100	0		9.67003154754639	0
_3299.024	27.360767578125	11.0961494445801	1.90710389614105	-1	-250.25	1.92771625518799		0				-250.25	100	0		0	0
_3299.024	28.528640625	10.4597845077515	1.90509593486786	-1	-250.25	1.92593097686768		0				-250.25	100	0		0	0.0192411877214909
_3299.024	29.67158203125	9.82184886932373	1.8972350358963	-1	-250.25	1.91829335689545		0				-250.25	100	0		0	0.0966929048299789
_3299.024	30.68187890625	9.18765449523926	1.88935101032257	-1	-250.25	1.91063129901886		0				-250.25	100	0		0	0.169518858194351
_3299.024	31.817837890625	8.5533390045166	1.87813901901245	-1	-250.25	1.89964139461517		0				-250.25	100	0		0	0.267005443572998
_3299.024	32.78525	7.91853857040405	1.86434662342072	-1	-250.25	1.88607108592987		0				-250.25	100	0		0	0.378768920898438
_3299.024	33.78357421875	7.28240919113159	1.85060048103333	-1	-250.25	1.87254762649536		0				-250.25	100	0		0	0.481553912162781
_3299.024	34.76993359375	6.64796876907349	1.83472168445587	-1	-250.25	1.85689091682434		0				-250.25	100	0		0	0.590606093406677
_3299.024	35.7503125	6.0130443572998	1.81706595420837	-1	-250.25	1.83945739269257		0				-250.25	100	0		0	0.700968980789185
_3299.024	36.76559375	5.37715244293213	1.79897165298462	-1	-250.25	1.8215856552124		0				-250.25	100	0		0	0.802750289440155
_3299.024	37.7718984375	4.74162149429321	1.77698147296906	-1	-250.25	1.79981791973114		0				-250.25	100	0		0	0.912881731987
_3299.024	38.76424609375	4.10681390762329	1.75675475597382	-1	-250.25	1.77981340885162		0				-250.25	100	0		0	1.0013861656189
_3299.024	39.75558984375	3.47115921974182	1.73318612575531	-1	-250.25	1.75646722316742		0				-250.25	100	0		0	1.08984446525574
_3299.024	40.75192578125	2.83707284927368	1.70786345005035	-1	-250.25	1.73136651515961		0				-250.25	100	0		0	1.16901504993439
_3299.024	41.73529296875	2.20153617858887	1.6787281036377	-1	-250.25	1.70245361328125		0				-250.25	100	0		0	1.2418555021286
_3299.024	42.748578125	1.56551492214203	1.64442777633667	-1	-250.25	1.66837584972382		0				-250.25	100	0		0	1.3060417175293
_3299.024	43.740921875	0.930095732212067	1.60387301445007	-1	-250.25	1.62804353237152		0				-250.25	100	0		0	1.35636866092682
_3299.025	0.172537902832031	0.0434883385896683	0.000540077919140458	-1	-300	0.0311018973588943		0				-300	100	0		0	0
_3299.025	1.17086596679688	0.0793462917208672	0.0139358472079039	-1	-300	0.0444698967039585		0				-300	100	0		0.000821026565972716	0
_3299.025	2.16021801757813	0.180038288235664	0.0767461508512497	-1	-300	0.107244953513145		0				-300	100	0		0.00896246824413538	0
_3299.025	3.29418286132812	0.346288651227951	0.163836121559143	-1	-300	0.194276735186577		0				-300	100	0		0.0318660549819469	0
_3299.025	4.43812158203125	0.582805871963501	0.25475662946701	-1	-300	0.285114467144012		0				-300	100	0		0.0740644708275795	0
_3299.025	5.577072265625	0.88476037979126	0.3432577252388	-1	-300	0.373509883880615		0				-300	100	0		0.138927534222603	0
_3299.025	6.69009326171875	1.25480806827545	0.440205276012421	-1	-300	0.470327913761139		0				-300	100	0		0.242501944303513	0
_3299.025	7.85497509765625	1.69331085681915	0.539529383182526	-1	-300	0.569498538970947		0				-300	100	0		0.388685345649719	0
_3299.025	8.9929296875	2.19749164581299	0.637948274612427	-1	-300	0.667741000652313		0				-300	100	0		0.579806268215179	0
_3299.025	10.16479296875	2.76988530158997	0.734100341796875	-1	-300	0.763692677021027		0				-300	100	0		0.81812047958374	0
_3299.025	11.4274130859375	3.41085362434387	0.83766508102417	-1	-300	0.867033123970032		0				-300	100	0		1.13748049736023	0
_3299.025	12.5653671875	4.11749839782715	0.936050593852997	-1	-300	0.965171277523041		0				-300	100	0		1.50688993930817	0
_3299.025	13.706314453125	4.89211368560791	1.03745472431183	-1	-300	1.06630432605743		0				-300	100	0		1.96247458457947	0
_3299.025	14.834294921875	5.73433637619019	1.14166510105133	-1	-300	1.17021989822388		0				-300	100	0		2.51460146903992	0
_3299.025	15.984216796875	6.64247560501099	1.24270915985107	-1	-300	1.27094614505768		0				-300	100	0		3.13793611526489	0
_3299.025	17.153087890625	7.61954927444458	1.34419190883636	-1	-300	1.37208688259125		0				-300	100	0		3.85917234420776	0
_3299.025	18.290044921875	8.66060733795166	1.44518101215363	-1	-300	1.47271156311035		0				-300	100	0		4.67826557159424	0
_3299.025	19.46091015625	9.77277183532715	1.55360651016235	-1	-300	1.5807478427887		0				-300	100	0		5.67400217056274	0
_3299.025	20.601857421875	10.9513339996338	1.65779054164886	-1	-300	1.68451941013336		0				-300	100	0		6.7492880821228	0
_3299.025	21.8794375	12.1955699920654	1.76891756057739	-1	-300	1.79521095752716		0				-300	100	0		8.03037166595459	0
_3299.025	23.171978515625	13.5105485916138	1.8788036108017	-1	-300	1.90463674068451		0				-300	100	0		9.43682765960693	0
_3299.025	24.29497265625	13.5106687545776	1.92452430725098	-1	-300	1.95035743713379	0	5.07724332809448	0	0	0	-300	100	0	0	10.0545415878296	0	0	0	0	0	0	0	0
_3299.025	25.459853515625	12.8473854064941	1.93795669078827	-1	-300	1.96402192115784		0				-300	100	0		10.2346267700195	0
_3299.025	26.602794921875	12.1937589645386	1.94478368759155	-1	-300	1.97107768058777		0				-300	100	0		10.3229694366455	0
_3299.025	27.77366015625	11.5308351516724	1.94552230834961	-1	-300	1.97204828262329		0				-300	100	0		0	0
_3299.025	28.886681640625	10.8692378997803	1.93920767307281	-1	-300	1.96596527099609		0				-300	100	0		0	0.0681306794285774
_3299.025	29.903958984375	10.2104167938232	1.93130052089691	-1	-300	1.95828866958618		0				-300	100	0		0	0.149040341377258
_3299.025	31.021966796875	9.54978370666504	1.92248868942261	-1	-300	1.94970810413361		0				-300	100	0		0	0.233817622065544
_3299.025	31.989376953125	8.88685607910156	1.91147971153259	-1	-300	1.93893110752106		0				-300	100	0		0	0.333163022994995
_3299.025	33.02261328125	8.22851371765137	1.89765965938568	-1	-300	1.92534148693085		0				-300	100	0		0	0.449458837509155
_3299.025	33.993015625	7.57029151916504	1.88509511947632	-1	-300	1.91300737857819		0				-300	100	0		0	0.546891331672668
_3299.025	35.00131640625	6.91061878204346	1.86788237094879	-1	-300	1.89602541923523		0				-300	100	0		0	0.669847726821899
_3299.025	35.99465625	6.24997901916504	1.85187435150146	-1	-300	1.88024866580963		0				-300	100	0		0	0.773663759231567
_3299.025	36.98600390625	5.58716487884521	1.83444011211395	-1	-300	1.86304640769958		0				-300	100	0		0	0.875476539134979
_3299.025	37.98133984375	4.93110990524292	1.81365013122559	-1	-300	1.84248602390289		0				-300	100	0		0	0.983606338500977
_3299.025	38.9716875	4.2714319229126	1.79010438919067	-1	-300	1.81917119026184		0				-300	100	0		0	1.09088432788849
_3299.025	39.96403125	3.60982036590576	1.76763892173767	-1	-300	1.79693734645844		0				-300	100	0		0	1.17849981784821
_3299.025	41.00225390625	2.95219135284424	1.74046063423157	-1	-300	1.76998913288116		0				-300	100	0		0	1.26691675186157
_3299.025	41.9866171875	2.29335331916809	1.71210074424744	-1	-300	1.74185991287231		0				-300	100	0		0	1.34069347381592
_3299.025	42.9889375	1.63016748428345	1.67720949649811	-1	-300	1.70720076560974		0				-300	100	0		0	1.40868639945984
_3299.025	44.00421875	0.971567690372467	1.6378778219223	-1	-300	1.66809964179993		0				-300	100	0		0	1.45955181121826
_3299.026	0.180516693115234	0.0425103940069675	-0.00204952713102102	-1	-349.75	0.0798862501978874		0				-349.75	100	0		0	0
_3299.026	0.900589782714844	0.0765573382377625	0.0127172125503421	-1	-349.75	0.0946261882781982		0				-349.75	100	0		0.000877525890246034	0
_3299.026	1.96474230957031	0.181475013494492	0.0856919959187508	-1	-349.75	0.167564257979393		0				-349.75	100	0		0.0102877160534263	0
_3299.026	3.09072875976563	0.35605600476265	0.17560687661171	-1	-349.75	0.257418036460876		0				-349.75	100	0		0.0344373136758804	0
_3299.026	4.2296787109375	0.600903809070587	0.270376980304718	-1	-349.75	0.352102428674698		0				-349.75	100	0		0.079741895198822	0
_3299.026	5.371623046875	0.911551117897034	0.367338925600052	-1	-349.75	0.448955655097961		0				-349.75	100	0		0.152984961867332	0
_3299.026	6.53251513671875	1.30067467689514	0.46653425693512	-1	-349.75	0.54801481962204		0				-349.75	100	0		0.262555539608002	0
_3299.026	7.6455361328125	1.74980187416077	0.564127266407013	-1	-349.75	0.645450592041016		0				-349.75	100	0		0.411168396472931	0
_3299.026	8.8154052734375	2.27462768554688	0.664563179016113	-1	-349.75	0.745702862739563		0				-349.75	100	0		0.612897396087646	0
_3299.026	10.1039560546875	2.86935687065125	0.765718698501587	-1	-349.75	0.846650183200836		0				-349.75	100	0		0.87253326177597	0
_3299.026	11.2429072265625	3.53109073638916	0.861528813838959	-1	-349.75	0.942228734493256		0				-349.75	100	0		1.17840588092804	0
_3299.026	12.364904296875	4.26574516296387	0.968411922454834	-1	-349.75	1.04885470867157		0				-349.75	100	0		1.594078540802	0
_3299.026	13.5188173828125	5.06849050521851	1.07176852226257	-1	-349.75	1.15193033218384		0				-349.75	100	0		2.07514452934265	0
_3299.026	14.6647490234375	5.9417405128479	1.17680513858795	-1	-349.75	1.25666129589081		0				-349.75	100	0		2.65170073509216	0
_3299.026	15.807689453125	6.88259744644165	1.2847683429718	-1	-349.75	1.36429524421692		0				-349.75	100	0		3.34186744689941	0
_3299.026	17.068314453125	7.89770030975342	1.39339172840118	-1	-349.75	1.47256326675415		0				-349.75	100	0		4.1419849395752	0
_3299.026	18.204275390625	8.97847747802734	1.49439942836761	-1	-349.75	1.57319271564484		0				-349.75	100	0		4.99110507965088	0
_3299.026	19.4948203125	10.1308441162109	1.60458838939667	-1	-349.75	1.68297839164734		0				-349.75	100	0		6.04006958007813	0
_3299.026	20.725525390625	11.3545579910278	1.7091189622879	-1	-349.75	1.78708064556122		0				-349.75	100	0		7.15840911865234	0
_3299.026	21.868466796875	12.6429796218872	1.81308698654175	-1	-349.75	1.89059770107269		0				-349.75	100	0		8.40048694610596	0
_3299.026	23.143056640625	14.0072135925293	1.92811095714569	-1	-349.75	2.0051441192627	0	5.09919881820679	0	0	0	-349.75	100	0	0	9.92682933807373	0	0	0	0	0	0	0	0
_3299.026	24.27303125	14.006368637085	1.97633373737335	-1	-349.75	2.05336737632751		0				-349.75	100	0		10.6022796630859	0
_3299.026	25.400015625	13.3228034973145	1.99197256565094	-1	-349.75	2.06924533843994		0				-349.75	100	0		10.8192472457886	0
_3299.026	26.524005859375	12.631872177124	1.99823641777039	-1	-349.75	2.07575106620789		0				-349.75	100	0		10.9036741256714	0
_3299.026	27.68091015625	11.9493913650513	1.99879503250122	-1	-349.75	2.07654857635498		0				-349.75	100	0		0	0
_3299.026	28.822853515625	11.2695646286011	1.9957115650177	-1	-349.75	2.0737030506134		0				-349.75	100	0		0	0.0330350957810879
_3299.026	29.962802734375	10.5864782333374	1.9863041639328	-1	-349.75	2.06453466415405		0				-349.75	100	0		0	0.133226707577705
_3299.026	31.10275	9.90073394775391	1.97820782661438	-1	-349.75	2.0566782951355		0				-349.75	100	0		0	0.213703826069832
_3299.026	32.243697265625	9.21281433105469	1.96591556072235	-1	-349.75	2.04462695121765		0				-349.75	100	0		0	0.328877240419388
_3299.026	33.2420234375	8.53105163574219	1.95379400253296	-1	-349.75	2.03274393081665		0				-349.75	100	0		0	0.434301882982254
_3299.026	34.23037890625	7.84783887863159	1.93971538543701	-1	-349.75	2.01890444755554		0				-349.75	100	0		0	0.547639667987823
_3299.026	35.229703125	7.16172695159912	1.92295491695404	-1	-349.75	2.00238418579102		0				-349.75	100	0		0	0.671621143817902
_3299.026	36.257953125	6.47875261306763	1.90668380260468	-1	-349.75	1.98635196685791		0				-349.75	100	0		0	0.780963718891144
_3299.026	37.22436328125	5.79420709609985	1.88823401927948	-1	-349.75	1.96814179420471		0				-349.75	100	0		0	0.892710208892822
_3299.026	38.218703125	5.1094183921814	1.86717617511749	-1	-349.75	1.94732367992401		0				-349.75	100	0		0	1.00620698928833
_3299.026	39.22201953125	4.42728471755981	1.84361660480499	-1	-349.75	1.92400288581848		0				-349.75	100	0		0	1.1174088716507
_3299.026	40.2831796875	3.7394745349884	1.81876921653748	-1	-349.75	1.89939618110657		0				-349.75	100	0		0	1.21788716316223
_3299.026	41.30943359375	3.06035542488098	1.79305398464203	-1	-349.75	1.87391865253448		0				-349.75	100	0		0	1.30450856685638
_3299.026	42.32172265625	2.36988592147827	1.76106131076813	-1	-349.75	1.8421676158905		0				-349.75	100	0		0	1.39071643352509
_3299.026	43.343984375	1.68677926063538	1.72630846500397	-1	-349.75	1.80765390396118		0				-349.75	100	0		0	1.4607218503952
_3299.026	44.3572734375	1.00354993343353	1.68631660938263	-1	-349.75	1.76790118217468		0				-349.75	100	0		0	1.51419579982758
_3299.027	0.17553010559082	0.0383450761437416	-2.3080257960828E-05	-1	-400	0.108245991170406		0				-400	100	0		0	0
_3299.027	1.18083996582031	0.0737200900912285	0.0170424468815327	-1	-400	0.125285714864731		0				-400	100	0		0.000954779796302319	0
_3299.027	2.31081469726562	0.183346390724182	0.0904049426317215	-1	-400	0.198609843850136		0				-400	100	0		0.0103793675079942	0
_3299.027	3.4278251953125	0.362998187541962	0.182895496487617	-1	-400	0.291037529706955		0				-400	100	0		0.0356280468404293	0
_3299.027	4.57675048828125	0.614727795124054	0.27951654791832	-1	-400	0.387570470571518		0				-400	100	0		0.0828194320201874	0
_3299.027	5.73864013671875	0.941915571689606	0.376556873321533	-1	-400	0.484496265649796		0				-400	100	0		0.158258885145187	0
_3299.027	6.8905576171875	1.33731710910797	0.474547415971756	-1	-400	0.58234840631485		0				-400	100	0		0.269772797822952	0
_3299.027	8.046462890625	1.80890071392059	0.578731834888458	-1	-400	0.686367809772491		0				-400	100	0		0.433406591415405	0
_3299.027	9.177435546875	2.34954237937927	0.677252113819122	-1	-400	0.784698843955994		0				-400	100	0		0.637858629226685	0
_3299.027	10.317384765625	2.96696901321411	0.780586242675781	-1	-400	0.887816846370697		0				-400	100	0		0.91197270154953	0
_3299.027	11.527146484375	3.65586757659912	0.888332724571228	-1	-400	0.995322227478027		0				-400	100	0		1.26796793937683	0
_3299.027	12.655126953125	4.41418504714966	0.988250613212585	-1	-400	1.09497475624084		0				-400	100	0		1.67006838321686	0
_3299.027	13.8050498046875	5.24373245239258	1.09624135494232	-1	-400	1.20267510414124		0				-400	100	0		2.1901490688324	0
_3299.027	14.9360224609375	6.15030336380005	1.1993625164032	-1	-400	1.30547893047333		0				-400	100	0		2.77582454681396	0
_3299.027	16.08394921875	7.12568855285645	1.30620872974396	-1	-400	1.4119838476181		0				-400	100	0		3.48280310630798	0
_3299.027	17.24583984375	8.17399215698242	1.41503524780273	-1	-400	1.52044343948364		0				-400	100	0		4.31250190734863	0
_3299.027	18.503474609375	9.29328155517578	1.52820110321045	-1	-400	1.63321757316589		0				-400	100	0		5.29743003845215	0
_3299.027	19.6703515625	10.4904375076294	1.63204348087311	-1	-400	1.73664093017578		0				-400	100	0		6.32047939300537	0
_3299.027	20.9598984375	11.7559223175049	1.74592590332031	-1	-400	1.85008037090302		0				-400	100	0		7.58228731155396	0
_3299.027	22.20755859375	13.0931167602539	1.85867369174957	-1	-400	1.9623601436615		0				-400	100	0		8.97730922698975	0
_3299.027	23.477162109375	14.5051584243774	1.96735107898712	-1	-400	2.07054328918457	0	5.28086757659912	0	0	0	-400	100	0	0	10.4701442718506	0	0	0	0	0	0	0	0
_3299.027	24.61012890625	14.5028648376465	2.01432299613953	-1	-400	2.117516040802		0				-400	100	0		11.1514368057251	0
_3299.027	25.705197265625	13.7944297790527	2.02971267700195	-1	-400	2.13315367698669		0				-400	100	0		11.372688293457	0
_3299.027	26.859109375	13.0856313705444	2.03658604621887	-1	-400	2.14027523994446		0				-400	100	0		0	0
_3299.027	27.99008203125	12.3744173049927	2.03379797935486	-1	-400	2.13773608207703		0				-400	100	0		0	0.0323233380913734
_3299.027	29.149978515625	11.674430847168	2.03126835823059	-1	-400	2.1354513168335		0				-400	100	0		0	0.0597946494817734
_3299.027	30.299900390625	10.9577808380127	2.02366590499878	-1	-400	2.1280996799469		0				-400	100	0		0	0.142986416816711
_3299.027	31.310197265625	10.2495822906494	2.01244449615479	-1	-400	2.11712622642517		0				-400	100	0		0	0.259346336126328
_3299.027	32.457125	9.54113960266113	2.0019154548645	-1	-400	2.10684514045715		0				-400	100	0		0	0.361081391572952
_3299.027	33.46243359375	8.83088493347168	1.99032473564148	-1	-400	2.09550309181213		0				-400	100	0		0	0.465270340442657
_3299.027	34.53157421875	8.12413024902344	1.97634303569794	-1	-400	2.08176875114441		0				-400	100	0		0	0.581703305244446
_3299.027	35.5548359375	7.41290712356567	1.9586546421051	-1	-400	2.06432914733887		0				-400	100	0		0	0.717182099819183
_3299.027	36.5641328125	6.70783948898315	1.94316816329956	-1	-400	2.0490894317627		0				-400	100	0		0	0.824780106544495
_3299.027	37.58141015625	5.99673366546631	1.92343044281006	-1	-400	2.02960062026978		0				-400	100	0		0	0.948578774929047
_3299.027	38.60367578125	5.28767871856689	1.90277409553528	-1	-400	2.00919246673584		0				-400	100	0		0	1.06372594833374
_3299.027	39.5790625	4.57789754867554	1.88064074516296	-1	-400	1.98730754852295		0				-400	100	0		0	1.17167961597443
_3299.027	40.57639453125	3.87149500846863	1.85449624061584	-1	-400	1.96141028404236		0				-400	100	0		0	1.28108763694763
_3299.027	41.6036484375	3.16183114051819	1.82672703266144	-1	-400	1.93388950824738		0				-400	100	0		0	1.37786912918091
_3299.027	42.59898046875	2.45204448699951	1.79756379127502	-1	-400	1.90497469902039		0				-400	100	0		0	1.45903122425079
_3299.027	43.59630859375	1.74201452732086	1.7622891664505	-1	-400	1.86994850635529		0				-400	100	0		0	1.53248202800751
_3299.027	44.60461328125	1.0342766046524	1.72181725502014	-1	-400	1.82972431182861		0				-400	100	0		0	1.58831906318665
_3299.028	0.190490493774414	0.0451182425022125	-0.00101091538090259	-1	-450	0.0849395021796227		0				-450	100	0		0	0
_3299.028	0.887624877929687	0.0814591273665428	0.0138389123603702	-1	-450	0.0997608155012131		0				-450	100	0		0.000938021636102349	0
_3299.028	2.07045849609375	0.190602496266365	0.0904695689678192	-1	-450	0.176353275775909		0				-450	100	0		0.0113569553941488	0
_3299.028	3.20043481445312	0.380154460668564	0.185074239969254	-1	-450	0.270891606807709		0				-450	100	0		0.0383361615240574	0
_3299.028	4.35634033203125	0.644319593906403	0.28281232714653	-1	-450	0.368537217378616		0				-450	100	0		0.0883538648486137	0
_3299.028	5.47434814453125	0.977785468101501	0.380701959133148	-1	-450	0.466310143470764		0				-450	100	0		0.16765284538269	0
_3299.028	6.6432197265625	1.38622617721558	0.482015907764435	-1	-450	0.567481160163879		0				-450	100	0		0.287237554788589	0
_3299.028	7.82206494140625	1.87567806243896	0.588872849941254	-1	-450	0.674166798591614		0				-450	100	0		0.461236715316772	0
_3299.028	8.97697265625	2.43853449821472	0.691168785095215	-1	-450	0.776265740394592		0				-450	100	0		0.681474983692169	0
_3299.028	10.2695126953125	3.07334637641907	0.798232436180115	-1	-450	0.88310718536377		0				-450	100	0		0.975923657417297	0
_3299.028	11.555072265625	3.78578734397888	0.904141783714294	-1	-450	0.988767147064209		0				-450	100	0		1.33829164505005	0
_3299.028	12.8366416015625	4.57151079177856	1.00981557369232	-1	-450	1.09416592121124		0				-450	100	0		1.7787162065506	0
_3299.028	14.0882919921875	5.43099880218506	1.12287437915802	-1	-450	1.2069239616394		0				-450	100	0		2.34264755249023	0
_3299.028	15.4167353515625	6.367027759552	1.22698795795441	-1	-450	1.31070995330811		0				-450	100	0		2.95488238334656	0
_3299.028	16.686337890625	7.38490962982178	1.33942854404449	-1	-450	1.42279422283173		0				-450	100	0		3.72557067871094	0
_3299.028	17.91405078125	8.46267032623291	1.44557344913483	-1	-450	1.52856194972992		0				-450	100	0		4.56365156173706	0
_3299.028	19.149744140625	9.6209545135498	1.55447900295258	-1	-450	1.63706207275391		0				-450	100	0		5.54468965530396	0
_3299.028	20.45425390625	10.8572254180908	1.6678808927536	-1	-450	1.75003123283386		0				-450	100	0		6.70139169692993	0
_3299.028	21.72784375	12.1697940826416	1.77577674388885	-1	-450	1.85746777057648		0				-450	100	0		7.93836212158203	0
_3299.028	23.006421875	13.5514154434204	1.88738465309143	-1	-450	1.96859204769135		0				-450	100	0		9.36748886108398	0
_3299.028	24.27701953125	15.0119876861572	1.99817645549774	-1	-450	2.07887268066406	0	5.28431940078735	0	0	0	-450	100	0	0	10.9424829483032	0	0	0	0	0	0	0	0
_3299.028	25.40998828125	15.0088491439819	2.04621481895447	-1	-450	2.12691211700439		0				-450	100	0		11.6635751724243	0
_3299.028	26.576865234375	14.2753038406372	2.06184005737305	-1	-450	2.14279413223267		0				-450	100	0		11.8961210250854	0
_3299.028	27.738755859375	13.5423603057861	2.06861162185669	-1	-450	2.14982223510742		0				-450	100	0		0	0
_3299.028	28.8378125	12.8089332580566	2.06645131111145	-1	-450	2.14791870117188		0				-450	100	0		0	0.0250813104212284
_3299.028	29.9967109375	12.0742969512939	2.06331706047058	-1	-450	2.14504146575928		0				-450	100	0		0	0.0608774274587631
_3299.028	31.15162109375	11.3417129516602	2.05740404129028	-1	-450	2.13938474655151		0				-450	100	0		0	0.127105101943016
_3299.028	32.28957421875	10.6104545593262	2.0483705997467	-1	-450	2.13060736656189		0				-450	100	0		0	0.223447695374489
_3299.028	33.29887109375	9.87509059906006	2.03792929649353	-1	-450	2.12042331695557		0				-450	100	0		0	0.327759325504303
_3299.028	34.296203125	9.14020729064941	2.02388286590576	-1	-450	2.10663414001465		0				-450	100	0		0	0.458862394094467
_3299.028	35.335421875	8.40689277648926	2.00829005241394	-1	-450	2.09129810333252		0				-450	100	0		0	0.593414902687073
_3299.028	36.38461328125	7.6752667427063	1.99176955223083	-1	-450	2.07503366470337		0				-450	100	0		0	0.724198520183563
_3299.028	37.377953125	6.94339752197266	1.97313022613525	-1	-450	2.05665040016174		0				-450	100	0		0	0.858567237854004
_3299.028	38.3673046875	6.20983600616455	1.95391404628754	-1	-450	2.03769111633301		0				-450	100	0		0	0.983256161212921
_3299.028	39.39156640625	5.47566938400269	1.93378400802612	-1	-450	2.01781797409058		0				-450	100	0		0	1.09936964511871
_3299.028	40.4048515625	4.73727560043335	1.910764336586	-1	-450	1.9950567483902		0				-450	100	0		0	1.21559929847717
_3299.028	41.4041796875	4.01034879684448	1.88324415683746	-1	-450	1.96779096126556		0				-450	100	0		0	1.33485448360443
_3299.028	42.4045	3.27581453323364	1.85577023029327	-1	-450	1.94057404994965		0				-450	100	0		0	1.43400764465332
_3299.028	43.4357421875	2.54115724563599	1.82308506965637	-1	-450	1.90814602375031		0				-450	100	0		0	1.52832412719727
_3299.028	44.4101328125	1.80987858772278	1.79018294811249	-1	-450	1.87549996376038		0				-450	100	0		0	1.59934651851654
_3299.028	45.4164375	1.07582092285156	1.74811840057373	-1	-450	1.8336923122406		0				-450	100	0		0	1.65966868400574
_3299.029	0.175529998779297	0.0680214613676071	-0.00110323680564761	-1	-500	0.198443010449409		0				-500	100	0		0	0
_3299.029	0.905576171875	0.10822582244873	0.0112677793949842	-1	-500	0.210776150226593		0				-500	100	0		0.00108684098813683	0
_3299.029	2.05549926757813	0.224854677915573	0.0799404755234718	-1	-500	0.279408037662506		0				-500	100	0		0.0125168105587363	0
_3299.029	3.22038061523438	0.417907893657684	0.172444999217987	-1	-500	0.371844977140427		0				-500	100	0		0.0422243177890778	0
_3299.029	4.35733740234375	0.688109695911407	0.268950760364532	-1	-500	0.468256175518036		0				-500	100	0		0.0955405533313751	0
_3299.029	5.5102509765625	1.03545987606049	0.36410328745842	-1	-500	0.563287138938904		0				-500	100	0		0.177436783909798	0
_3299.029	6.66216796875	1.46092391014099	0.466728270053864	-1	-500	0.665763199329376		0				-500	100	0		0.305346578359604	0
_3299.029	7.79014892578125	1.96293187141418	0.570529639720917	-1	-500	0.769388854503632		0				-500	100	0		0.482746243476868	0
_3299.029	8.93907421875	2.54341506958008	0.673633456230164	-1	-500	0.872289538383484		0				-500	100	0		0.714599251747131	0
_3299.029	10.0700458984375	3.20225238800049	0.778920114040375	-1	-500	0.977345585823059		0				-500	100	0		1.01640784740448	0
_3299.029	11.3386513671875	3.93232011795044	0.888836026191711	-1	-500	1.08700597286224		0				-500	100	0		1.40759789943695	0
_3299.029	12.4666318359375	4.74846744537354	0.990840256214142	-1	-500	1.18872451782227		0				-500	100	0		1.84909653663635	0
_3299.029	13.7751298828125	5.63777589797974	1.11435854434967	-1	-500	1.31193161010742		0				-500	100	0		2.48892569541931	0
_3299.029	14.8971259765625	6.6048321723938	1.21140992641449	-1	-500	1.40864443778992		0				-500	100	0		3.08093476295471	0
_3299.029	16.1427919921875	7.64891147613525	1.32565057277679	-1	-500	1.52251970767975		0				-500	100	0		3.89250898361206	0
_3299.029	17.282740234375	8.76928901672363	1.43289864063263	-1	-500	1.62937569618225		0				-500	100	0		4.769700050354	0
_3299.029	18.5603203125	9.96777534484863	1.55406367778778	-1	-500	1.75012123584747		0				-500	100	0		5.90090847015381	0
_3299.029	19.7980078125	11.2440071105957	1.66724407672882	-1	-500	1.86285495758057		0				-500	100	0		7.09655046463013	0
_3299.029	21.08955078125	12.5989503860474	1.7814359664917	-1	-500	1.97657263278961		0				-500	100	0		8.45223331451416	0
_3299.029	22.381095703125	14.0281362533569	1.8945255279541	-1	-500	2.08916187286377		0				-500	100	0		9.95119571685791	0
_3299.029	23.6457109375	15.5353097915649	2.00766229629517	-1	-500	2.20177125930786	0	5.63358068466187	0	0	0	-500	100	0	0	11.6157550811768	0	0	0	0	0	0	0	0
_3299.029	24.775685546875	15.5342226028442	2.05536842346191	-1	-500	2.24947762489319		0				-500	100	0		12.3568639755249	0
_3299.029	25.915634765625	14.7778606414795	2.07339859008789	-1	-500	2.26777267456055		0				-500	100	0		12.6341428756714	0
_3299.029	27.07951953125	14.0194444656372	2.07946395874023	-1	-500	2.27410340309143		0				-500	100	0		0	0
_3299.029	28.246396484375	13.2612686157227	2.07889604568481	-1	-500	2.27380084991455		0				-500	100	0		0	0.00412691058591008
_3299.029	29.374376953125	12.5026082992554	2.07564640045166	-1	-500	2.27081680297852		0				-500	100	0		0	0.0425680838525295
_3299.029	30.48241015625	11.7469654083252	2.0679931640625	-1	-500	2.26342797279358		0				-500	100	0		0	0.132155239582062
_3299.029	31.62734765625	10.9887847900391	2.05714559555054	-1	-500	2.25284576416016		0				-500	100	0		0	0.252452433109283
_3299.029	32.80918359375	10.2316904067993	2.04685187339783	-1	-500	2.24281692504883		0				-500	100	0		0	0.358859747648239
_3299.029	33.8314453125	9.47242069244385	2.03369641304016	-1	-500	2.22992730140686		0				-500	100	0		0	0.485849946737289
_3299.029	34.83476171875	8.71302890777588	2.018639087677	-1	-500	2.2151358127594		0				-500	100	0		0	0.620345294475555
_3299.029	35.84206640625	7.95761919021606	2.0041127204895	-1	-500	2.20087385177612		0				-500	100	0		0	0.739223480224609
_3299.029	36.8324140625	7.20027637481689	1.98404240608215	-1	-500	2.18106865882874		0				-500	100	0		0	0.889326393604279
_3299.029	37.87662109375	6.4416036605835	1.96618795394897	-1	-500	2.1634795665741		0				-500	100	0		0	1.00929939746857
_3299.029	38.87394921875	5.68558549880981	1.94277584552765	-1	-500	2.14033222198486		0				-500	100	0		0	1.14965641498566
_3299.029	39.86430078125	4.92461490631104	1.91965472698212	-1	-500	2.11747741699219		0				-500	100	0		0	1.27090334892273
_3299.029	40.86462109375	4.17149019241333	1.89467787742615	-1	-500	2.09276413917542		0				-500	100	0		0	1.38330054283142
_3299.029	41.90184375	3.41643166542053	1.86728239059448	-1	-500	2.06563282012939		0				-500	100	0		0	1.48623526096344
_3299.029	42.89119921875	2.65207457542419	1.83665585517883	-1	-500	2.0352737903595		0				-500	100	0		0	1.57835221290588
_3299.029	43.88653515625	1.89423489570618	1.79894864559174	-1	-500	1.99783194065094		0				-500	100	0		0	1.6634635925293
_3299.029	44.87488671875	1.13494408130646	1.75723958015442	-1	-500	1.95638859272003		0				-500	100	0		0	1.72623312473297
_3299.030	0.176527893066406	0.0342401228845119	-0.000798577151726931	-1	-550	0.0263089053332806		0				-550	100	0		0	0
_3299.030	0.912557800292969	0.0740822926163673	0.0160638485103846	-1	-550	0.0431454032659531		0				-550	100	0		0.00091188499936834	0
_3299.030	1.98069848632812	0.196264892816544	0.0994708016514778	-1	-550	0.126509591937065		0				-550	100	0		0.0121805220842361	0
_3299.030	3.11566040039063	0.393905997276306	0.195141687989235	-1	-550	0.22211129963398		0				-550	100	0		0.0403911955654621	0
_3299.030	4.2197060546875	0.677992165088654	0.298875778913498	-1	-550	0.325745970010757		0				-550	100	0		0.0959341004490852	0
_3299.030	5.39555810546875	1.03258633613586	0.401178121566772	-1	-550	0.427924185991287		0				-550	100	0		0.183326035737991	0
_3299.030	6.66815283203125	1.47096872329712	0.512609899044037	-1	-550	0.539202570915222		0				-550	100	0		0.322621762752533	0
_3299.030	7.8210673828125	1.99036228656769	0.616189420223236	-1	-550	0.642600297927856		0				-550	100	0		0.501568675041199	0
_3299.030	8.97098828125	2.59112858772278	0.723391890525818	-1	-550	0.749592483043671		0				-550	100	0		0.746660590171814	0
_3299.030	10.1079453125	3.26843762397766	0.831549346446991	-1	-550	0.857512891292572		0				-550	100	0		1.06284391880035	0
_3299.030	11.260859375	4.0350866317749	0.937892496585846	-1	-550	0.963587701320648		0				-550	100	0		1.45020389556885	0
_3299.030	12.5244775390625	4.86475563049316	1.05368399620056	-1	-550	1.07908880710602		0				-550	100	0		1.96417474746704	0
_3299.030	13.6923525390625	5.78328084945679	1.16178095340729	-1	-550	1.18686425685883		0				-550	100	0		2.53797340393066	0
_3299.030	14.787419921875	6.78305435180664	1.27094423770905	-1	-550	1.29567766189575		0				-550	100	0		3.22166609764099	0
_3299.030	16.0420634765625	7.8600926399231	1.38554036617279	-1	-550	1.40989685058594		0				-550	100	0		4.05792999267578	0
_3299.030	17.31565234375	9.01439476013184	1.50285112857819	-1	-550	1.52680361270905		0				-550	100	0		5.04430055618286	0
_3299.030	18.589244140625	10.255859375	1.62011623382568	-1	-550	1.64363420009613		0				-550	100	0		6.16997861862183	0
_3299.030	19.8688203125	11.572172164917	1.73460781574249	-1	-550	1.75766503810883		0				-550	100	0		7.4145131111145	0
_3299.030	21.16734375	12.968523979187	1.85099744796753	-1	-550	1.8735659122467		0				-550	100	0		8.83665752410889	0
_3299.030	22.4608828125	14.4464845657349	1.96458160877228	-1	-550	1.98663282394409		0				-550	100	0		10.3865222930908	0
_3299.030	23.71452734375	16.0018253326416	2.07996249198914	-1	-550	2.10146927833557	0	5.3258695602417	0	0	0	-550	100	0	0	12.1348114013672	0	0	0	0	0	0	0	0
_3299.030	24.845498046875	16.0003776550293	2.13069224357605	-1	-550	2.15219950675964		0				-550	100	0		12.946551322937	0
_3299.030	25.985447265625	15.2193870544434	2.14864873886108	-1	-550	2.17042946815491		0				-550	100	0		13.2311172485352	0
_3299.030	27.0865	14.4354982376099	2.15273857116699	-1	-550	2.17479372024536		0				-550	100	0		13.2958269119263	0
_3299.030	28.227447265625	13.6551084518433	2.15356016159058	-1	-550	2.17588829994202		0				-550	100	0		0	0
_3299.030	29.39432421875	12.8709754943848	2.14986729621887	-1	-550	2.17246985435486		0				-550	100	0		0	0.0453386306762695
_3299.030	30.530283203125	12.0886516571045	2.1427309513092	-1	-550	2.16560745239258		0				-550	100	0		0	0.130981743335724
_3299.030	31.677212890625	11.3095865249634	2.13429284095764	-1	-550	2.15744185447693		0				-550	100	0		0	0.226510167121887
_3299.030	32.8161640625	10.5238790512085	2.12174654006958	-1	-550	2.14517068862915		0				-550	100	0		0	0.360472708940506
_3299.030	33.98005078125	9.74058532714844	2.10758924484253	-1	-550	2.13128757476807		0				-550	100	0		0	0.501139938831329
_3299.030	35.0352265625	8.95837593078613	2.09297943115234	-1	-550	2.11695146560669		0				-550	100	0		0	0.635174453258514
_3299.030	36.0564921875	8.17531967163086	2.07722043991089	-1	-550	2.1014666557312		0				-550	100	0		0	0.767831444740295
_3299.030	37.04584375	7.39479732513428	2.05922269821167	-1	-550	2.08374190330505		0				-550	100	0		0	0.905818164348602
_3299.030	38.04317578125	6.61113357543945	2.03788304328918	-1	-550	2.06267666816711		0				-550	100	0		0	1.05333828926086
_3299.030	39.06144921875	5.82879638671875	2.01627564430237	-1	-550	2.04134297370911		0				-550	100	0		0	1.18603241443634
_3299.030	40.0468125	5.04416275024414	1.99283587932587	-1	-550	2.01817798614502		0				-550	100	0		0	1.31196916103363
_3299.030	41.0361640625	4.26737499237061	1.96611404418945	-1	-550	1.99172794818878		0				-550	100	0		0	1.43511414527893
_3299.030	42.05543359375	3.48418617248535	1.93879687786102	-1	-550	1.96468484401703		0				-550	100	0		0	1.53992700576782
_3299.030	43.0318203125	2.70268535614014	1.90651309490204	-1	-550	1.93267464637756		0				-550	100	0		0	1.63894867897034
_3299.030	44.00820703125	1.91852617263794	1.86992275714874	-1	-550	1.89635872840881		0				-550	100	0		0	1.72286033630371
_3299.030	44.99855859375	1.13436448574066	1.82818102836609	-1	-550	1.85489153862		0				-550	100	0		0	1.78615784645081
_3299.031	0.162565399169922	0.0366668738424778	0.00118632556404918	-1	-600	0.0287466607987881		0				-600	100	0		0	0
_3299.031	0.872664489746094	0.0792859196662903	0.0162946525961161	-1	-600	0.0438272394239902		0				-600	100	0		0.000874317542184144	0
_3299.031	1.98169592285156	0.199295312166214	0.0962626859545708	-1	-600	0.123753271996975		0				-600	100	0		0.0120072634890676	0
_3299.031	3.08574047851562	0.405991435050964	0.195737168192863	-1	-600	0.223155409097672		0				-600	100	0		0.0420906618237495	0
_3299.031	4.2167138671875	0.695510625839233	0.298317283391953	-1	-600	0.325634181499481		0				-600	100	0		0.0985309556126595	0
_3299.031	5.4593876953125	1.06157433986664	0.405355542898178	-1	-600	0.432544320821762		0				-600	100	0		0.192456051707268	0
_3299.031	6.602328125	1.51601433753967	0.510546624660492	-1	-600	0.537576377391815		0				-600	100	0		0.327820748090744	0
_3299.031	7.70238525390625	2.0518274307251	0.623505592346191	-1	-600	0.650347769260406		0				-600	100	0		0.528996050357819	0
_3299.031	8.85430078125	2.67263507843018	0.725792169570923	-1	-600	0.752417087554932		0				-600	100	0		0.770107328891754	0
_3299.031	10.000234375	3.37058925628662	0.836732923984528	-1	-600	0.863113582134247		0				-600	100	0		1.1045891046524	0
_3299.031	11.1351953125	4.1549859046936	0.945231676101685	-1	-600	0.971337795257568		0				-600	100	0		1.51181387901306	0
_3299.031	12.239240234375	5.01640701293945	1.05835521221161	-1	-600	1.08415985107422		0				-600	100	0		2.02918148040771	0
_3299.031	13.4410234375	5.96463108062744	1.17115104198456	-1	-600	1.19662380218506		0				-600	100	0		2.64666700363159	0
_3299.031	14.5331015625	6.99579429626465	1.28132510185242	-1	-600	1.30643689632416		0				-600	100	0		3.35827946662903	0
_3299.031	15.662080078125	8.10542869567871	1.39522445201874	-1	-600	1.41994786262512		0				-600	100	0		4.21535682678223	0
_3299.031	16.958609375	9.29860496520996	1.51626014709473	-1	-600	1.54056596755981		0				-600	100	0		5.26497745513916	0
_3299.031	18.21325	10.5791854858398	1.63546848297119	-1	-600	1.65932607650757		0				-600	100	0		6.44532203674316	0
_3299.031	19.48783984375	11.9332857131958	1.75181591510773	-1	-600	1.77519965171814		0				-600	100	0		7.74962139129639	0
_3299.031	20.791349609375	13.375391960144	1.86672389507294	-1	-600	1.88960289955139		0				-600	100	0		9.19731903076172	0
_3299.031	21.956232421875	14.8937950134277	1.97877562046051	-1	-600	2.00112318992615		0				-600	100	0		10.7736129760742	0
_3299.031	23.097177734375	16.5032215118408	2.09380125999451	-1	-600	2.11558556556702	0	5.34557628631592	0	0	0	-600	100	0	0	12.5705003738403	0	0	0	0	0	0	0	0
_3299.031	24.23612890625	16.5027389526367	2.14681148529053	-1	-600	2.16859579086304		0				-600	100	0		13.4453296661377	0
_3299.031	25.31923046875	15.6941022872925	2.16309690475464	-1	-600	2.18516421318054		0				-600	100	0		13.7120561599731	0
_3299.031	26.49308984375	14.8892068862915	2.17142868041992	-1	-600	2.19377779960632		0				-600	100	0		13.8437700271606	0
_3299.031	27.6330390625	14.0821380615234	2.17169642448425	-1	-600	2.19432806968689		0				-600	100	0		0	0
_3299.031	28.75204296875	13.2749462127686	2.16867756843567	-1	-600	2.19159173965454		0				-600	100	0		0	0.0374291278421879
_3299.031	29.8860078125	12.4644937515259	2.16200757026672	-1	-600	2.18520522117615		0				-600	100	0		0	0.119619533419609
_3299.031	31.01997265625	11.66188621521	2.15213370323181	-1	-600	2.175612449646		0				-600	100	0		0	0.235341161489487
_3299.031	32.14994921875	10.8536033630371	2.13977670669556	-1	-600	2.16353821754456		0				-600	100	0		0	0.371268272399902
_3299.031	33.29887109375	10.0461645126343	2.12778425216675	-1	-600	2.15182852745056		0				-600	100	0		0	0.493634849786758
_3299.031	34.30916796875	9.23787784576416	2.11203908920288	-1	-600	2.13636612892151		0				-600	100	0		0	0.642722308635712
_3299.031	35.31348046875	8.43888568878174	2.09409666061401	-1	-600	2.11870336532593		0				-600	100	0		0	0.798832714557648
_3299.031	36.29784375	7.62576675415039	2.07675886154175	-1	-600	2.10165023803711		0				-600	100	0		0	0.935809671878815
_3299.031	37.320109375	6.81988954544067	2.05629634857178	-1	-600	2.08146977424622		0				-600	100	0		0	1.08156967163086
_3299.031	38.3673046875	6.01449298858643	2.03472566604614	-1	-600	2.06018090248108		0				-600	100	0		0	1.21818387508392
_3299.031	39.3486796875	5.20680046081543	2.00928711891174	-1	-600	2.03502511978149		0				-600	100	0		0	1.35932445526123
_3299.031	40.3589765625	4.40043354034424	1.98336386680603	-1	-600	2.00938415527344		0				-600	100	0		0	1.48249411582947
_3299.031	41.313421875	3.59346103668213	1.95648527145386	-1	-600	1.98278784751892		0				-600	100	0		0	1.5887975692749
_3299.031	42.358625	2.78576159477234	1.92145025730133	-1	-600	1.94803559780121		0				-600	100	0		0	1.69964396953583
_3299.031	43.343984375	1.97709369659424	1.88483679294586	-1	-600	1.91170513629913		0				-600	100	0		0	1.78616225719452
_3299.031	44.30341796875	1.17675399780273	1.84346890449524	-1	-600	1.87061738967896		0				-600	100	0		0	1.85095453262329
_3299.032	0.188496200561523	0.0586042180657387	0.000881665793713182	-1	-649.75	0.104944348335266		0				-649.75	100	0		0	0
_3299.032	1.17884533691406	0.102309867739677	0.0174902025610209	-1	-649.75	0.121517077088356		0				-649.75	100	0		0.00133339269086719	0
_3299.032	2.28588134765625	0.229442551732063	0.0963180512189865	-1	-649.75	0.200300425291061		0				-649.75	100	0		0.014401676133275	0
_3299.032	3.40588500976562	0.441209495067596	0.192473620176315	-1	-649.75	0.296381890773773		0				-649.75	100	0		0.046620287001133	0
_3299.032	4.54782861328125	0.740387320518494	0.29744017124176	-1	-649.75	0.401243716478348		0				-649.75	100	0		0.108572497963905	0
_3299.032	5.6927626953125	1.11924874782562	0.401902735233307	-1	-649.75	0.505573689937592		0				-649.75	100	0		0.205580368638039	0
_3299.032	6.8975380859375	1.58552050590515	0.511068105697632	-1	-649.75	0.614575862884521		0				-649.75	100	0		0.352993249893188	0
_3299.032	8.17312451171875	2.13871908187866	0.624110102653503	-1	-649.75	0.727424204349518		0				-649.75	100	0		0.563130438327789	0
_3299.032	9.322048828125	2.77485966682434	0.728284537792206	-1	-649.75	0.831376016139984		0				-649.75	100	0		0.818518102169037	0
_3299.032	10.4879287109375	3.49720144271851	0.837055861949921	-1	-649.75	0.939894497394562		0				-649.75	100	0		1.15883541107178	0
_3299.032	11.762517578125	4.30284643173218	0.951296627521515	-1	-649.75	1.05385327339172		0				-649.75	100	0		1.60327744483948	0
_3299.032	12.875537109375	5.1923975944519	1.06370937824249	-1	-649.75	1.16595470905304		0				-649.75	100	0		2.13549256324768	0
_3299.032	14.031443359375	6.16778564453125	1.17534196376801	-1	-649.75	1.27724587917328		0				-649.75	100	0		2.76763677597046	0
_3299.032	15.17338671875	7.22925186157227	1.29063498973846	-1	-649.75	1.3921674489975		0				-649.75	100	0		3.53744077682495	0
_3299.032	16.46393359375	8.37377738952637	1.41377508640289	-1	-649.75	1.51490700244904		0				-649.75	100	0		4.49499464035034	0
_3299.032	17.63978515625	9.6041374206543	1.52505314350128	-1	-649.75	1.62575435638428		0				-649.75	100	0		5.49139738082886	0
_3299.032	18.80865625	10.9209356307983	1.6411874294281	-1	-649.75	1.74142777919769		0				-649.75	100	0		6.67850017547607	0
_3299.032	20.06230078125	12.3200664520264	1.76402938365936	-1	-649.75	1.86378002166748		0				-649.75	100	0		8.1002950668335	0
_3299.032	21.354841796875	13.8045473098755	1.8832995891571	-1	-649.75	1.98253071308136		0				-649.75	100	0		9.65145206451416	0
_3299.032	22.651373046875	15.3736543655396	2.00137996673584	-1	-649.75	2.10006189346313		0				-649.75	100	0		11.3661260604858	0
_3299.032	23.9020234375	17.0279903411865	2.12350058555603	-1	-649.75	2.22160339355469	0	5.65074920654297	0	0	0	-649.75	100	0	0	13.3352003097534	0	0	0	0	0	0	0	0
_3299.032	25.039978515625	17.0264205932617	2.17588329315186	-1	-649.75	2.27398681640625		0				-649.75	100	0		14.2271404266357	0
_3299.032	26.163970703125	16.1932773590088	2.19179487228394	-1	-649.75	2.29018998146057		0				-649.75	100	0		14.4962730407715	0
_3299.032	27.27599609375	15.3653240203857	2.19846963882446	-1	-649.75	2.29715442657471		0				-649.75	100	0		0	0
_3299.032	28.416939453125	14.5329027175903	2.1972279548645	-1	-649.75	2.29620409011841		0				-649.75	100	0		0	0.0142066879197955
_3299.032	29.575837890625	13.699875831604	2.19497513771057	-1	-649.75	2.29424285888672		0				-649.75	100	0		0	0.0418925657868385
_3299.032	30.688859375	12.8738498687744	2.18861889839172	-1	-649.75	2.28817582130432		0				-649.75	100	0		0	0.122505694627762
_3299.032	31.849751953125	12.0381641387939	2.17898535728455	-1	-649.75	2.27883458137512		0				-649.75	100	0		0	0.23885789513588
_3299.032	32.95579296875	11.2045288085938	2.16715884208679	-1	-649.75	2.26729989051819		0				-649.75	100	0		0	0.372907131910324
_3299.032	33.970078125	10.3769283294678	2.15271544456482	-1	-649.75	2.25314617156982		0				-649.75	100	0		0	0.525636255741119
_3299.032	35.10902734375	9.5486011505127	2.13796710968018	-1	-649.75	2.23868775367737		0				-649.75	100	0		0	0.669682085514069
_3299.032	36.11633203125	8.7129077911377	2.12098026275635	-1	-649.75	2.2219934463501		0				-649.75	100	0		0	0.822114169597626
_3299.032	37.13460546875	7.8833703994751	2.10133457183838	-1	-649.75	2.20263814926147		0				-649.75	100	0		0	0.982727587223053
_3299.032	38.1060078125	7.05745220184326	2.08148574829102	-1	-649.75	2.18307828903198		0				-649.75	100	0		0	1.12884700298309
_3299.032	39.1153046875	6.21909666061401	2.05991053581238	-1	-649.75	2.16179656982422		0				-649.75	100	0		0	1.27012133598328
_3299.032	40.09966796875	5.38810348510742	2.03655362129211	-1	-649.75	2.13873052597046		0				-649.75	100	0		0	1.40398752689362
_3299.032	41.1358984375	4.55445146560669	2.0081193447113	-1	-649.75	2.11058807373047		0				-649.75	100	0		0	1.5438916683197
_3299.032	42.1392109375	3.72309136390686	1.98278224468231	-1	-649.75	2.08554172515869		0				-649.75	100	0		0	1.64755189418793
_3299.032	43.134546875	2.89341902732849	1.94962584972382	-1	-649.75	2.05267572402954		0				-649.75	100	0		0	1.75628101825714
_3299.032	44.1298828125	2.06108784675598	1.91315531730652	-1	-649.75	2.0164966583252		0				-649.75	100	0		0	1.8459061384201
_3299.032	45.13619140625	1.22911608219147	1.86972880363464	-1	-649.75	1.9733612537384		0				-649.75	100	0		0	1.91686809062958
_3299.033	0.188495697021484	0.0578194484114647	0.0015232979785651	-1	-700	0.104056790471077		0				-700	100	0		0	0
_3299.033	1.19280749511719	0.103094637393951	0.0190735198557377	-1	-700	0.12157092243433		0				-700	100	0		0.0014091357588768	0
_3299.033	2.36866040039062	0.232279807329178	0.10188040137291	-1	-700	0.204332590103149		0				-700	100	0		0.0152872102335095	0
_3299.033	3.52357202148437	0.45237734913826	0.201013281941414	-1	-700	0.303388446569443		0				-700	100	0		0.0491968579590321	0
_3299.033	4.67847802734375	0.75409060716629	0.304248869419098	-1	-700	0.406518429517746		0				-700	100	0		0.111408367753029	0
_3299.033	5.8264052734375	1.14695715904236	0.411430180072784	-1	-700	0.513562262058258		0				-700	100	0		0.213156059384346	0
_3299.033	6.9503974609375	1.6279581785202	0.521195590496063	-1	-700	0.623159289360046		0				-700	100	0		0.365217357873917	0
_3299.033	8.09233984375	2.19624829292297	0.631301879882813	-1	-700	0.73306667804718		0				-700	100	0		0.575371623039246	0
_3299.033	9.322048828125	2.85194730758667	0.741984605789185	-1	-700	0.843519926071167		0				-700	100	0		0.854166388511658	0
_3299.033	10.456015625	3.59433054924011	0.848872661590576	-1	-700	0.950148105621338		0				-700	100	0		1.19784390926361	0
_3299.033	11.6019462890625	4.4256911277771	0.964812040328979	-1	-700	1.06579649448395		0				-700	100	0		1.66159534454346	0
_3299.033	12.8605771484375	5.34023332595825	1.09137213230133	-1	-700	1.19203650951385		0				-700	100	0		2.27802038192749	0
_3299.033	14.0035185546875	6.34749412536621	1.19574415683746	-1	-700	1.29605603218079		0				-700	100	0		2.8858962059021	0
_3299.033	15.1285078125	7.43914222717285	1.31321585178375	-1	-700	1.41314566135406		0				-700	100	0		3.69303202629089	0
_3299.033	16.2495078125	8.62314510345459	1.43013393878937	-1	-700	1.5296493768692		0				-700	100	0		4.62868976593018	0
_3299.033	17.48519921875	9.88429069519043	1.5517144203186	-1	-700	1.65078842639923		0				-700	100	0		5.74967670440674	0
_3299.033	18.7478203125	11.2380313873291	1.67313396930695	-1	-700	1.77173411846161		0				-700	100	0		7.02700424194336	0
_3299.033	19.889763671875	12.6798992156982	1.78589963912964	-1	-700	1.88399517536163		0				-700	100	0		8.36952972412109	0
_3299.033	21.173328125	14.2086868286133	1.91148912906647	-1	-700	2.00904965400696		0				-700	100	0		10.0507984161377	0
_3299.033	22.463873046875	15.8289804458618	2.03337788581848	-1	-700	2.13037133216858		0				-700	100	0		11.8729076385498	0
_3299.033	23.7215078125	17.5291919708252	2.15496802330017	-1	-700	2.25136637687683	0	5.68279266357422	0	0	0	-700	100	0	0	13.8909950256348	0	0	0	0	0	0	0	0
_3299.033	24.852482421875	17.524242401123	2.20910501480103	-1	-700	2.30550503730774		0				-700	100	0		14.8398685455322	0
_3299.033	25.978466796875	16.6685237884521	2.2313392162323	-1	-700	2.32803869247437		0				-700	100	0		15.2251138687134	0
_3299.033	27.115423828125	15.8117170333862	2.25005507469177	-1	-700	2.34705448150635		0				-700	100	0		0	0
_3299.033	28.252380859375	14.9553918838501	2.23584485054016	-1	-700	2.33314394950867		0				-700	100	0		0	0.213993087410927
_3299.033	29.392328125	14.0985822677612	2.2334189414978	-1	-700	2.33101797103882		0				-700	100	0		0	0.244877845048904
_3299.033	30.561201171875	13.2452716827393	2.22752690315247	-1	-700	2.32542443275452		0				-700	100	0		0	0.321350127458572
_3299.033	31.677212890625	12.3866481781006	2.21886205673218	-1	-700	2.31706023216248		0				-700	100	0		0	0.428547024726868
_3299.033	32.81217578125	11.5334558486938	2.20380115509033	-1	-700	2.30229783058167		0				-700	100	0		0	0.605104684829712
_3299.033	33.92419921875	10.6773633956909	2.19071459770203	-1	-700	2.28951096534729		0				-700	100	0		0	0.74710875749588
_3299.033	35.066140625	9.82646083831787	2.17535710334778	-1	-700	2.27445125579834		0				-700	100	0		0	0.901499271392822
_3299.033	36.23301953125	8.96251773834229	2.15721607208252	-1	-700	2.25661277770996		0				-700	100	0		0	1.06908428668976
_3299.033	37.250296875	8.1104040145874	2.13824868202209	-1	-700	2.23794341087341		0				-700	100	0		0	1.22845268249512
_3299.033	38.24164453125	7.25345849990845	2.11870002746582	-1	-700	2.21869492530823		0				-700	100	0		0	1.37632012367249
_3299.033	39.23598046875	6.39880466461182	2.09687542915344	-1	-700	2.19716930389404		0				-700	100	0		0	1.52325582504272
_3299.033	40.2333125	5.54052686691284	2.0733015537262	-1	-700	2.17389583587646		0				-700	100	0		0	1.66219067573547
_3299.033	41.23862109375	4.68659257888794	2.04665803909302	-1	-700	2.14755129814148		0				-700	100	0		0	1.79690551757813
_3299.033	42.21101953125	3.83084487915039	2.01882839202881	-1	-700	2.12002110481262		0				-700	100	0		0	1.91414868831635
_3299.033	43.21133984375	2.9738872051239	1.98515963554382	-1	-700	2.08665227890015		0				-700	100	0		0	2.02768158912659
_3299.033	44.184734375	2.11801338195801	1.94764113426208	-1	-700	2.04943323135376		0				-700	100	0		0	2.12243914604187
_3299.033	45.2329296875	1.25972199440002	1.90214192867279	-1	-700	2.00423455238342		0				-700	100	0		0	2.19877409934998
_3299.034	0.185503494262695	0.0440678596496582	0.00220647407695651	-1	-750	0.0382578633725643		0				-750	100	0		0	0
_3299.034	1.19679650878906	0.088256448507309	0.0190550554543734	-1	-750	0.0550755560398102		0				-750	100	0		0.0011126947356388	0
_3299.034	2.36267749023438	0.226738110184669	0.102009654045105	-1	-750	0.137981683015823		0				-750	100	0		0.0141701847314835	0
_3299.034	3.50561669921875	0.449371069669724	0.207249462604523	-1	-750	0.243143573403358		0				-750	100	0		0.0497206449508667	0
_3299.034	4.6665107421875	0.762553930282593	0.311454325914383	-1	-750	0.347238808870316		0				-750	100	0		0.1127984598279	0
_3299.034	5.80845361328125	1.16230225563049	0.423440724611282	-1	-750	0.459085315465927		0				-750	100	0		0.220442667603493	0
_3299.034	6.964359375	1.6583948135376	0.535370886325836	-1	-750	0.57084184885025		0				-750	100	0		0.378058314323425	0
_3299.034	8.2190009765625	2.24141407012939	0.648782014846802	-1	-750	0.684048891067505		0				-750	100	0		0.59880131483078	0
_3299.034	9.4756376953125	2.91836214065552	0.762044906616211	-1	-750	0.797074854373932		0				-750	100	0		0.890395641326904	0
_3299.034	10.7133251953125	3.68139028549194	0.879133820533752	-1	-750	0.91389673948288		0				-750	100	0		1.27589333057404	0
_3299.034	11.8423037109375	4.53025674819946	0.98937726020813	-1	-750	1.02384305000305		0				-750	100	0		1.72731351852417	0
_3299.034	13.142822265625	5.47824096679688	1.11496341228485	-1	-750	1.14909744262695		0				-750	100	0		2.35411739349365	0
_3299.034	14.425390625	6.50904369354248	1.22810077667236	-1	-750	1.261873960495		0				-750	100	0		3.0300600528717	0
_3299.034	15.6710556640625	7.63401317596436	1.34560024738312	-1	-750	1.37897968292236		0				-750	100	0		3.85817646980286	0
_3299.034	16.812998046875	8.8472318649292	1.46128141880035	-1	-750	1.49423623085022		0				-750	100	0		4.80796241760254	0
_3299.034	18.11850390625	10.1493034362793	1.5856454372406	-1	-750	1.61814451217651		0				-750	100	0		5.98487615585327	0
_3299.034	19.38810546875	11.5440912246704	1.7057865858078	-1	-750	1.737797498703		0				-750	100	0		7.28271579742432	0
_3299.034	20.663693359375	13.025315284729	1.83170318603516	-1	-750	1.8631956577301		0				-750	100	0		8.8231954574585	0
_3299.034	21.956232421875	14.5980472564697	1.95325422286987	-1	-750	1.98419630527496		0				-750	100	0		10.4944162368774	0
_3299.034	23.2427890625	16.2634925842285	2.07318615913391	-1	-750	2.10354542732239		0				-750	100	0		12.3360643386841	0
_3299.034	24.501419921875	18.0132007598877	2.19475364685059	-1	-750	2.22450041770935		0				-750	100	0		14.4090347290039	0
_3299.034	25.643365234375	18.0132007598877	2.24797558784485	-1	-750	2.27772235870361	0	5.92685270309448	0	0	0	-750	100	0	0	15.3677320480347	0	0	0	0	0	0	0	0
_3299.034	26.78730078125	17.1300773620605	2.27154350280762	-1	-750	2.3015992641449		0				-750	100	0		15.7872896194458	0
_3299.034	27.926251953125	16.2463493347168	2.27431631088257	-1	-750	2.30468153953552		0				-750	100	0		15.8387250900269	0
_3299.034	29.066201171875	15.3690176010132	2.27639579772949	-1	-750	2.30706810951233		0				-750	100	0		0	0
_3299.034	30.2390625	14.488787651062	2.27535605430603	-1	-750	2.30633640289307		0				-750	100	0		0	0.0109229246154428
_3299.034	31.3800078125	13.6080732345581	2.26391863822937	-1	-750	2.29520726203918		0				-750	100	0		0	0.167270243167877
_3299.034	32.51995703125	12.726149559021	2.25490736961365	-1	-750	2.28650450706482		0				-750	100	0		0	0.281858295202255
_3299.034	33.665890625	11.8459138870239	2.24450969696045	-1	-750	2.2764151096344		0				-750	100	0		0	0.405819296836853
_3299.034	34.70909765625	10.9655561447144	2.23168587684631	-1	-750	2.26389932632446		0				-750	100	0		0	0.548569977283478
_3299.034	35.87398046875	10.0864038467407	2.21712899208069	-1	-750	2.24965023994446		0				-750	100	0		0	0.69855660200119
_3299.034	37.02290625	9.20326519012451	2.19961428642273	-1	-750	2.23244452476501		0				-750	100	0		0	0.86450183391571
_3299.034	38.02621875	8.32253837585449	2.18238735198975	-1	-750	2.21552586555481		0				-750	100	0		0	1.01275861263275
_3299.034	39.02953515625	7.44603538513184	2.16162443161011	-1	-750	2.19506978988647		0				-750	100	0		0	1.17404067516327
_3299.034	40.005921875	6.56288957595825	2.13993835449219	-1	-750	2.17369270324707		0				-750	100	0		0	1.323774933815
_3299.034	41.0122265625	5.68312215805054	2.11520552635193	-1	-750	2.14926791191101		0				-750	100	0		0	1.47332882881165
_3299.034	42.01853515625	4.80190324783325	2.08798050880432	-1	-750	2.12235116958618		0				-750	100	0		0	1.61443936824799
_3299.034	43.04578515625	3.92502760887146	2.05824875831604	-1	-750	2.09292650222778		0				-750	100	0		0	1.74283361434937
_3299.034	44.045109375	3.04271650314331	2.02519392967224	-1	-750	2.06018042564392		0				-750	100	0		0	1.85691654682159
_3299.034	45.04244140625	2.16160988807678	1.98783683776855	-1	-750	2.02313160896301		0				-750	100	0		0	1.95332336425781
_3299.034	46.04775	1.27929282188416	1.94178819656372	-1	-750	1.9773918390274		0				-750	100	0		0	2.03201651573181
_3299.035	0.175529998779297	0.0599081441760063	0.0014309766702354	-1	-800	0.10831019282341		0				-800	100	0		0	0
_3299.035	1.16288732910156	0.107598014175892	0.0231540985405445	-1	-800	0.129995658993721		0				-800	100	0		0.00181622430682182	0
_3299.035	2.33475122070312	0.245113804936409	0.110941603779793	-1	-800	0.217735022306442		0				-800	100	0		0.0172895807772875	0
_3299.035	3.47270483398438	0.476198107004166	0.216610580682755	-1	-800	0.323323130607605		0				-800	100	0		0.0553705580532551	0
_3299.035	4.61365087890625	0.800005555152893	0.319259792566299	-1	-800	0.425859004259109		0				-800	100	0		0.120798893272877	0
_3299.035	5.76856103515625	1.21532833576202	0.428111910820007	-1	-800	0.53456574678421		0				-800	100	0		0.230339094996452	0
_3299.035	6.98829541015625	1.72071743011475	0.543000817298889	-1	-800	0.649277806282043		0				-800	100	0		0.398738950490952	0
_3299.035	8.122259765625	2.32269167900085	0.65348082780838	-1	-800	0.759547114372253		0				-800	100	0		0.621670961380005	0
_3299.035	9.3080869140625	3.01750779151917	0.769891679286957	-1	-800	0.875714778900146		0				-800	100	0		0.93185019493103	0
_3299.035	10.553751953125	3.80214691162109	0.886320531368256	-1	-800	0.99186897277832		0				-800	100	0		1.32791602611542	0
_3299.035	11.868234375	4.67576313018799	1.00642323493958	-1	-800	1.11166596412659		0				-800	100	0		1.83572995662689	0
_3299.035	13.176732421875	5.64692735671997	1.13123393058777	-1	-800	1.23613667488098		0				-800	100	0		2.4781665802002	0
_3299.035	14.2917470703125	6.70815372467041	1.24062323570251	-1	-800	1.34515464305878		0				-800	100	0		3.15162897109985	0
_3299.035	15.5812958984375	7.86342573165894	1.36494493484497	-1	-800	1.46907198429108		0				-800	100	0		4.05446481704712	0
_3299.035	16.85488671875	9.10899925231934	1.48812687397003	-1	-800	1.59181797504425		0				-800	100	0		5.09611320495605	0
_3299.035	18.11551171875	10.451756477356	1.60841059684753	-1	-800	1.71163165569305		0				-800	100	0		6.26793718338013	0
_3299.035	19.379130859375	11.8774490356445	1.7316814661026	-1	-800	1.83440351486206		0				-800	100	0		7.63863611221313	0
_3299.035	20.657708984375	13.4037046432495	1.85440409183502	-1	-800	1.95659196376801		0				-800	100	0		9.18316841125488	0
_3299.035	21.956232421875	15.0207414627075	1.97974038124084	-1	-800	2.08136224746704		0				-800	100	0		10.9564323425293	0
_3299.035	23.231818359375	16.7321834564209	2.10258078575134	-1	-800	2.20360374450684		0				-800	100	0		12.8971929550171	0
_3299.035	24.5443046875	18.5312671661377	2.22371411323547	-1	-800	2.32410740852356	0	5.9179253578186	0	0	0	-800	100	0	0	15.0218801498413	0	0	0	0	0	0	0	0
_3299.035	25.67826953125	18.5298194885254	2.28298091888428	-1	-800	2.38337469100952		0				-800	100	0		16.1201362609863	0
_3299.035	26.7922890625	17.6225509643555	2.29615139961243	-1	-800	2.39686274528503		0				-800	100	0		16.3639488220215	0
_3299.035	27.9192734375	16.7179374694824	2.3023898601532	-1	-800	2.40341782569885		0				-800	100	0		16.4764995574951	0
_3299.035	29.06121484375	15.8132019042969	2.30724215507507	-1	-800	2.40858674049377		0				-800	100	0		16.3244705200195	0.236105874180794
_3299.035	30.214130859375	14.9108791351318	2.29615139961243	-1	-800	2.39781188964844		0				-800	100	0		0	0.165525108575821
_3299.035	31.3451015625	14.0048122406006	2.29095244407654	-1	-800	2.39293003082275		0				-800	100	0		0	0.236105874180794
_3299.035	32.5129765625	13.099588394165	2.29719114303589	-1	-800	2.39948558807373		0				-800	100	0		0	0.131571233272552
_3299.035	33.65990625	12.1933975219727	2.27258324623108	-1	-800	2.37519478797913		0				-800	100	0		0	0.43876376748085
_3299.035	34.7948671875	11.2894983291626	2.26079916954041	-1	-800	2.36372709274292		0				-800	100	0		0	0.573411345481873
_3299.035	35.941796875	10.386079788208	2.24208354949951	-1	-800	2.34532761573792		0				-800	100	0		0	0.77282041311264
_3299.035	37.08473828125	9.47819137573242	2.22406077384949	-1	-800	2.32762265205383		0				-800	100	0		0	0.948669016361237
_3299.035	38.16783984375	8.57271671295166	2.20817255973816	-1	-800	2.31205129623413		0				-800	100	0		0	1.08920705318451
_3299.035	39.15819140625	7.67472410202026	2.18863749504089	-1	-800	2.29283046722412		0				-800	100	0		0	1.24535119533539
_3299.035	40.14355078125	6.76381063461304	2.16601872444153	-1	-800	2.27053070068359		0				-800	100	0		0	1.40634047985077
_3299.035	41.1528515625	5.86134624481201	2.14258790016174	-1	-800	2.24741554260254		0				-800	100	0		0	1.55225551128387
_3299.035	42.1511796875	4.95296287536621	2.11553335189819	-1	-800	2.22067904472351		0				-800	100	0		0	1.69682443141937
_3299.035	43.22330859375	4.05061340332031	2.08534479141235	-1	-800	2.19080638885498		0				-800	100	0		0	1.83130526542664
_3299.035	44.23958984375	3.14367318153381	2.05157399177551	-1	-800	2.15735292434692		0				-800	100	0		0	1.95164179801941
_3299.035	45.246890625	2.24192142486572	2.01344156265259	-1	-800	2.11953616142273		0				-800	100	0		0	2.05347490310669
_3299.035	46.2551953125	1.33304333686829	1.96692192554474	-1	-800	2.07333445549011		0				-800	100	0		0	2.13605928421021
_3299.036	0.179519393920898	0.0469896197319031	0.000572390446905047	-1	-850	0.0928433388471603		0				-850	100	0		0	0
_3299.036	1.1828349609375	0.0841756388545036	0.0254528764635324	-1	-850	0.117694362998009		0				-850	100	0		0.00162979552987963	0
_3299.036	2.34073486328125	0.230505004525185	0.11665615439415	-1	-850	0.208846434950829		0				-850	100	0		0.0159716904163361	0
_3299.036	3.48467309570312	0.465332061052322	0.227185636758804	-1	-850	0.319293707609177		0				-850	100	0		0.054398350417614	0
_3299.036	4.578744140625	0.798315227031708	0.335470736026764	-1	-850	0.4274622797966		0				-850	100	0		0.122741803526878	0
_3299.036	5.74661865234375	1.22571134567261	0.449243247509003	-1	-850	0.541085183620453		0				-850	100	0		0.237729713320732	0
_3299.036	6.8855712890625	1.74401879310608	0.561210095882416	-1	-850	0.652870655059814		0				-850	100	0		0.403715997934341	0
_3299.036	8.008564453125	2.36325764656067	0.678493738174438	-1	-850	0.769937574863434		0				-850	100	0		0.6441290974617	0
_3299.036	9.1634736328125	3.0763041973114	0.796012222766876	-1	-850	0.887206494808197		0				-850	100	0		0.963074862957001	0
_3299.036	10.3123974609375	3.88038086891174	0.913604199886322	-1	-850	1.00451695919037		0				-850	100	0		1.3711211681366	0
_3299.036	11.4503525390625	4.78055763244629	1.03032803535461	-1	-850	1.12092578411102		0				-850	100	0		1.87522578239441	0
_3299.036	12.732919921875	5.77888631820679	1.1612823009491	-1	-850	1.25153064727783		0				-850	100	0		2.56478309631348	0
_3299.036	13.87486328125	6.86739730834961	1.2713041305542	-1	-850	1.36117148399353		0				-850	100	0		3.25805759429932	0
_3299.036	15.137482421875	8.05260944366455	1.39932310581207	-1	-850	1.48877561092377		0				-850	100	0		4.20998525619507	0
_3299.036	16.37018359375	9.33416080474854	1.52086198329926	-1	-850	1.60986602306366		0				-850	100	0		5.26267004013062	0
_3299.036	17.680677734375	10.7107210159302	1.64989757537842	-1	-850	1.73841977119446		0				-850	100	0		6.55109262466431	0
_3299.036	18.979201171875	12.1786680221558	1.7727210521698	-1	-850	1.86072945594788		0				-850	100	0		7.9508900642395	0
_3299.036	20.2448125	13.7430715560913	1.89565181732178	-1	-850	1.98311269283295		0				-850	100	0		9.53708267211914	0
_3299.036	21.53037109375	15.405743598938	2.02053165435791	-1	-850	2.10741066932678		0				-850	100	0		11.348650932312	0
_3299.036	22.8109453125	17.1593170166016	2.14719009399414	-1	-850	2.23345518112183		0				-850	100	0		13.4009780883789	0
_3299.036	24.10946875	19.0089855194092	2.27882194519043	-1	-850	2.36443972587585		0				-850	100	0		15.769721031189	0
_3299.036	25.247421875	19.0097103118896	2.33531594276428	-1	-850	2.42093348503113	0	6.33070802688599	0	0	0	-850	100	0	0	16.8436298370361	0	0	0	0	0	0	0	0
_3299.036	26.356453125	18.0792617797852	2.34883284568787	-1	-850	2.43477606773376		0				-850	100	0		17.1003322601318	0
_3299.036	27.497400390625	17.147123336792	2.35541796684265	-1	-850	2.44168734550476		0				-850	100	0		17.2220649719238	0
_3299.036	28.62937109375	16.21848487854	2.35992360115051	-1	-850	2.44651818275452		0				-850	100	0		0	0
_3299.036	29.7922578125	15.2900857925415	2.35715103149414	-1	-850	2.44407033920288		0				-850	100	0		0	0.0385606624186039
_3299.036	30.9192421875	14.3612022399902	2.34917950630188	-1	-850	2.43642401695251		0				-850	100	0		0	0.151923701167107
_3299.036	32.07215625	13.429539680481	2.33808851242065	-1	-850	2.4256591796875		0				-850	100	0		0	0.301506161689758
_3299.036	33.20612109375	12.4998064041138	2.32630443572998	-1	-850	2.4142005443573		0				-850	100	0		0	0.450064063072205
_3299.036	34.35005859375	11.5717620849609	2.31209444999695	-1	-850	2.400315284729		0				-850	100	0		0	0.617182970046997
_3299.036	35.48003515625	10.6408185958862	2.29684448242188	-1	-850	2.38539123535156		0				-850	100	0		0	0.782934784889221
_3299.036	36.6289609375	9.71023368835449	2.27743554115295	-1	-850	2.36630797386169		0				-850	100	0		0	0.977116763591766
_3299.036	37.63726171875	8.78157901763916	2.26253223419189	-1	-850	2.35172963142395		0				-850	100	0		0	1.11190617084503
_3299.036	38.63159765625	7.85400819778442	2.24069714546204	-1	-850	2.33021926879883		0				-850	100	0		0	1.29082548618317
_3299.036	39.63691015625	6.92414093017578	2.21470284461975	-1	-850	2.30455040931702		0				-850	100	0		0	1.48049449920654
_3299.036	40.64121875	5.99511575698853	2.18977284431458	-1	-850	2.27994561195374		0				-850	100	0		0	1.63943266868591
_3299.036	41.6575	5.06355285644531	2.16254281997681	-1	-850	2.2530415058136		0				-850	100	0		0	1.78819382190704
_3299.036	42.61892578125	4.13681554794312	2.13096475601196	-1	-850	2.22178792953491		0				-850	100	0		0	1.93196654319763
_3299.036	43.63719921875	3.20585012435913	2.09763693809509	-1	-850	2.18878579139709		0				-850	100	0		0	2.05312776565552
_3299.036	44.63453125	2.27524352073669	2.05843329429626	-1	-850	2.14990782737732		0				-850	100	0		0	2.15967464447021
_3299.036	45.50021484375	1.34620308876038	2.01489090919495	-1	-850	2.1066906452179		0				-850	100	0		0	2.23792910575867
_3299.037	0.181514205932617	0.03420390188694	0.00048930145567283	-1	-900	0.0321360193192959		0				-900	100	0		0	0
_3299.037	1.1519169921875	0.0835840478539467	0.0221200920641422	-1	-900	0.0537375546991825		0				-900	100	0		0.00127220037393272	0
_3299.037	2.31181225585938	0.227498725056648	0.115299038589001	-1	-900	0.146866127848625		0				-900	100	0		0.0157575476914644	0
_3299.037	3.4238359375	0.472225934267044	0.232563197612762	-1	-900	0.264044642448425		0				-900	100	0		0.0567538924515247	0
_3299.037	4.69842529296875	0.813901901245117	0.342071443796158	-1	-900	0.373433291912079		0				-900	100	0		0.12709778547287	0
_3299.037	5.85034130859375	1.25023221969604	0.453245162963867	-1	-900	0.484454303979874		0				-900	100	0		0.241678908467293	0
_3299.037	6.99028955078125	1.79111671447754	0.574402153491974	-1	-900	0.605421960353851		0				-900	100	0		0.425631374120712	0
_3299.037	8.2110234375	2.42013478279114	0.691196441650391	-1	-900	0.721996128559113		0				-900	100	0		0.671092867851257	0
_3299.037	9.404828125	3.15056681632996	0.807713210582733	-1	-900	0.838257253170013		0				-900	100	0		0.99492084980011	0
_3299.037	10.57369921875	3.97975540161133	0.924215793609619	-1	-900	0.954469621181488		0				-900	100	0		1.40923666954041	0
_3299.037	11.7116533203125	4.90093898773193	1.04696333408356	-1	-900	1.07689476013184		0				-900	100	0		1.95284676551819	0
_3299.037	12.843623046875	5.92437934875488	1.16563498973846	-1	-900	1.19520819187164		0				-900	100	0		2.59323716163635	0
_3299.037	14.11123046875	7.04343461990356	1.29218590259552	-1	-900	1.32136738300323		0				-900	100	0		3.41124200820923	0
_3299.037	15.2402080078125	8.25870800018311	1.41279661655426	-1	-900	1.44155275821686		0				-900	100	0		4.33078861236572	0
_3299.037	16.399107421875	9.57599449157715	1.53236448764801	-1	-900	1.56065964698792		0				-900	100	0		5.39290618896484	0
_3299.037	17.663720703125	10.9870824813843	1.66077709197998	-1	-900	1.68857836723328		0				-900	100	0		6.70810747146606	0
_3299.037	18.82262109375	12.4959554672241	1.78604710102081	-1	-900	1.8133202791214		0				-900	100	0		8.17276668548584	0
_3299.037	20.07127734375	14.100923538208	1.91524636745453	-1	-900	1.94195771217346		0				-900	100	0		9.88344478607178	0
_3299.037	21.329908203125	15.8043994903564	2.04461312294006	-1	-900	2.07072830200195		0				-900	100	0		11.8089075088501	0
_3299.037	22.624443359375	17.6062641143799	2.17432308197021	-1	-900	2.19980764389038		0				-900	100	0		13.965220451355	0
_3299.037	23.88905859375	19.5041007995605	2.30412268638611	-1	-900	2.3289430141449	0	5.86287403106689	0	0	0	-900	100	0	0	16.3613510131836	0	0	0	0	0	0	0	0
_3299.037	25.022025390625	19.5030136108398	2.36096334457397	-1	-900	2.38578391075134		0				-900	100	0		17.4699535369873	0
_3299.037	26.155994140625	18.5498714447021	2.38141226768494	-1	-900	2.40656661987305		0				-900	100	0		17.8653697967529	0
_3299.037	27.294943359375	17.5938282012939	2.3859179019928	-1	-900	2.41140675544739		0				-900	100	0		17.9528427124023	0
_3299.037	28.440875	16.640682220459	2.38834404945374	-1	-900	2.41416645050049		0				-900	100	0		0	0
_3299.037	29.557884765625	15.6848783493042	2.38418483734131	-1	-900	2.41034173965454		0				-900	100	0		0	0.0618174746632576
_3299.037	30.719775390625	14.7337818145752	2.38071894645691	-1	-900	2.40720891952515		0				-900	100	0		0	0.109468415379524
_3299.037	31.88964453125	13.7786989212036	2.3651225566864	-1	-900	2.39194679260254		0				-900	100	0		0	0.327048718929291
_3299.037	33.02859765625	12.8292875289917	2.35507130622864	-1	-900	2.38222765922546		0				-900	100	0		0	0.456349670886993
_3299.037	34.16655078125	11.8676815032959	2.3387815952301	-1	-900	2.36627459526062		0				-900	100	0		0	0.65334689617157
_3299.037	35.30550390625	10.9183874130249	2.32318520545959	-1	-900	2.35101056098938		0				-900	100	0		0	0.827251732349396
_3299.037	36.44644921875	9.96196746826172	2.30412268638611	-1	-900	2.33228278160095		0				-900	100	0		0	1.02277302742004
_3299.037	37.61930859375	9.00820159912109	2.29927062988281	-1	-900	2.3277645111084		0				-900	100	0		0	1.06562888622284
_3299.037	38.744296875	8.05527782440186	2.26703786849976	-1	-900	2.2958652973175		0				-900	100	0		0	1.33778488636017
_3299.037	39.74960546875	7.10247230529785	2.2452027797699	-1	-900	2.27436351776123		0				-900	100	0		0	1.50074279308319
_3299.037	40.74793359375	6.14954280853271	2.2209415435791	-1	-900	2.2504358291626		0				-900	100	0		0	1.6592880487442
_3299.037	41.75025390625	5.19226455688477	2.1930365562439	-1	-900	2.22286605834961		0				-900	100	0		0	1.81563448905945
_3299.037	42.78248828125	4.23969125747681	2.16166114807129	-1	-900	2.19182395935059		0				-900	100	0		0	1.96202790737152
_3299.037	43.7858046875	3.28518319129944	2.12699031829834	-1	-900	2.15748715400696		0				-900	100	0		0	2.09121775627136
_3299.037	44.79111328125	2.33767437934875	2.08759713172913	-1	-900	2.11842560768127		0				-900	100	0		0	2.20103669166565
_3299.037	45.78844140625	1.37736439704895	2.04221272468567	-1	-900	2.07337737083435		0				-900	100	0		0	2.2847146987915
_3299.038	0.175530502319336	0.060185831040144	0.00245112343691289	-1	0	0.105766318738461		0				0	150.25	0		0	0
_3299.038	1.162888671875	0.110894046723843	0.0247558560222387	-1	0	0.128032237291336		0				0	150.25	0		0.00190462544560432	0
_3299.038	2.28388720703125	0.259638071060181	0.112935669720173	-1	0	0.216159984469414		0				0	150.25	0		0.0182317066937685	0
_3299.038	3.41286645507813	0.507262885570526	0.227102562785149	-1	0	0.330240219831467		0				0	150.25	0		0.061975821852684	0
_3299.038	4.58472900390625	0.856665730476379	0.335507690906525	-1	0	0.438523054122925		0				0	150.25	0		0.135820850729942	0
_3299.038	5.72866650390625	1.30470716953278	0.450120270252228	-1	0	0.552978813648224		0				0	150.25	0		0.259511649608612	0
_3299.038	6.87858935546875	1.85525023937225	0.570709586143494	-1	0	0.673375427722931		0				0	150.25	0		0.449735760688782	0
_3299.038	7.992607421875	2.50575876235962	0.683806598186493	-1	0	0.786244750022888		0				0	150.25	0		0.695847868919373	0
_3299.038	9.1465185546875	3.25659418106079	0.804602265357971	-1	0	0.906777620315552		0				0	150.25	0		1.04312431812286	0
_3299.038	10.313396484375	4.10522031784058	0.926634550094604	-1	0	1.02851295471191		0				0	150.25	0		1.49122059345245	0
_3299.038	11.4393828125	5.05236101150513	1.04538476467133	-1	0	1.14693164825439		0				0	150.25	0		2.03343510627747	0
_3299.038	12.538439453125	6.10030937194824	1.16703367233276	-1	0	1.26821374893188		0				0	150.25	0		2.70974493026733	0
_3299.038	13.7063134765625	7.25027132034302	1.29326605796814	-1	0	1.39404368400574		0				0	150.25	0		3.54969596862793	0
_3299.038	14.8492548828125	8.4951229095459	1.41981732845306	-1	0	1.52015924453735		0				0	150.25	0		4.54256582260132	0
_3299.038	16.01413671875	9.84536743164063	1.54340100288391	-1	0	1.64327037334442		0				0	150.25	0		5.67152452468872	0
_3299.038	17.3056796875	11.2933979034424	1.68038535118103	-1	0	1.77974784374237		0				0	150.25	0		7.1140079498291	0
_3299.038	18.598220703125	12.8416271209717	1.81038677692413	-1	0	1.90920734405518		0				0	150.25	0		8.67626285552979	0
_3299.038	19.887767578125	14.4894523620605	1.93835377693176	-1	0	2.03659772872925		0				0	150.25	0		10.4171190261841	0
_3299.038	21.175322265625	16.2359066009521	2.06921625137329	-1	0	2.16684889793396		0				0	150.25	0		12.4181270599365	0
_3299.038	22.328236328125	18.083646774292	2.18895125389099	-1	0	2.28593707084656		0				0	150.25	0		14.4616556167603	0
_3299.038	23.61180078125	20.0283241271973	2.33011770248413	-1	0	2.42642307281494	0	6.02884340286255	0	0	0	0	150.25	0	0	17.1387500762939	0	0	0	0	0	0	0	0
_3299.038	24.746763671875	20.0278415679932	2.38938450813293	-1	0	2.48568987846375		0				0	150.25	0		18.3257541656494	0
_3299.038	25.870755859375	19.049467086792	2.42716264724731	-1	0	2.52381062507629		0				0	150.25	0		18.9161243438721	0.154454752802849
_3299.038	26.977791015625	18.0700035095215	2.41849780082703	-1	0	2.51548838615417		0				0	150.25	0		0	0.154454752802849
_3299.038	28.075853515625	17.0896949768066	2.43236136436462	-1	0	2.52969527244568		0				0	150.25	0		0	0
_3299.038	29.245720703125	16.1124019622803	2.4164183139801	-1	0	2.51409411430359		0				0	150.25	0		0	0.258992910385132
_3299.038	30.33680078125	15.136194229126	2.40636730194092	-1	0	2.50438475608826		0				0	150.25	0		0	0.410694539546967
_3299.038	31.483732421875	14.1563625335693	2.40324807167053	-1	0	2.5016086101532		0				0	150.25	0		0	0.451356828212738
_3299.038	32.605728515625	13.1794261932373	2.38661170005798	-1	0	2.48531413078308		0				0	150.25	0		0	0.674067556858063
_3299.038	33.7566484375	12.198504447937	2.37066864967346	-1	0	2.46971440315247		0				0	150.25	0		0	0.872011959552765
_3299.038	34.8716640625	11.2210807800293	2.35403227806091	-1	0	2.45342016220093		0				0	150.25	0		0	1.06281459331512
_3299.038	36.01959375	10.2425680160522	2.33774256706238	-1	0	2.43747282028198		0				0	150.25	0		0	1.2339574098587
_3299.038	37.17848828125	9.26996898651123	2.31729388237	-1	0	2.41736459732056		0				0	150.25	0		0	1.43013918399811
_3299.038	38.3214296875	8.28275871276855	2.30100417137146	-1	0	2.40142035484314		0				0	150.25	0		0	1.57007110118866
_3299.038	39.2668984375	7.30785989761353	2.27535653114319	-1	0	2.37611389160156		0				0	150.25	0		0	1.76734256744385
_3299.038	40.2951484375	6.33356189727783	2.25074863433838	-1	0	2.35184717178345		0				0	150.25	0		0	1.93286001682281
_3299.038	41.27651953125	5.34706687927246	2.22094202041626	-1	0	2.32238578796387		0				0	150.25	0		0	2.10492348670959
_3299.038	42.25390234375	4.37445259094238	2.18764495849609	-1	0	2.28942918777466		0				0	150.25	0		0	2.26511788368225
_3299.038	43.251234375	3.39519476890564	2.15332460403442	-1	0	2.25545144081116		0				0	150.25	0		0	2.39711499214172
_3299.038	44.2286171875	2.41569209098816	2.11449933052063	-1	0	2.21696901321411		0				0	150.25	0		0	2.50892353057861
_3299.038	45.21896875	1.43727231025696	2.06616973876953	-1	0	2.1689817905426		0				0	150.25	0		0	2.60136985778809
_3299.039	0.170542892456055	0.0396248549222946	0.00116324541158974	-1	-50.25	0.100143596529961		0				-50.25	149.75	0		0	0
_3299.039	1.28256713867188	0.0897293984889984	0.0267684571444988	-1	-50.25	0.125717401504517		0				-50.25	149.75	0		0.00165404030121863	0
_3299.039	2.41553564453125	0.243302777409554	0.120990619063377	-1	-50.25	0.219885811209679		0				-50.25	149.75	0		0.0173345953226089	0
_3299.039	3.6023583984375	0.499258190393448	0.242764547467232	-1	-50.25	0.341570168733597		0				-50.25	149.75	0		0.0625136196613312	0
_3299.039	4.75527392578125	0.856387972831726	0.349738627672195	-1	-50.25	0.448419243097305		0				-50.25	149.75	0		0.134938389062881	0
_3299.039	5.8722822265625	1.31807231903076	0.472604304552078	-1	-50.25	0.57112330198288		0				-50.25	149.75	0		0.268345981836319	0
_3299.039	7.01023583984375	1.87984335422516	0.591107070446014	-1	-50.25	0.689429461956024		0				-50.25	149.75	0		0.457512527704239	0
_3299.039	8.1481904296875	2.54580545425415	0.705519556999207	-1	-50.25	0.803608894348145		0				-50.25	149.75	0		0.710171461105347	0
_3299.039	9.2622080078125	3.31644082069397	0.831660270690918	-1	-50.25	0.929479837417603		0				-50.25	149.75	0		1.07911479473114	0
_3299.039	10.4021572265625	4.18860960006714	0.951629221439362	-1	-50.25	1.04914355278015		0				-50.25	149.75	0		1.52815592288971	0
_3299.039	11.5331318359375	5.15422201156616	1.07788002490997	-1	-50.25	1.17505633831024		0				-50.25	149.75	0		2.11634707450867	0
_3299.039	12.689037109375	6.23211097717285	1.19951045513153	-1	-50.25	1.29630959033966		0				-50.25	149.75	0		2.80666160583496	0
_3299.039	13.94168359375	7.41080617904663	1.33003556728363	-1	-50.25	1.42642211914063		0				-50.25	149.75	0		3.69421911239624	0
_3299.039	15.2212587890625	8.68789196014404	1.45448672771454	-1	-50.25	1.55042636394501		0				-50.25	149.75	0		4.69237184524536	0
_3299.039	16.497841796875	10.0689220428467	1.58291268348694	-1	-50.25	1.67836892604828		0				-50.25	149.75	0		5.89226961135864	0
_3299.039	17.744505859375	11.5604133605957	1.7117086648941	-1	-50.25	1.8066428899765		0				-50.25	149.75	0		7.27951002120972	0
_3299.039	19.014107421875	13.1447401046753	1.84195959568024	-1	-50.25	1.93633925914764		0				-50.25	149.75	0		8.88159465789795	0
_3299.039	20.32559765625	14.8295068740845	1.97048997879028	-1	-50.25	2.06428003311157		0				-50.25	149.75	0		10.6711177825928	0
_3299.039	21.616142578125	16.6191806793213	2.10216999053955	-1	-50.25	2.19533371925354		0				-50.25	149.75	0		12.7318496704102	0
_3299.039	22.888736328125	18.5153312683105	2.23549866676331	-1	-50.25	2.32799863815308		0				-50.25	149.75	0		15.0624103546143	0
_3299.039	24.186263671875	20.5072116851807	2.3675491809845	-1	-50.25	2.45935201644897		0				-50.25	149.75	0		17.625280380249	0
_3299.039	25.318232421875	20.5133686065674	2.42473649978638	-1	-50.25	2.51653718948364	0	6.61115312576294	0	0	0	-50.25	149.75	0	0	18.7981662750244	0	0	0	0	0	0	0	0
_3299.039	26.417291015625	19.5042095184326	2.43825340270996	-1	-50.25	2.53040719032288		0				-50.25	149.75	0		19.0756893157959	0
_3299.039	27.55823828125	18.5036201477051	2.44795799255371	-1	-50.25	2.54046201705933		0				-50.25	149.75	0		0	0
_3299.039	28.68621875	17.4978370666504	2.44691824913025	-1	-50.25	2.5397744178772		0				-50.25	149.75	0		0	0.0123794488608837
_3299.039	29.83514453125	16.4948310852051	2.44483852386475	-1	-50.25	2.53804564476013		0				-50.25	149.75	0		0	0.0417605563998222
_3299.039	30.97908203125	15.4925470352173	2.43756031990051	-1	-50.25	2.53111839294434		0				-50.25	149.75	0		0	0.15255531668663
_3299.039	32.128005859375	14.4892950057983	2.42854881286621	-1	-50.25	2.52245783805847		0				-50.25	149.75	0		0	0.282382220029831
_3299.039	33.268953125	13.4874887466431	2.41572523117065	-1	-50.25	2.50998497009277		0				-50.25	149.75	0		0	0.456858724355698
_3299.039	34.43084375	12.4836292266846	2.39770245552063	-1	-50.25	2.49231362342834		0				-50.25	149.75	0		0	0.686332046985626
_3299.039	35.55283984375	11.479887008667	2.38453221321106	-1	-50.25	2.47949457168579		0				-50.25	149.75	0		0	0.839925408363342
_3299.039	36.70775	10.4796438217163	2.37032198905945	-1	-50.25	2.4656343460083		0				-50.25	149.75	0		0	0.99210649728775
_3299.039	37.85268359375	9.47456932067871	2.34467434883118	-1	-50.25	2.44033861160278		0				-50.25	149.75	0		0	1.24448597431183
_3299.039	38.98764453125	8.4708194732666	2.32457208633423	-1	-50.25	2.42058753967285		0				-50.25	149.75	0		0	1.42170524597168
_3299.039	40.10565234375	7.46839475631714	2.30135059356689	-1	-50.25	2.39771699905396		0				-50.25	149.75	0		0	1.60397529602051
_3299.039	41.13091015625	6.46693277359009	2.27812933921814	-1	-50.25	2.37484622001648		0				-50.25	149.75	0		0	1.76333093643188
_3299.039	42.1102890625	5.46063852310181	2.26911783218384	-1	-50.25	2.36618685722351		0				-50.25	149.75	0		0	1.81497311592102
_3299.039	43.10662109375	4.46194648742676	2.22371482849121	-1	-50.25	2.32113361358643		0				-50.25	149.75	0		0	2.03849649429321
_3299.039	44.1099375	3.45600748062134	2.18888211250305	-1	-50.25	2.28665280342102		0				-50.25	149.75	0		0	2.17500472068787
_3299.039	45.1361875	2.45356583595276	2.15036582946777	-1	-50.25	2.24848747253418		0				-50.25	149.75	0		0	2.28777527809143
_3299.039	46.1265390625	1.45051658153534	2.1026132106781	-1	-50.25	2.20108580589294		0				-50.25	149.75	0		0	2.38030505180359
_3299.040	0.168549194335938	0.0335277915000916	0.000780112692154944	-1	-100	0.0369924567639828		0				-100	149.75	0		0	0
_3299.040	1.31747485351563	0.0853226110339165	0.0272531285881996	-1	-100	0.0634356141090393		0				-100	149.75	0		0.00157138973008841	0
_3299.040	2.36666650390625	0.241793602705002	0.122527696192265	-1	-100	0.158655419945717		0				-100	149.75	0		0.0171453598886728	0
_3299.040	3.48866259765625	0.50656259059906	0.24311988055706	-1	-100	0.279154926538467		0				-100	149.75	0		0.0622336380183697	0
_3299.040	4.62262744140625	0.870936334133148	0.356223851442337	-1	-100	0.392131358385086		0				-100	149.75	0		0.14004610478878	0
_3299.040	5.74961181640625	1.34384882450104	0.478286266326904	-1	-100	0.514028251171112		0				-100	149.75	0		0.275033831596375	0
_3299.040	6.8785888671875	1.91998696327209	0.601294040679932	-1	-100	0.636834383010864		0				-100	149.75	0		0.475443333387375	0
_3299.040	8.0424736328125	2.59971261024475	0.721406996250153	-1	-100	0.756709456443787		0				-100	149.75	0		0.746342957019806	0
_3299.040	9.183419921875	3.38906121253967	0.845807433128357	-1	-100	0.880833625793457		0				-100	149.75	0		1.11801874637604	0
_3299.040	10.3183818359375	4.28296136856079	0.967941164970398	-1	-100	1.00265443325043		0				-100	149.75	0		1.585324883461	0
_3299.040	11.604939453125	5.27585887908936	1.1050021648407	-1	-100	1.13936793804169		0				-100	149.75	0		2.23873472213745	0
_3299.040	12.75685546875	6.37813520431519	1.21842110157013	-1	-100	1.25240111351013		0				-100	149.75	0		2.89737844467163	0
_3299.040	13.8908203125	7.58266592025757	1.35004019737244	-1	-100	1.3835985660553		0				-100	149.75	0		3.81318974494934	0
_3299.040	15.18236328125	8.89259052276611	1.4814612865448	-1	-100	1.51456117630005		0				-100	149.75	0		4.8920111656189	0
_3299.040	16.4828828125	10.3094758987427	1.61064898967743	-1	-100	1.64325296878815		0				-100	149.75	0		6.12758541107178	0
_3299.040	17.767443359375	11.8268022537231	1.74135613441467	-1	-100	1.77342915534973		0				-100	149.75	0		7.56839227676392	0
_3299.040	19.026076171875	13.4555559158325	1.87346768379211	-1	-100	1.90497052669525		0				-100	149.75	0		9.23123168945313	0
_3299.040	20.290689453125	15.1869230270386	2.0039324760437	-1	-100	2.03482937812805		0				-100	149.75	0		11.090970993042	0
_3299.040	21.56328515625	17.0190906524658	2.13886737823486	-1	-100	2.16912293434143		0				-100	149.75	0		13.2535018920898	0
_3299.040	22.84485546875	18.9615993499756	2.27189064025879	-1	-100	2.30146646499634		0				-100	149.75	0		15.6344051361084	0
_3299.040	24.028685546875	21.0041847229004	2.39978194236755	-1	-100	2.42864274978638	0	5.98949003219604	0	0	0	-100	149.75	0	0	18.1757583618164	0	0	0	0	0	0	0	0
_3299.040	25.1686328125	21.0024948120117	2.45696926116943	-1	-100	2.48583078384399		0				-100	149.75	0		19.3768939971924	0
_3299.040	26.284646484375	19.9751052856445	2.48296332359314	-1	-100	2.51218438148499		0				-100	149.75	0		19.9168491363525	0
_3299.040	27.42658984375	18.9479579925537	2.48677587509155	-1	-100	2.51635646820068		0				-100	149.75	0		19.7378349304199	0.260208308696747
_3299.040	28.568533203125	17.9209270477295	2.48504281044006	-1	-100	2.51498293876648		0				-100	149.75	0		0	0.0253216214478016
_3299.040	29.723443359375	16.8897914886475	2.48365664482117	-1	-100	2.51395750045776		0				-100	149.75	0		0	0.0431667827069759
_3299.040	30.845439453125	15.8633632659912	2.47880434989929	-1	-100	2.50946450233459		0				-100	149.75	0		0	0.116747483611107
_3299.040	31.9813984375	14.8377771377563	2.46909976005554	-1	-100	2.50011897087097		0				-100	149.75	0		0	0.260208308696747
_3299.040	33.152265625	13.8113431930542	2.47083282470703	-1	-100	2.50221109390259		0				-100	149.75	0		0	0.231694012880325
_3299.040	34.29021875	12.7876844406128	2.44310569763184	-1	-100	2.47484230995178		0				-100	149.75	0		0	0.595686376094818
_3299.040	35.429171875	11.7555723190308	2.42820239067078	-1	-100	2.46030020713806		0				-100	149.75	0		0	0.774141192436218
_3299.040	36.51626171875	10.7265958786011	2.41087293624878	-1	-100	2.44333100318909		0				-100	149.75	0		0	0.964894711971283
_3299.040	37.5325390625	9.69991111755371	2.39354348182678	-1	-100	2.4263608455658		0				-100	149.75	0		0	1.13821482658386
_3299.040	38.69941796875	8.67032623291016	2.36997532844543	-1	-100	2.40315294265747		0				-100	149.75	0		0	1.35138118267059
_3299.040	39.73065625	7.64580821990967	2.3398220539093	-1	-100	2.37335824966431		0				-100	149.75	0		0	1.5944482088089
_3299.040	40.7379609375	6.61657857894897	2.31902670860291	-1	-100	2.35292315483093		0				-100	149.75	0		0	1.7401750087738
_3299.040	41.74027734375	5.59060573577881	2.2930326461792	-1	-100	2.32728838920593		0				-100	149.75	0		0	1.89664041996002
_3299.040	42.71965625	4.56233501434326	2.26045322418213	-1	-100	2.29506874084473		0				-100	149.75	0		0	2.06020188331604
_3299.040	43.73992578125	3.53683757781982	2.22752714157104	-1	-100	2.26250147819519		0				-100	149.75	0		0	2.19208550453186
_3299.040	44.75819921875	2.5068690776825	2.19469356536865	-1	-100	2.2300283908844		0				-100	149.75	0		0	2.29021430015564
_3299.040	45.74555859375	1.47737967967987	2.1466498374939	-1	-100	2.18234515190125		0				-100	149.75	0		0	2.38520550727844
_3299.041	0.175530197143555	0.0381760485470295	0.000526229909155518	-1	-150	0.0383458249270916		0				-150	150.25	0		0	0
_3299.041	1.19280725097656	0.0915404036641121	0.0255498122423887	-1	-150	0.0633373707532883		0				-150	150.25	0		0.00162090710364282	0
_3299.041	2.36866040039062	0.25271999835968	0.126252815127373	-1	-150	0.163983955979347		0				-150	150.25	0		0.018945224583149	0
_3299.041	3.47569702148437	0.523525655269623	0.248331293463707	-1	-150	0.285967648029327		0				-150	150.25	0		0.0662898793816566	0
_3299.041	4.61165625	0.894901931285858	0.365400284528732	-1	-150	0.402906656265259		0				-150	150.25	0		0.149224638938904	0
_3299.041	5.753599609375	1.37674856185913	0.489664405584335	-1	-150	0.527002155780792		0				-150	150.25	0		0.290175408124924	0
_3299.041	6.89953271484375	1.96906495094299	0.61091810464859	-1	-150	0.648048520088196		0				-150	150.25	0		0.492674738168716	0
_3299.041	8.002580078125	2.67402338981628	0.731109440326691	-1	-150	0.767993152141571		0				-150	150.25	0		0.77113139629364	0
_3299.041	9.17843359375	3.47121953964233	0.859724104404449	-1	-150	0.896328747272491		0				-150	150.25	0		1.16545832157135	0
_3299.041	10.4191123046875	4.38733434677124	0.986902832984924	-1	-150	1.02318680286407		0				-150	150.25	0		1.66391885280609	0
_3299.041	11.53712109375	5.40425682067871	1.11628317832947	-1	-150	1.15221130847931		0				-150	150.25	0		2.2955961227417	0
_3299.041	12.686044921875	6.53188610076904	1.23956596851349	-1	-150	1.27509939670563		0				-150	150.25	0		3.02900123596191	0
_3299.041	13.8429482421875	7.76816844940186	1.3712682723999	-1	-150	1.40636897087097		0				-150	150.25	0		3.96758246421814	0
_3299.041	14.975916015625	9.10875701904297	1.49466264247894	-1	-150	1.52929413318634		0				-150	150.25	0		5.00488185882568	0
_3299.041	16.2255703125	10.5611362457275	1.63438832759857	-1	-150	1.66851150989532		0				-150	150.25	0		6.37407684326172	0
_3299.041	17.52608984375	12.1146812438965	1.76705741882324	-1	-150	1.80063688755035		0				-150	150.25	0		7.8721022605896	0
_3299.041	18.81364453125	13.7811012268066	1.90269565582275	-1	-150	1.93569183349609		0				-150	150.25	0		9.62077903747559	0
_3299.041	20.090228515625	15.5483226776123	2.03861689567566	-1	-150	2.07099461555481		0				-150	150.25	0		11.6049547195435	0
_3299.041	21.33190234375	17.4307136535645	2.16949009895325	-1	-150	2.20120882987976		0				-150	150.25	0		13.7521266937256	0
_3299.041	22.61646484375	19.4097995758057	2.30377674102783	-1	-150	2.33480286598206		0				-150	150.25	0		16.2129611968994	0
_3299.041	23.76040234375	21.5103340148926	2.42958879470825	-1	-150	2.45987987518311	0	6.07282829284668	0	0	0	-150	150.25	0	0	18.7720432281494	0	0	0	0	0	0	0	0
_3299.041	24.8943671875	21.5099716186523	2.4860827922821	-1	-150	2.51637387275696		0				-150	150.25	0		19.9872398376465	0
_3299.041	26.033318359375	20.4556617736816	2.51069045066833	-1	-150	2.54135060310364		0				-150	150.25	0		20.5113220214844	0
_3299.041	27.19022265625	19.40159034729	2.51277017593384	-1	-150	2.54379916191101		0				-150	150.25	0		20.5601196289063	0
_3299.041	28.309228515625	18.3521060943604	2.51588940620422	-1	-150	2.54728579521179		0				-150	150.25	0		20.6259346008301	0
_3299.041	29.478099609375	17.2998447418213	2.51658248901367	-1	-150	2.54834723472595		0				-150	150.25	0		0	0
_3299.041	30.63201171875	16.2428722381592	2.50930428504944	-1	-150	2.54143881797791		0				-150	150.25	0		0	0.115860968828201
_3299.041	31.756001953125	15.2002639770508	2.50514507293701	-1	-150	2.53764462471008		0				-150	150.25	0		0	0.175513297319412
_3299.041	32.91091015625	14.1438903808594	2.4895486831665	-1	-150	2.52241802215576		0				-150	150.25	0		0	0.398920029401779
_3299.041	34.0718046875	13.0907745361328	2.47533845901489	-1	-150	2.50857639312744		0				-150	150.25	0		0	0.587406158447266
_3299.041	35.21474609375	12.0385007858276	2.45696926116943	-1	-150	2.49057531356812		0				-150	150.25	0		0	0.813580930233002
_3299.041	36.32576953125	10.9879150390625	2.44033288955688	-1	-150	2.47430682182312		0				-150	150.25	0		0	1.00088548660278
_3299.041	37.47269921875	9.93298053741455	2.42473649978638	-1	-150	2.45907950401306		0				-150	150.25	0		0	1.16016840934753
_3299.041	38.63259765625	8.88033580780029	2.40532732009888	-1	-150	2.44003868103027		0				-150	150.25	0		0	1.33927834033966
_3299.041	39.7516015625	7.83203506469727	2.38106608390808	-1	-150	2.41614437103271		0				-150	150.25	0		0	1.53894376754761
_3299.041	40.7678828125	6.77974653244019	2.35541868209839	-1	-150	2.39086532592773		0				-150	150.25	0		0	1.72363007068634
_3299.041	41.780171875	5.72540187835693	2.3294243812561	-1	-150	2.3652400970459		0				-150	150.25	0		0	1.88385403156281
_3299.041	42.7814921875	4.6725025177002	2.30169725418091	-1	-150	2.33788156509399		0				-150	150.25	0		0	2.02609014511108
_3299.041	43.76386328125	3.62310075759888	2.27154397964478	-1	-150	2.30809545516968		0				-150	150.25	0		0	2.1496365070343
_3299.041	44.75620703125	2.57043480873108	2.22856688499451	-1	-150	2.26548671722412		0				-150	150.25	0		0	2.28158569335938
_3299.041	45.77747265625	1.51812708377838	2.18562769889832	-1	-150	2.22291588783264		0				-150	150.25	0		0	2.36861252784729
_3299.042	0.174532806396484	0.0709915161132813	0.00149098411202431	-1	-200	0.123764127492905		0				-200	150.25	0		0	0
_3299.042	1.15690454101562	0.126166880130768	0.0229140445590019	-1	-200	0.145143032073975		0				-200	150.25	0		0.00210751499980688	0
_3299.042	2.25496459960937	0.290364801883698	0.121318273246288	-1	-200	0.243489786982536		0				-200	150.25	0		0.0225897859781981	0
_3299.042	3.409873046875	0.564068019390106	0.239214718341827	-1	-200	0.361290454864502		0				-200	150.25	0		0.0729161575436592	0
_3299.042	4.55381103515625	0.948362827301025	0.353514224290848	-1	-200	0.475455433130264		0				-200	150.25	0		0.159249484539032	0
_3299.042	5.68378759765625	1.44674980640411	0.475982844829559	-1	-200	0.597749650478363		0				-200	150.25	0		0.305703669786453	0
_3299.042	6.83869580078125	2.04606866836548	0.602175533771515	-1	-200	0.723732531070709		0				-200	150.25	0		0.525721430778503	0
_3299.042	7.98063916015625	2.76177215576172	0.72496098279953	-1	-200	0.846267521381378		0				-200	150.25	0		0.820285677909851	0
_3299.042	9.117595703125	3.58613300323486	0.853783369064331	-1	-200	0.974801361560822		0				-200	150.25	0		1.22824609279633	0
_3299.042	10.2415888671875	4.51733875274658	0.979374289512634	-1	-200	1.10006642341614		0				-200	150.25	0		1.73578679561615	0
_3299.042	11.520166015625	5.56323623657227	1.11705374717712	-1	-200	1.23737978935242		0				-200	150.25	0		2.42788577079773	0
_3299.042	12.8156982421875	6.71839189529419	1.24316143989563	-1	-200	1.36308312416077		0				-200	150.25	0		3.19980692863464	0
_3299.042	13.961630859375	7.98171758651733	1.36859095096588	-1	-200	1.48807048797607		0				-200	150.25	0		4.11847066879272	0
_3299.042	15.258162109375	9.35224628448486	1.50933146476746	-1	-200	1.6283313035965		0				-200	150.25	0		5.33410882949829	0
_3299.042	16.55369140625	10.8364973068237	1.64396142959595	-1	-200	1.76244175434113		0				-200	150.25	0		6.68787002563477	0
_3299.042	17.821298828125	12.435676574707	1.78125107288361	-1	-200	1.89917171001434		0				-200	150.25	0		8.27887153625488	0
_3299.042	19.133787109375	14.133243560791	1.91802966594696	-1	-200	2.03535628318787		0				-200	150.25	0		10.0880079269409	0
_3299.042	20.39640625	15.9448919296265	2.05120944976807	-1	-200	2.16790199279785		0				-200	150.25	0		12.0813722610474	0
_3299.042	21.660025390625	17.8688106536865	2.18494915962219	-1	-200	2.30096817016602		0				-200	150.25	0		14.3311042785645	0
_3299.042	22.815931640625	19.8993263244629	2.2930326461792	-1	-200	2.40834093093872		0				-200	150.25	0		16.3587398529053	0
_3299.042	23.9369296875	22.044527053833	2.42508316040039	-1	-200	2.53964066505432	0	20.5551624298096	0	0	0	-200	150.25	0	0	19.1123485565186	0	0	0	0	0	0	0	0
_3299.042	25.072890625	22.0434417724609	2.49821352958679	-1	-200	2.61277151107788		0				-200	150.25	0		20.7244415283203	0
_3299.042	26.1849140625	20.964262008667	2.51069068908691	-1	-200	2.6256263256073		0				-200	150.25	0		21.0008697509766	0
_3299.042	27.338826171875	19.8873748779297	2.52039504051208	-1	-200	2.63570761680603		0				-200	150.25	0		21.206787109375	0
_3299.042	28.464810546875	18.8124179840088	2.5207417011261	-1	-200	2.63643050193787		0				-200	150.25	0		0	0
_3299.042	29.637671875	17.7422885894775	2.51935529708862	-1	-200	2.63541865348816		0				-200	150.25	0		0	0.0184940993785858
_3299.042	30.769642578125	16.6582736968994	2.51173043251038	-1	-200	2.62817311286926		0				-200	150.25	0		0	0.143118038773537
_3299.042	31.91258203125	15.5794477462769	2.50514531135559	-1	-200	2.62196564674377		0				-200	150.25	0		0	0.243176385760307
_3299.042	33.0874375	14.5055694580078	2.49509406089783	-1	-200	2.61229014396667		0				-200	150.25	0		0	0.388718575239182
_3299.042	34.2283828125	13.4262561798096	2.47672486305237	-1	-200	2.59429883956909		0				-200	150.25	0		0	0.63998544216156
_3299.042	35.34539453125	12.3508043289185	2.46251463890076	-1	-200	2.58046507835388		0				-200	150.25	0		0	0.818282961845398
_3299.042	36.45243359375	11.2759523391724	2.44830465316772	-1	-200	2.56663131713867		0				-200	150.25	0		0	0.981706738471985
_3299.042	37.58938671875	10.1972341537476	2.4288957118988	-1	-200	2.54759979248047		0				-200	150.25	0		0	1.18603909015656
_3299.042	38.72734375	9.11959934234619	2.40567421913147	-1	-200	2.52475547790527		0				-200	150.25	0		0	1.40667903423309
_3299.042	39.835375	8.04377269744873	2.38383889198303	-1	-200	2.50329661369324		0				-200	150.25	0		0	1.59083163738251
_3299.042	40.8496640625	6.967942237854	2.36131072044373	-1	-200	2.48114514350891		0				-200	150.25	0		0	1.75709855556488
_3299.042	41.81308203125	5.89343643188477	2.33185052871704	-1	-200	2.45206093788147		0				-200	150.25	0		0	1.9441294670105
_3299.042	42.81540234375	4.81482172012329	2.30204391479492	-1	-200	2.42263197898865		0				-200	150.25	0		0	2.10169672966003
_3299.042	43.8207109375	3.73934197425842	2.26495885848999	-1	-200	2.38592314720154		0				-200	150.25	0		0	2.25870251655579
_3299.042	44.87189453125	2.66192626953125	2.22856712341309	-1	-200	2.34990859031677		0				-200	150.25	0		0	2.37397217750549
_3299.042	45.9111171875	1.58438563346863	2.20088839530945	-1	-200	2.32260704040527		0				-200	150.25	0		0	2.43193769454956
_3299.043	0.179519607543945	0.038079459220171	-0.000433908950071782	-1	-249.75	0.0316901057958603		0				-249.75	150.25	0		0	0
_3299.043	1.16986877441406	0.0932548269629478	0.0232925713062286	-1	-249.75	0.0553839467465878		0				-249.75	150.25	0		0.0015559068415314	0
_3299.043	2.24499072265625	0.262161374092102	0.120464362204075	-1	-249.75	0.152496621012688		0				-249.75	150.25	0		0.0188136156648397	0
_3299.043	3.37097778320312	0.544315993785858	0.240327268838882	-1	-249.75	0.272260785102844		0				-249.75	150.25	0		0.067107155919075	0
_3299.043	4.474025390625	0.933923006057739	0.359524250030518	-1	-249.75	0.391321390867233		0				-249.75	150.25	0		0.15510718524456	0
_3299.043	5.620955078125	1.44112348556519	0.486765682697296	-1	-249.75	0.518385291099548		0				-249.75	150.25	0		0.305998533964157	0
_3299.043	6.7449482421875	2.06012177467346	0.611213564872742	-1	-249.75	0.642616510391235		0				-249.75	150.25	0		0.523480534553528	0
_3299.043	7.86893798828125	2.78886437416077	0.732014179229736	-1	-249.75	0.763162076473236		0				-249.75	150.25	0		0.815742373466492	0
_3299.043	9.0148720703125	3.63531875610352	0.860878050327301	-1	-249.75	0.891729712486267		0				-249.75	150.25	0		1.22871339321136	0
_3299.043	10.1548203125	4.58789396286011	0.990530908107758	-1	-249.75	1.02104914188385		0				-249.75	150.25	0		1.76042401790619	0
_3299.043	11.3984912109375	5.65890312194824	1.12809491157532	-1	-249.75	1.15823829174042		0				-249.75	150.25	0		2.46329879760742	0
_3299.043	12.5214853515625	6.83663511276245	1.24426031112671	-1	-249.75	1.27399146556854		0				-249.75	150.25	0		3.18649792671204	0
_3299.043	13.6604365234375	8.13062572479248	1.37747192382813	-1	-249.75	1.40675020217896		0				-249.75	150.25	0		4.18001508712769	0
_3299.043	14.790412109375	9.53302669525146	1.50752687454224	-1	-249.75	1.53631436824799		0				-249.75	150.25	0		5.32430267333984	0
_3299.043	16.0859453125	11.0512018203735	1.64943599700928	-1	-249.75	1.67769205570221		0				-249.75	150.25	0		6.77937889099121	0
_3299.043	17.370505859375	12.6791133880615	1.78235447406769	-1	-249.75	1.81004083156586		0				-249.75	150.25	0		8.34971714019775	0
_3299.043	18.633126953125	14.4223146438599	1.91113364696503	-1	-249.75	1.93820989131927		0				-249.75	150.25	0		10.0864992141724	0
_3299.043	19.913701171875	16.2745265960693	2.04446077346802	-1	-249.75	2.07088875770569		0				-249.75	150.25	0		12.1229104995728	0
_3299.043	21.156373046875	18.2481842041016	2.17865753173828	-1	-249.75	2.20439457893372		0				-249.75	150.25	0		14.4274044036865	0
_3299.043	22.289341796875	20.3196258544922	2.29615187644958	-1	-249.75	2.32116413116455		0				-249.75	150.25	0		16.6791725158691	0
_3299.043	23.57988671875	22.513599395752	2.43860006332397	-1	-249.75	2.46284437179565	0	6.23858308792114	0	0	0	-249.75	150.25	0	0	19.7134857177734	0	0	0	0	0	0	0	0
_3299.043	24.718837890625	22.5110645294189	2.49925327301025	-1	-249.75	2.52349829673767		0				-249.75	150.25	0		21.078950881958	0
_3299.043	25.865767578125	21.4062900543213	2.52282118797302	-1	-249.75	2.54745292663574		0				-249.75	150.25	0		21.6049613952637	0
_3299.043	26.965826171875	20.312744140625	2.53009963035583	-1	-249.75	2.55511426925659		0				-249.75	150.25	0		0	0
_3299.043	28.085826171875	19.2055530548096	2.52871322631836	-1	-249.75	2.55411529541016		0				-249.75	150.25	0		0	0.019737159833312
_3299.043	29.219791015625	18.1115207672119	2.5242075920105	-1	-249.75	2.54999256134033		0				-249.75	150.25	0		0	0.0966611355543137
_3299.043	30.360736328125	17.0009460449219	2.51069068908691	-1	-249.75	2.53686428070068		0				-249.75	150.25	0		0	0.327142924070358
_3299.043	31.5026796875	15.9013557434082	2.50202584266663	-1	-249.75	2.52858448028564		0				-249.75	150.25	0		0	0.463358283042908
_3299.043	32.64262890625	14.8009185791016	2.48816227912903	-1	-249.75	2.5151059627533		0				-249.75	150.25	0		0	0.670267224311829
_3299.043	33.80252734375	13.6984262466431	2.47256588935852	-1	-249.75	2.49989557266235		0				-249.75	150.25	0		0	0.887012124061584
_3299.043	34.94048046875	12.5979833602905	2.45385003089905	-1	-249.75	2.48156476020813		0				-249.75	150.25	0		0	1.12802791595459
_3299.043	36.06646484375	11.4993486404419	2.43444108963013	-1	-249.75	2.4625403881073		0				-249.75	150.25	0		0	1.35724675655365
_3299.043	37.19943359375	10.3957614898682	2.41849780082703	-1	-249.75	2.44698333740234		0				-249.75	150.25	0		0	1.52755832672119
_3299.043	38.34636328125	9.29325675964355	2.39319682121277	-1	-249.75	2.42206811904907		0				-249.75	150.25	0		0	1.77283525466919
_3299.043	39.5012734375	8.19340515136719	2.37274813652039	-1	-249.75	2.40200448036194		0				-249.75	150.25	0		0	1.94825911521912
_3299.043	40.55345703125	7.09222221374512	2.34224820137024	-1	-249.75	2.37188982963562		0				-249.75	150.25	0		0	2.1784188747406
_3299.043	41.55178125	5.99187994003296	2.31556105613708	-1	-249.75	2.34558796882629		0				-249.75	150.25	0		0	2.35048794746399
_3299.043	42.54412890625	4.89056825637817	2.28228831291199	-1	-249.75	2.31270051002502		0				-249.75	150.25	0		0	2.52943515777588
_3299.043	43.53547265625	3.79251194000244	2.24451017379761	-1	-249.75	2.27530670166016		0				-249.75	150.25	0		0	2.69178175926208
_3299.043	44.54876171875	2.68467211723328	2.20465230941772	-1	-249.75	2.23583674430847		0				-249.75	150.25	0		0	2.81960940361023
_3299.043	45.54509375	1.5872106552124	2.16281056404114	-1	-249.75	2.19437909126282		0				-249.75	150.25	0		0	2.90816044807434
_3299.044	0.166553298950195	0.0350852608680725	-0.000410828681197017	-1	-300	0.0337574072182178		0				-300	149.75	0		0	0
_3299.044	1.315478515625	0.0937619060277939	0.027548560872674	-1	-300	0.0616839788854122		0				-300	149.75	0		0.00179912988096476	0
_3299.044	2.494322265625	0.263151407241821	0.127319127321243	-1	-300	0.161395266652107		0				-300	149.75	0		0.0195932723581791	0
_3299.044	3.66319360351563	0.552308559417725	0.249536082148552	-1	-300	0.283511012792587		0				-300	149.75	0		0.0693835243582726	0
_3299.044	4.82009765625	0.950487613677979	0.371862590312958	-1	-300	0.405698150396347		0				-300	149.75	0		0.161194711923599	0
_3299.044	5.9450859375	1.47012364864349	0.497705280780792	-1	-300	0.531358957290649		0				-300	149.75	0		0.313282698392868	0
_3299.044	7.08802685546875	2.10095357894897	0.625679552555084	-1	-300	0.659112453460693		0				-300	149.75	0		0.541391491889954	0
_3299.044	8.24991796875	2.84901332855225	0.751889884471893	-1	-300	0.785060942173004		0				-300	149.75	0		0.853111982345581	0
_3299.044	9.3948525390625	3.71104192733765	0.878501176834106	-1	-300	0.911370575428009		0				-300	149.75	0		1.26741087436676	0
_3299.044	10.50288671875	4.68631458282471	1.00748002529144	-1	-300	1.04000806808472		0				-300	149.75	0		1.80751836299896	0
_3299.044	11.6717578125	5.77965879440308	1.14273619651794	-1	-300	1.17488157749176		0				-300	149.75	0		2.51330971717834	0
_3299.044	12.93138671875	6.98419237136841	1.27411985397339	-1	-300	1.30584359169006		0				-300	149.75	0		3.34909987449646	0
_3299.044	14.073330078125	8.3034143447876	1.40386056900024	-1	-300	1.43512260913849		0				-300	149.75	0		4.33728313446045	0
_3299.044	15.2132783203125	9.74589729309082	1.53544807434082	-1	-300	1.56620526313782		0				-300	149.75	0		5.52025842666626	0
_3299.044	16.382150390625	11.2925634384155	1.66758561134338	-1	-300	1.69780147075653		0				-300	149.75	0		6.90454959869385	0
_3299.044	17.634798828125	12.9576587677002	1.80754339694977	-1	-300	1.8371764421463		0				-300	149.75	0		8.59448719024658	0
_3299.044	18.905396484375	14.7388887405396	1.94862425327301	-1	-300	1.97763383388519		0				-300	149.75	0		10.5395793914795	0
_3299.044	20.13510546875	16.6317844390869	2.08294892311096	-1	-300	2.11129593849182		0				-300	149.75	0		12.636116027832	0
_3299.044	21.449587890625	18.6458854675293	2.22440791130066	-1	-300	2.25205016136169		0				-300	149.75	0		15.1188535690308	0
_3299.044	22.594521484375	20.7694797515869	2.35264587402344	-1	-300	2.37954473495483		0				-300	149.75	0		17.631477355957	0
_3299.044	23.73347265625	23.0066719055176	2.48504304885864	-1	-300	2.51115894317627	0	4.88663816452026	0	0	0	-300	149.75	0	0	20.5122585296631	0	0	0	0	0	0	0	0
_3299.044	24.87242578125	23.0040168762207	2.55054831504822	-1	-300	2.57666516304016		0				-300	149.75	0		22.019250869751	0
_3299.044	26.018357421875	21.8813762664795	2.57862210273743	-1	-300	2.60513186454773		0				-300	149.75	0		22.6581211090088	0
_3299.044	27.155314453125	20.7547512054443	2.58590030670166	-1	-300	2.6128044128418		0				-300	149.75	0		0	0
_3299.044	28.29626171875	19.6282444000244	2.58520722389221	-1	-300	2.61250567436218		0				-300	149.75	0		0	0.00603332929313183
_3299.044	29.43321875	18.5107917785645	2.58104825019836	-1	-300	2.60873770713806		0				-300	149.75	0		0	0.077884703874588
_3299.044	30.56119921875	17.3782444000244	2.57584929466248	-1	-300	2.60393524169922		0				-300	149.75	0		0	0.164064407348633
_3299.044	31.6891796875	16.2525787353516	2.56891751289368	-1	-300	2.5973973274231		0				-300	149.75	0		0	0.27400016784668
_3299.044	32.7692890625	15.1284790039063	2.55124139785767	-1	-300	2.5801146030426		0				-300	149.75	0		0	0.545174539089203
_3299.044	33.9072421875	14.0013580322266	2.53945755958557	-1	-300	2.56872534751892		0				-300	149.75	0		0	0.71105945110321
_3299.044	35.02625	12.8754425048828	2.52316784858704	-1	-300	2.55282974243164		0				-300	149.75	0		0	0.924671471118927
_3299.044	36.18016015625	11.7506103515625	2.50445199012756	-1	-300	2.53450751304626		0				-300	149.75	0		0	1.15027272701263
_3299.044	37.3510234375	10.6227569580078	2.4860827922821	-1	-300	2.5165331363678		0				-300	149.75	0		0	1.35134720802307
_3299.044	38.47401953125	9.49695205688477	2.46216797828674	-1	-300	2.49301218986511		0				-300	149.75	0		0	1.58796286582947
_3299.044	39.59801171875	8.3694543838501	2.43825340270996	-1	-300	2.46949243545532		0				-300	149.75	0		0	1.79807138442993
_3299.044	40.600328125	7.24605703353882	2.41156601905823	-1	-300	2.44319820404053		0				-300	149.75	0		0	2.0033700466156
_3299.044	41.67046484375	6.12325954437256	2.38418555259705	-1	-300	2.41621065139771		0				-300	149.75	0		0	2.18377208709717
_3299.044	42.66480078125	4.99526691436768	2.3502197265625	-1	-300	2.38263964653015		0				-300	149.75	0		0	2.37040233612061
_3299.044	43.6451796875	3.87221932411194	2.31209492683411	-1	-300	2.3449079990387		0				-300	149.75	0		0	2.53769516944885
_3299.044	44.616578125	2.74675273895264	2.27466344833374	-1	-300	2.30787038803101		0				-300	149.75	0		0	2.66027045249939
_3299.044	45.63983984375	1.61934971809387	2.23965787887573	-1	-300	2.27325940132141		0				-300	149.75	0		0	2.73582792282104
_3299.045	0.16755110168457	0.0508772507309914	0.00178641197271645	-1	-349.75	0.120241217315197		0				-349.75	149.75	0		0	0
_3299.045	1.31248645019531	0.111244171857834	0.0283748283982277	-1	-349.75	0.146790698170662		0				-349.75	149.75	0		0.00215211976319551	0
_3299.045	2.44545385742187	0.286308139562607	0.130305647850037	-1	-349.75	0.248660236597061		0				-349.75	149.75	0		0.0224013570696115	0
_3299.045	3.58440551757813	0.581019043922424	0.253141105175018	-1	-349.75	0.371392548084259		0				-349.75	149.75	0		0.0756258890032768	0
_3299.045	4.7253515625	0.990426301956177	0.375125974416733	-1	-349.75	0.493234127759933		0				-349.75	149.75	0		0.171359583735466	0
_3299.045	5.86330517578125	1.51984167098999	0.505667567253113	-1	-349.75	0.623590409755707		0				-349.75	149.75	0		0.334974199533463	0
_3299.045	7.05611279296875	2.16443514823914	0.632090926170349	-1	-349.75	0.749788165092468		0				-349.75	149.75	0		0.567447900772095	0
_3299.045	8.16813623046875	2.92806911468506	0.757207214832306	-1	-349.75	0.874637186527252		0				-349.75	149.75	0		0.885344982147217	0
_3299.045	9.2731787109375	3.8078453540802	0.885863304138184	-1	-349.75	1.00298535823822		0				-349.75	149.75	0		1.31761610507965	0
_3299.045	10.416119140625	4.80424547195435	1.0184839963913	-1	-349.75	1.1352573633194		0				-349.75	149.75	0		1.88718521595001	0
_3299.045	11.556068359375	5.9214940071106	1.15404939651489	-1	-349.75	1.27043163776398		0				-349.75	149.75	0		2.61210775375366	0
_3299.045	12.724939453125	7.15270853042603	1.28248822689056	-1	-349.75	1.39843952655792		0				-349.75	149.75	0		3.44890832901001	0
_3299.045	13.869875	8.50150966644287	1.41558456420898	-1	-349.75	1.53106379508972		0				-349.75	149.75	0		4.48697280883789	0
_3299.045	15.008826171875	9.96934509277344	1.55226802825928	-1	-349.75	1.66723358631134		0				-349.75	149.75	0		5.74455833435059	0
_3299.045	16.1587490234375	11.5560922622681	1.68759524822235	-1	-349.75	1.8020054101944		0				-349.75	149.75	0		7.19506978988647	0
_3299.045	17.399427734375	13.2568016052246	1.82852721214294	-1	-349.75	1.94234216213226		0				-349.75	149.75	0		8.93614959716797	0
_3299.045	18.6949609375	15.074369430542	1.96810352802277	-1	-349.75	2.08128237724304		0				-349.75	149.75	0		10.9043188095093	0
_3299.045	19.96655859375	17.0096397399902	2.10997557640076	-1	-349.75	2.22247695922852		0				-349.75	149.75	0		13.1693649291992	0
_3299.045	21.24214453125	19.0664768218994	2.24693608283997	-1	-349.75	2.35871767997742		0				-349.75	149.75	0		15.626880645752	0
_3299.045	22.534681640625	21.2355842590332	2.38522529602051	-1	-349.75	2.49624752998352		0				-349.75	149.75	0		18.3982524871826	0
_3299.045	23.796306640625	23.5264987945557	2.51658248901367	-1	-349.75	2.62680292129517	0	6.59731912612915	0	0	0	-349.75	149.75	0	0	21.3202171325684	0	0	0	0	0	0	0	0
_3299.045	24.934259765625	23.5240840911865	2.57896852493286	-1	-349.75	2.68918991088867		0				-349.75	149.75	0		22.7878875732422	0
_3299.045	26.0732109375	22.3741607666016	2.59976387023926	-1	-349.75	2.71038770675659		0				-349.75	149.75	0		23.2743587493896	0
_3299.045	27.24008984375	21.2226657867432	2.60565590858459	-1	-349.75	2.71668267250061		0				-349.75	149.75	0		0	0
_3299.045	28.350119140625	20.0712909698486	2.60322976112366	-1	-349.75	2.71465969085693		0				-349.75	149.75	0		0	0.0417722687125206
_3299.045	29.497046875	18.923656463623	2.60115027427673	-1	-349.75	2.71298170089722		0				-349.75	149.75	0		0	0.0744854211807251
_3299.045	30.640986328125	17.7756576538086	2.59421849250793	-1	-349.75	2.70645189285278		0				-349.75	149.75	0		0	0.19430835545063
_3299.045	31.78392578125	16.6188430786133	2.58174133300781	-1	-349.75	2.69437956809998		0				-349.75	149.75	0		0	0.401918292045593
_3299.045	32.94282421875	15.4718065261841	2.57065033912659	-1	-349.75	2.68369007110596		0				-349.75	149.75	0		0	0.573435306549072
_3299.045	34.08376953125	14.3224725723267	2.55851984024048	-1	-349.75	2.67196178436279		0				-349.75	149.75	0		0	0.748152375221252
_3299.045	35.24566015625	13.1704807281494	2.54326987266541	-1	-349.75	2.65711498260498		0				-349.75	149.75	0		0	0.952243149280548
_3299.045	36.379625	12.0193300247192	2.52108812332153	-1	-349.75	2.63533616065979		0				-349.75	149.75	0		0	1.22654569149017
_3299.045	37.48167578125	10.8726434707642	2.49717354774475	-1	-349.75	2.61182284355164		0				-349.75	149.75	0		0	1.49567782878876
_3299.045	38.6066640625	9.72124481201172	2.47880434989929	-1	-349.75	2.59385681152344		0				-349.75	149.75	0		0	1.68067491054535
_3299.045	39.78750390625	8.57056713104248	2.45350337028503	-1	-349.75	2.56895852088928		0				-349.75	149.75	0		0	1.90839183330536
_3299.045	40.8077734375	7.42109298706055	2.42577624320984	-1	-349.75	2.54163360595703		0				-349.75	149.75	0		0	2.12687635421753
_3299.045	41.79612890625	6.27113151550293	2.39596939086914	-1	-349.75	2.51222920417786		0				-349.75	149.75	0		0	2.32818198204041
_3299.045	42.78847265625	5.11500883102417	2.36720252037048	-1	-349.75	2.48386716842651		0				-349.75	149.75	0		0	2.4896502494812
_3299.045	43.78380859375	3.9697470664978	2.32977104187012	-1	-349.75	2.44683647155762		0				-349.75	149.75	0		0	2.6578574180603
_3299.045	44.80806640625	2.82218670845032	2.28679394721985	-1	-349.75	2.40426087379456		0				-349.75	149.75	0		0	2.80244207382202
_3299.045	45.82633984375	1.67075800895691	2.23480558395386	-1	-349.75	2.35267567634583		0				-349.75	149.75	0		0	2.91832733154297
_3299.046	0.175530303955078	0.0432830899953842	-0.000429292791523039	-1	-400	0.0951535031199455		0				-400	149.75	0		0	0
_3299.046	1.31448303222656	0.10340853780508	0.0332724377512932	-1	-400	0.128819048404694		0				-400	149.75	0		0.00246922625228763	0
_3299.046	2.46739599609375	0.283784806728363	0.133255258202553	-1	-400	0.228738725185394		0				-400	149.75	0		0.0218133460730314	0
_3299.046	3.5953779296875	0.581634759902954	0.255028992891312	-1	-400	0.350408226251602		0				-400	149.75	0		0.0744609236717224	0
_3299.046	4.745298828125	1.00166654586792	0.381398946046829	-1	-400	0.476631164550781		0				-400	149.75	0		0.174385398626328	0
_3299.046	5.8782666015625	1.53965389728546	0.513029813766479	-1	-400	0.608073711395264		0				-400	149.75	0		0.341404259204865	0
_3299.046	6.958375	2.20090842247009	0.640976309776306	-1	-400	0.735788762569427		0				-400	149.75	0		0.580267310142517	0
_3299.046	8.134228515625	2.97854733467102	0.7682204246521	-1	-400	0.862760722637177		0				-400	149.75	0		0.909090101718903	0
_3299.046	9.264205078125	3.87860608100891	0.897001147270203	-1	-400	0.991226434707642		0				-400	149.75	0		1.34954464435577	0
_3299.046	10.406146484375	4.90398168563843	1.03514683246613	-1	-400	1.12901318073273		0				-400	149.75	0		1.95460689067841	0
_3299.046	11.5570673828125	6.03825283050537	1.16656267642975	-1	-400	1.26003205776215		0				-400	149.75	0		2.67142653465271	0
_3299.046	12.6850478515625	7.29663133621216	1.29828798770905	-1	-400	1.39131700992584		0				-400	149.75	0		3.54676079750061	0
_3299.046	13.952654296875	8.67295837402344	1.44080984592438	-1	-400	1.5333571434021		0				-400	149.75	0		4.68092203140259	0
_3299.046	15.086619140625	10.1737518310547	1.57075428962708	-1	-400	1.66277623176575		0				-400	149.75	0		5.90048503875732	0
_3299.046	16.419052734375	11.7920083999634	1.71477794647217	-1	-400	1.80623352527618		0				-400	149.75	0		7.47605895996094	0
_3299.046	17.681673828125	13.5303840637207	1.85166668891907	-1	-400	1.94251382350922		0				-400	149.75	0		9.20153045654297	0
_3299.046	18.955263671875	15.3842897415161	1.99038934707642	-1	-400	2.08058762550354		0				-400	149.75	0		11.1977100372314	0
_3299.046	20.098205078125	17.3662815093994	2.12195420265198	-1	-400	2.21145868301392		0				-400	149.75	0		13.3407621383667	0
_3299.046	21.358830078125	19.462474822998	2.27189064025879	-1	-400	2.36066150665283		0				-400	149.75	0		16.0882396697998	0
_3299.046	22.5247109375	21.680233001709	2.40636706352234	-1	-400	2.49436187744141		0				-400	149.75	0		18.8386325836182	0
_3299.046	23.675630859375	24.0159358978271	2.53841757774353	-1	-400	2.62559485435486	0	6.60517930984497	0	0	0	-400	149.75	0	0	21.8370571136475	0	0	0	0	0	0	0	0
_3299.046	24.809595703125	24.0141258239746	2.60011053085327	-1	-400	2.68728828430176		0				-400	149.75	0		23.3186302185059	0
_3299.046	25.943560546875	22.8376426696777	2.62506484985352	-1	-400	2.71265459060669		0				-400	149.75	0		23.9128532409668	0
_3299.046	27.11741796875	21.6656246185303	2.63442277908325	-1	-400	2.72242259979248		0				-400	149.75	0		24.1096572875977	0.0205531790852547
_3299.046	28.206501953125	20.4904670715332	2.63303637504578	-1	-400	2.72144746780396		0				-400	149.75	0		0	0.0205531790852547
_3299.046	29.337474609375	19.3149452209473	2.64967274665833	-1	-400	2.73849534988403		0				-400	149.75	0		24.032356262207	0.42718768119812
_3299.046	30.492384765625	18.1405086517334	2.62645125389099	-1	-400	2.71568489074707		0				-400	149.75	0		0	0.42718768119812
_3299.046	31.642306640625	16.9665508270264	2.62853074073792	-1	-400	2.71817517280579		0				-400	149.75	0		0	0.368621230125427
_3299.046	32.8161640625	15.7896947860718	2.60011053085327	-1	-400	2.69016695022583		0				-400	149.75	0		0	0.82734477519989
_3299.046	33.9251953125	14.618390083313	2.59109902381897	-1	-400	2.681565284729		0				-400	149.75	0		0	0.958123087882996
_3299.046	35.0641484375	13.443097114563	2.57272982597351	-1	-400	2.66360759735107		0				-400	149.75	0		0	1.21008503437042
_3299.046	36.20509375	12.2670774459839	2.55297422409058	-1	-400	2.64426350593567		0				-400	149.75	0		0	1.45875382423401
_3299.046	37.35900390625	11.0926237106323	2.5342583656311	-1	-400	2.62595868110657		0				-400	149.75	0		0	1.67255115509033
_3299.046	38.476015625	9.91985702514648	2.50583815574646	-1	-400	2.59794902801514		0				-400	149.75	0		0	1.96682822704315
_3299.046	39.60399609375	8.73766994476318	2.48330998420715	-1	-400	2.57583451271057		0				-400	149.75	0		0	2.17312812805176
_3299.046	40.73895703125	7.56839609146118	2.45870208740234	-1	-400	2.55163598060608		0				-400	149.75	0		0	2.3704206943512
_3299.046	41.84001171875	6.39416837692261	2.42646932601929	-1	-400	2.51981425285339		0				-400	149.75	0		0	2.59257745742798
_3299.046	42.8343515625	5.22017765045166	2.39527630805969	-1	-400	2.48903203010559		0				-400	149.75	0		0	2.77133464813232
_3299.046	43.84564453125	4.04533720016479	2.35853791236877	-1	-400	2.45270490646362		0				-400	149.75	0		0	2.93962979316711
_3299.046	44.850953125	2.87109541893005	2.30620288848877	-1	-400	2.40078091621399		0				-400	149.75	0		0	3.1191942691803
_3299.046	45.87321484375	1.69419229030609	2.26599860191345	-1	-400	2.36098837852478		0				-400	149.75	0		0	3.21002602577209
_3299.047	0.176527099609375	0.0410615876317024	0.000913978437893093	-1	-450	0.0400793142616749		0				-450	149.75	0		0	0
_3299.047	1.26960205078125	0.102394372224808	0.0288964454084635	-1	-450	0.0680259466171265		0				-450	149.75	0		0.00200455519370735	0
_3299.047	2.41453735351562	0.288203656673431	0.131422743201256	-1	-450	0.170487210154533		0				-450	149.75	0		0.0220151394605637	0
_3299.047	3.567451171875	0.593780517578125	0.251936376094818	-1	-450	0.290893882513046		0				-450	149.75	0		0.0751135349273682	0
_3299.047	4.71837109375	1.01924526691437	0.378029435873032	-1	-450	0.416838049888611		0				-450	149.75	0		0.176689118146896	0
_3299.047	5.84136572265625	1.57159984111786	0.509258806705475	-1	-450	0.547874093055725		0				-450	149.75	0		0.34643617272377	0
_3299.047	7.0082421875	2.24384093284607	0.640464067459106	-1	-450	0.678844034671783		0				-450	149.75	0		0.596290230751038	0
_3299.047	8.163150390625	3.04055523872375	0.772028625011444	-1	-450	0.810129761695862		0				-450	149.75	0		0.943173110485077	0
_3299.047	9.3021015625	3.96089696884155	0.903029501438141	-1	-450	0.940808534622192		0				-450	149.75	0		1.40064358711243	0
_3299.047	10.4370634765625	4.99931144714355	1.03798580169678	-1	-450	1.07540142536163		0				-450	149.75	0		2.00363373756409	0
_3299.047	11.5710302734375	6.16171264648438	1.169309258461	-1	-450	1.20631802082062		0				-450	149.75	0		2.73421549797058	0
_3299.047	12.7159638671875	7.44520235061646	1.30606114864349	-1	-450	1.3426206111908		0				-450	149.75	0		3.66154479980469	0
_3299.047	13.829982421875	8.85134887695313	1.44102239608765	-1	-450	1.47708976268768		0				-450	149.75	0		4.75723600387573	0
_3299.047	14.982896484375	10.38232421875	1.58001852035522	-1	-450	1.61555004119873		0				-450	149.75	0		6.08878612518311	0
_3299.047	16.1348134765625	12.0354709625244	1.71686446666718	-1	-450	1.7518173456192		0				-450	149.75	0		7.61619281768799	0
_3299.047	17.423365234375	13.8110294342041	1.86383891105652	-1	-450	1.89817035198212		0				-450	149.75	0		9.50754928588867	0
_3299.047	18.68798046875	15.7058610916138	2.00292181968689	-1	-450	2.03659009933472		0				-450	149.75	0		11.5504093170166	0
_3299.047	19.94561328125	17.7266044616699	2.14825177192688	-1	-450	2.18121290206909		0				-450	149.75	0		13.9679555892944	0
_3299.047	21.242142578125	19.8643264770508	2.28956651687622	-1	-450	2.32177925109863		0				-450	149.75	0		16.6099681854248	0
_3299.047	22.5187265625	22.1324272155762	2.42300343513489	-1	-450	2.45442247390747		0				-450	149.75	0		19.3952579498291	0
_3299.047	23.75741015625	24.5172672271729	2.56233215332031	-1	-450	2.59291648864746	0	6.44742822647095	0	0	0	-450	149.75	0	0	22.6256103515625	0	0	0	0	0	0	0	0
_3299.047	24.871427734375	24.5165424346924	2.62333178520203	-1	-450	2.65391635894775		0				-450	149.75	0		24.1211395263672	0
_3299.047	26.033318359375	23.3141021728516	2.6455135345459	-1	-450	2.67651891708374		0				-450	149.75	0		24.6616878509521	0
_3299.047	27.160302734375	22.1166114807129	2.66665554046631	-1	-450	2.69808006286621		0				-450	149.75	0		0	0
_3299.047	28.256369140625	20.9168262481689	2.65383172035217	-1	-450	2.68567609786987		0				-450	149.75	0		0	0.266891121864319
_3299.047	29.39133203125	19.7163143157959	2.65036582946777	-1	-450	2.68263053894043		0				-450	149.75	0		0	0.328769534826279
_3299.047	30.523302734375	18.5193023681641	2.6455135345459	-1	-450	2.67819714546204		0				-450	149.75	0		0	0.413525313138962
_3299.047	31.655271484375	17.3179416656494	2.63580918312073	-1	-450	2.66891312599182		0				-450	149.75	0		0	0.579879581928253
_3299.047	32.7862421875	16.1182689666748	2.62367844581604	-1	-450	2.65720248222351		0				-450	149.75	0		0	0.775662779808044
_3299.047	33.95012890625	14.9185924530029	2.60981488227844	-1	-450	2.64375877380371		0				-450	149.75	0		0	0.984287559986115
_3299.047	35.10803125	13.7270021438599	2.59248542785645	-1	-450	2.62684631347656		0				-450	149.75	0		0	1.22652041912079
_3299.047	36.24498828125	12.5224914550781	2.57272982597351	-1	-450	2.60751223564148		0				-450	149.75	0		0	1.48027455806732
_3299.047	37.37097265625	11.3226852416992	2.54916167259216	-1	-450	2.58436417579651		0				-450	149.75	0		0	1.75626134872437
_3299.047	38.5258828125	10.1316890716553	2.52905964851379	-1	-450	2.56467890739441		0				-450	149.75	0		0	1.96742784976959
_3299.047	39.65286328125	8.9310302734375	2.50687789916992	-1	-450	2.54291749000549		0				-450	149.75	0		0	2.17484474182129
_3299.047	40.76588671875	7.72638368606567	2.47325873374939	-1	-450	2.50971984863281		0				-450	149.75	0		0	2.4513373374939
_3299.047	41.76919921875	6.52776908874512	2.45073056221008	-1	-450	2.48761129379272		0				-450	149.75	0		0	2.60890746116638
_3299.047	42.77351171875	5.32733869552612	2.41052603721619	-1	-450	2.44782686233521		0				-450	149.75	0		0	2.84473133087158
_3299.047	43.80973828125	4.12726593017578	2.37933301925659	-1	-450	2.41705369949341		0				-450	149.75	0		0	2.99020457267761
_3299.047	44.804078125	2.93032670021057	2.33843564987183	-1	-450	2.3765754699707		0				-450	149.75	0		0	3.13304471969604
_3299.047	45.8043984375	1.73072600364685	2.28644728660583	-1	-450	2.32500696182251		0				-450	149.75	0		0	3.25322651863098
_3299.048	0.181514495849609	0.0365702882409096	5.53926329303067E-05	-1	-500	0.0342776849865913		0				-500	150.25	0		0	0
_3299.048	1.33642370605469	0.100438490509987	0.0281394142657518	-1	-500	0.0623265542089939		0				-500	150.25	0		0.00192147062625736	0
_3299.048	2.51626684570313	0.290714919567108	0.139925390481949	-1	-500	0.17404593527317		0				-500	150.25	0		0.0237711779773235	0
_3299.048	3.690123046875	0.602569937705994	0.267478227615356	-1	-500	0.301489621400833		0				-500	150.25	0		0.0806929394602776	0
_3299.048	4.781203125	1.03588235378265	0.392117112874985	-1	-500	0.42597684264183		0				-500	150.25	0		0.182676121592522	0
_3299.048	5.9101806640625	1.60320782661438	0.524915754795074	-1	-500	0.558576941490173		0				-500	150.25	0		0.357647895812988	0
_3299.048	7.0451435546875	2.29271364212036	0.655387043952942	-1	-500	0.688806891441345		0				-500	150.25	0		0.61133074760437	0
_3299.048	8.1920732421875	3.09679245948792	0.78727000951767	-1	-500	0.820408403873444		0				-500	150.25	0		0.965964436531067	0
_3299.048	9.3320224609375	4.03548526763916	0.924229800701141	-1	-500	0.957039654254913		0				-500	150.25	0		1.45321047306061	0
_3299.048	10.480947265625	5.09297466278076	1.05697047710419	-1	-500	1.0894101858139		0				-500	150.25	0		2.05737996101379	0
_3299.048	11.6398447265625	6.2841100692749	1.19546222686768	-1	-500	1.22748506069183		0				-500	150.25	0		2.84282469749451	0
_3299.048	12.8865087890625	7.59476375579834	1.33756387233734	-1	-500	1.36912798881531		0				-500	150.25	0		3.82574677467346	0
_3299.048	14.0204736328125	9.02710819244385	1.46796476840973	-1	-500	1.49902760982513		0				-500	150.25	0		4.90533399581909	0
_3299.048	15.2810986328125	10.5903167724609	1.61541271209717	-1	-500	1.64592838287354		0				-500	150.25	0		6.34624195098877	0
_3299.048	16.529755859375	12.2750940322876	1.7559562921524	-1	-500	1.78588235378265		0				-500	150.25	0		7.94629335403442	0
_3299.048	17.833267578125	14.0863876342773	1.9008355140686	-1	-500	1.93012762069702		0				-500	150.25	0		9.84755325317383	0
_3299.048	19.133787109375	16.0269737243652	2.04228210449219	-1	-500	2.07089495658875		0				-500	150.25	0		11.9670429229736	0
_3299.048	20.406380859375	18.0838146209717	2.18752503395081	-1	-500	2.21541810035706		0				-500	150.25	0		14.4319400787354	0
_3299.048	21.687951171875	20.2671699523926	2.33600950241089	-1	-500	2.36313819885254		0				-500	150.25	0		17.2645492553711	0
_3299.048	22.9515703125	22.5784893035889	2.49058818817139	-1	-500	2.51690793037415		0				-500	150.25	0		20.5587310791016	0
_3299.048	24.2411171875	25.0133094787598	2.62506484985352	-1	-500	2.65053248405457		0				-500	150.25	0		23.7384471893311	0
_3299.048	25.381064453125	25.0133094787598	2.69819498062134	-1	-500	2.72366261482239	0	7.26510047912598	0	0	0	-500	150.25	0	0	25.5676727294922	0	0	0	0	0	0	0	0
_3299.048	26.5349765625	23.7879314422607	2.70720648765564	-1	-500	2.73310303688049		0				-500	150.25	0		25.7980251312256	0
_3299.048	27.6679453125	22.5640029907227	2.71309852600098	-1	-500	2.73942351341248		0				-500	150.25	0		25.9445056915283	0
_3299.048	28.7709921875	21.3365707397461	2.71344494819641	-1	-500	2.74019932746887		0				-500	150.25	0		0	0
_3299.048	29.893986328125	20.1134834289551	2.70893931388855	-1	-500	2.73612189292908		0				-500	150.25	0		0	0.0845074132084846
_3299.048	31.050888671875	18.8920841217041	2.70339393615723	-1	-500	2.73100399971008		0				-500	150.25	0		0	0.184320479631424
_3299.048	32.21377734375	17.668270111084	2.6909167766571	-1	-500	2.71895527839661		0				-500	150.25	0		0	0.404575109481812
_3299.048	33.35173046875	16.4442100524902	2.68155884742737	-1	-500	2.71002554893494		0				-500	150.25	0		0	0.556878983974457
_3299.048	34.5086328125	15.220630645752	2.66457605361938	-1	-500	2.6934711933136		0				-500	150.25	0		0	0.818977415561676
_3299.048	35.6096875	13.9971694946289	2.6524453163147	-1	-500	2.68176865577698		0				-500	150.25	0		0	0.98993843793869
[truncated: 7,349 more rows]
