# Supplementary material for: Nanoindentation Analysis of SU-8 Coated Wafers at Different Baking Phases
Source: Polymers (Basel). 2025 Dec 18;17(24):3337. doi: 10.3390/polym17243337 (PMC12736521; doi:10.3390/polym17243337)
Supplement: Supplementary file 1 [file polymers-17-03337-s001.zip › supplementary/pre measurements with variable loadings/Su8_high.txt]

Imprint name	Time [s]	Force [mN]	Raw penetration depth [µm]	Lateral force [mN]	Lateral distance [µm]	Penetration depth [µm]	Contact depth [µm]	Indentation strain	Unloading stiffness [mN/µm]	Combined modulus [GPa]	Hardness [GPa]	X Position [µm]	Y Position [µm]	Friction	Elastic modulus [GPa]	Plastic work [nJ]	Elastic work [nJ]	Elastic modulus 1 [GPa]	Elastic modulus 2 [GPa]	Viscosity1 [GPa*s]	Viscosity2 [GPa*s]	Corrected depth [µm]	Vickers hardness [HV]	Martens hardness [GPa]
_3302.000	0.177524505615234	0.0964904949069023	-0.000627783185336739	-1	0	-0.000627783185336739		0				0	10	0		0	0
_3302.000	0.858700805664062	0.121965326368809	0.00744107412174344	-1	0	0.00744107412174344		0				0	10	0		0	0
_3302.000	1.84306567382813	0.196941018104553	0.0340248644351959	-1	0	0.0340248644351959		0				0	10	0		0	0
_3302.000	2.85336108398438	0.321658968925476	0.0781771466135979	-1	0	0.0781771466135979		0				0	10	0		0	0
_3302.000	3.89756762695312	0.497085005044937	0.130134880542755	-1	0	0.130134880542755		0				0	10	0		0	0
_3302.000	5.0634462890625	0.716457903385162	0.187788471579552	-1	0	0.187788471579552		0				0	10	0		0	0
_3302.000	6.06775732421875	0.987745940685272	0.241707444190979	-1	0	0.241707444190979		0				0	10	0		0	0
_3302.000	7.2466025390625	1.31070756912231	0.305319637060165	-1	0	0.305319637060165		0				0	10	0		0	0
_3302.000	8.4005146484375	1.68015098571777	0.365492641925812	-1	0	0.365492641925812		0				0	10	0		0	0
_3302.000	9.5504365234375	2.10404443740845	0.426339328289032	-1	0	0.426339328289032		0				0	10	0		0	0
_3302.000	10.68141015625	2.57502269744873	0.48967370390892	-1	0	0.48967370390892		0				0	10	0		0	0
_3302.000	11.8253466796875	3.09393119812012	0.556432783603668	-1	0	0.556432783603668		0				0	10	0		0	0
_3302.000	12.980255859375	3.66427040100098	0.617029547691345	-1	0	0.617029547691345		0				0	10	0		0	0
_3302.000	14.1072392578125	4.28519535064697	0.681701838970184	-1	0	0.681701838970184		0				0	10	0		0	0
_3302.000	15.2731181640625	4.95356607437134	0.744195342063904	-1	0	0.744195342063904		0				0	10	0		0	0
_3302.000	16.414064453125	5.67095232009888	0.806494832038879	-1	0	0.806494832038879		0				0	10	0		0	0
_3302.000	17.58393359375	6.43964767456055	0.869297325611115	-1	0	0.869297325611115		0				0	10	0		0	0
_3302.000	18.779734375	7.25458097457886	0.932958245277405	-1	0	0.932958245277405		0				0	10	0		0	0
_3302.000	19.886771484375	8.12384033203125	0.998294651508331	-1	0	0.998294651508331		0				0	10	0		0	0
_3302.000	21.0356953125	9.03982067108154	1.05637502670288	-1	0	1.05637502670288		0				0	10	0		0	0
_3302.000	22.129767578125	10.0089197158813	1.11921882629395	-1	0	1.11921882629395	0	0	0	0	0	0	10	0	0	0	0	0	0	0	0	0	0	0
_3302.000	23.26073828125	10.0069875717163	1.13531875610352	-1	0	1.13531875610352		0				0	10	0		0	0
_3302.000	24.2520859375	9.5101842880249	1.12421774864197	-1	0	1.12421774864197		0				0	10	0		0	0
_3302.000	25.268365234375	9.01410484313965	1.11336600780487	-1	0	1.11336600780487		0				0	10	0		0	0
_3302.000	26.298607421875	8.51838684082031	1.10015106201172	-1	0	1.10015106201172		0				0	10	0		0	0
_3302.000	27.303916015625	8.02484130859375	1.08361279964447	-1	0	1.08361279964447		0				0	10	0		0	0
_3302.000	28.311220703125	7.52767372131348	1.06859767436981	-1	0	1.06859767436981		0				0	10	0		0	0
_3302.000	29.298578125	7.03255701065063	1.05025446414948	-1	0	1.05025446414948		0				0	10	0		0	0
_3302.000	30.262998046875	6.53804349899292	1.03431618213654	-1	0	1.03431618213654		0				0	10	0		0	0
_3302.000	31.27030078125	6.04280471801758	1.01661932468414	-1	0	1.01661932468414		0				0	10	0		0	0
_3302.000	32.2556640625	5.54623699188232	0.998534679412842	-1	0	0.998534679412842		0				0	10	0		0	0
_3302.000	33.24301953125	5.04930639266968	0.977135956287384	-1	0	0.977135956287384		0				0	10	0		0	0
_3302.000	34.25331640625	4.55418586730957	0.951638340950012	-1	0	0.951638340950012		0				0	10	0		0	0
_3302.000	35.26959765625	4.06799840927124	0.929099500179291	-1	0	0.929099500179291		0				0	10	0		0	0
_3302.000	36.268921875	3.56442499160767	0.907437562942505	-1	0	0.907437562942505		0				0	10	0		0	0
_3302.000	37.28021484375	3.07099199295044	0.881533801555634	-1	0	0.881533801555634		0				0	10	0		0	0
_3302.000	38.30148046875	2.57200455665588	0.8531374335289	-1	0	0.8531374335289		0				0	10	0		0	0
_3302.000	39.228	2.07893204689026	0.821002304553986	-1	0	0.821002304553986		0				0	10	0		0	0
_3302.000	40.23330859375	1.58332300186157	0.781200230121613	-1	0	0.781200230121613		0				0	10	0		0	0
_3302.000	41.2595625	1.08674728870392	0.734432935714722	-1	0	0.734432935714722		0				0	10	0		0	0
_3302.000	42.25091015625	0.592102348804474	0.671020865440369	-1	0	0.671020865440369		0				0	10	0		0	0
_3302.001	0.1695458984375	0.0902606248855591	0.000853969249874353	-1	-10.25	0.000853969249874353		0				-10.25	10	0		0	0
_3302.001	1.13895166015625	0.120685547590256	0.00822579767554998	-1	-10.25	0.00822579767554998		0				-10.25	10	0		0	0
_3302.001	2.13827758789063	0.207493141293526	0.0496639534831047	-1	-10.25	0.0496639534831047		0				-10.25	10	0		0	0
_3302.001	3.1376015625	0.358048111200333	0.10112327337265	-1	-10.25	0.10112327337265		0				-10.25	10	0		0	0
_3302.001	4.30248486328125	0.567400276660919	0.161181911826134	-1	-10.25	0.161181911826134		0				-10.25	10	0		0	0
_3302.001	5.3267421875	0.833738386631012	0.22227418422699	-1	-10.25	0.22227418422699		0				-10.25	10	0		0	0
_3302.001	6.4706806640625	1.15959787368774	0.288494437932968	-1	-10.25	0.288494437932968		0				-10.25	10	0		0	0
_3302.001	7.6066396484375	1.54847943782806	0.356274515390396	-1	-10.25	0.356274515390396		0				-10.25	10	0		0	0
_3302.001	8.76853125	1.99579524993896	0.422867983579636	-1	-10.25	0.422867983579636		0				-10.25	10	0		0	0
_3302.001	9.94338671875	2.50963401794434	0.491482883691788	-1	-10.25	0.491482883691788		0				-10.25	10	0		0	0
_3302.001	11.0683740234375	3.06898784637451	0.56399792432785	-1	-10.25	0.56399792432785		0				-10.25	10	0		0	0
_3302.001	12.2182978515625	3.69377756118774	0.631846070289612	-1	-10.25	0.631846070289612		0				-10.25	10	0		0	0
_3302.001	13.367220703125	4.37953519821167	0.702117323875427	-1	-10.25	0.702117323875427		0				-10.25	10	0		0	0
_3302.001	14.5350947265625	5.12263870239258	0.769180417060852	-1	-10.25	0.769180417060852		0				-10.25	10	0		0	0
_3302.001	15.6770390625	5.92550230026245	0.839289724826813	-1	-10.25	0.839289724826813		0				-10.25	10	0		0	0
_3302.001	16.82396875	6.79054021835327	0.907824993133545	-1	-10.25	0.907824993133545		0				-10.25	10	0		0	0
_3302.001	17.96691015625	7.71485424041748	0.980892837047577	-1	-10.25	0.980892837047577		0				-10.25	10	0		0	0
_3302.001	19.10187109375	8.69639205932617	1.04893410205841	-1	-10.25	1.04893410205841		0				-10.25	10	0		0	0
_3302.001	20.232845703125	9.73756694793701	1.11596441268921	-1	-10.25	1.11596441268921		0				-10.25	10	0		0	0
_3302.001	21.371796875	10.8423643112183	1.18568110466003	-1	-10.25	1.18568110466003		0				-10.25	10	0		0	0
_3302.001	22.529697265625	12.0012445449829	1.25597488880157	-1	-10.25	1.25597488880157	0	0	0	0	0	-10.25	10	0	0	0	0	0	0	0	0	0	0	0
_3302.001	23.66466015625	11.9996747970581	1.2748396396637	-1	-10.25	1.2748396396637		0				-10.25	10	0		0	0
_3302.001	24.795630859375	11.4068946838379	1.26446330547333	-1	-10.25	1.26446330547333		0				-10.25	10	0		0	0
_3302.001	25.92959765625	10.8116989135742	1.25159454345703	-1	-10.25	1.25159454345703		0				-10.25	10	0		0	0
_3302.001	26.94787109375	10.2137250900269	1.23646402359009	-1	-10.25	1.23646402359009		0				-10.25	10	0		0	0
_3302.001	27.9651484375	9.61707878112793	1.22359979152679	-1	-10.25	1.22359979152679		0				-10.25	10	0		0	0
_3302.001	28.991404296875	9.02151775360107	1.20567214488983	-1	-10.25	1.20567214488983		0				-10.25	10	0		0	0
_3302.001	30.00668359375	8.42619800567627	1.18735671043396	-1	-10.25	1.18735671043396		0				-10.25	10	0		0	0
_3302.001	31.01398828125	7.8320837020874	1.16955363750458	-1	-10.25	1.16955363750458		0				-10.25	10	0		0	0
_3302.001	32.042236328125	7.23615741729736	1.15045809745789	-1	-10.25	1.15045809745789		0				-10.25	10	0		0	0
_3302.001	33.02460546875	6.64143753051758	1.13075339794159	-1	-10.25	1.13075339794159		0				-10.25	10	0		0	0
_3302.001	34.00797265625	6.04587125778198	1.10947918891907	-1	-10.25	1.10947918891907		0				-10.25	10	0		0	0
_3302.001	35.0292421875	5.45018291473389	1.08509874343872	-1	-10.25	1.08509874343872		0				-10.25	10	0		0	0
_3302.001	36.06746484375	4.85183763504028	1.06112897396088	-1	-10.25	1.06112897396088		0				-10.25	10	0		0	0
_3302.001	37.08473828125	4.25952768325806	1.03191566467285	-1	-10.25	1.03191566467285		0				-10.25	10	0		0	0
_3302.001	38.07508984375	3.66323232650757	1.00370860099792	-1	-10.25	1.00370860099792		0				-10.25	10	0		0	0
_3302.001	39.12926953125	3.06778049468994	0.973659932613373	-1	-10.25	0.973659932613373		0				-10.25	10	0		0	0
_3302.001	40.16748828125	2.47196555137634	0.938316881656647	-1	-10.25	0.938316881656647		0				-10.25	10	0		0	0
_3302.001	41.13390234375	1.87626969814301	0.896331667900085	-1	-10.25	0.896331667900085		0				-10.25	10	0		0	0
_3302.001	42.16115234375	1.27948594093323	0.842682361602783	-1	-10.25	0.842682361602783		0				-10.25	10	0		0	0
_3302.001	43.16845703125	0.686443567276001	0.768921911716461	-1	-10.25	0.768921911716461		0				-10.25	10	0		0	0
_3302.002	0.180516799926758	0.0974080711603165	4.15444555983413E-05	-1	-20	4.15444555983413E-05		0				-20	10	0		0	0
_3302.002	0.903581420898438	0.131213545799255	0.010686150752008	-1	-20	0.010686150752008		0				-20	10	0		0	0
_3302.002	1.86201623535156	0.236614137887955	0.0593760721385479	-1	-20	0.0593760721385479		0				-20	10	0		0	0
_3302.002	3.00196484375	0.417956173419952	0.120002724230289	-1	-20	0.120002724230289		0				-20	10	0		0	0
_3302.002	4.12396240234375	0.654473304748535	0.187793001532555	-1	-20	0.187793001532555		0				-20	10	0		0	0
_3302.002	5.264908203125	0.965844929218292	0.254872024059296	-1	-20	0.254872024059296		0				-20	10	0		0	0
_3302.002	6.41682568359375	1.34917318820953	0.328223675489426	-1	-20	0.328223675489426		0				-20	10	0		0	0
_3302.002	7.5607626953125	1.80095648765564	0.401722639799118	-1	-20	0.401722639799118		0				-20	10	0		0	0
_3302.002	8.7126796875	2.32348823547363	0.477072209119797	-1	-20	0.477072209119797		0				-20	10	0		0	0
_3302.002	9.8446494140625	2.91640615463257	0.554147779941559	-1	-20	0.554147779941559		0				-20	10	0		0	0
_3302.002	10.9845986328125	3.57488036155701	0.629727482795715	-1	-20	0.629727482795715		0				-20	10	0		0	0
_3302.002	12.1215556640625	4.30712032318115	0.70647931098938	-1	-20	0.70647931098938		0				-20	10	0		0	0
_3302.002	13.265494140625	5.10551881790161	0.780946135520935	-1	-20	0.780946135520935		0				-20	10	0		0	0
_3302.002	14.4054423828125	5.97587108612061	0.855671286582947	-1	-20	0.855671286582947		0				-20	10	0		0	0
_3302.002	15.5394072265625	6.91479635238647	0.930096209049225	-1	-20	0.930096209049225		0				-20	10	0		0	0
_3302.002	16.70628515625	7.92386293411255	1.00922000408173	-1	-20	1.00922000408173		0				-20	10	0		0	0
_3302.002	17.857203125	9.00150108337402	1.08162772655487	-1	-20	1.08162772655487		0				-20	10	0		0	0
_3302.002	18.998150390625	10.157247543335	1.1549631357193	-1	-20	1.1549631357193		0				-20	10	0		0	0
_3302.002	20.135107421875	11.3668365478516	1.2322313785553	-1	-20	1.2322313785553		0				-20	10	0		0	0
_3302.002	21.29500390625	12.6523599624634	1.30615782737732	-1	-20	1.30615782737732		0				-20	10	0		0	0
_3302.002	22.560615234375	14.0092296600342	1.38567864894867	-1	-20	1.38567864894867	0	0	0	0	0	-20	10	0	0	0	0	0	0	0	0	0	0	0
_3302.002	23.698568359375	14.0088682174683	1.40378642082214	-1	-20	1.40378642082214		0				-20	10	0		0	0
_3302.002	24.8365234375	13.31298828125	1.39513182640076	-1	-20	1.39513182640076		0				-20	10	0		0	0
_3302.002	25.981458984375	12.6155376434326	1.38239681720734	-1	-20	1.38239681720734		0				-20	10	0		0	0
_3302.002	27.131380859375	11.9198970794678	1.36871099472046	-1	-20	1.36871099472046		0				-20	10	0		0	0
_3302.002	28.262353515625	11.2265491485596	1.35139715671539	-1	-20	1.35139715671539		0				-20	10	0		0	0
_3302.002	29.406291015625	10.5301818847656	1.33421719074249	-1	-20	1.33421719074249		0				-20	10	0		0	0
_3302.002	30.42755859375	9.83489990234375	1.31609094142914	-1	-20	1.31609094142914		0				-20	10	0		0	0
_3302.002	31.436857421875	9.13925361633301	1.29615998268127	-1	-20	1.29615998268127		0				-20	10	0		0	0
_3302.002	32.461115234375	8.44759082794189	1.27669060230255	-1	-20	1.27669060230255		0				-20	10	0		0	0
_3302.002	33.44946875	7.74880361557007	1.25574421882629	-1	-20	1.25574421882629		0				-20	10	0		0	0
_3302.002	34.494671875	7.05242919921875	1.23189902305603	-1	-20	1.23189902305603		0				-20	10	0		0	0
_3302.002	35.49100390625	6.35544967651367	1.2079062461853	-1	-20	1.2079062461853		0				-20	10	0		0	0
_3302.002	36.48035546875	5.66052103042603	1.18119466304779	-1	-20	1.18119466304779		0				-20	10	0		0	0
_3302.002	37.49663671875	4.96377992630005	1.1519490480423	-1	-20	1.1519490480423		0				-20	10	0		0	0
_3302.002	38.487984375	4.27126264572144	1.12081098556519	-1	-20	1.12081098556519		0				-20	10	0		0	0
_3302.002	39.48431640625	3.57536339759827	1.07955980300903	-1	-20	1.07955980300903		0				-20	10	0		0	0
_3302.002	40.507578125	2.87861704826355	1.04167354106903	-1	-20	1.04167354106903		0				-20	10	0		0	0
_3302.002	41.523859375	2.18380045890808	0.997574329376221	-1	-20	0.997574329376221		0				-20	10	0		0	0
_3302.002	42.51021875	1.48729193210602	0.940772533416748	-1	-20	0.940772533416748		0				-20	10	0		0	0
_3302.002	43.50655078125	0.795490026473999	0.858399212360382	-1	-20	0.858399212360382		0				-20	10	0		0	0
_3302.003	0.174532897949219	0.0936049520969391	0.00038774820859544	-1	-30	0.00038774820859544		0				-30	10	0		0	0
_3302.003	1.18682409667969	0.131756842136383	0.0146605642512441	-1	-30	0.0146605642512441		0				-30	10	0		0	0
_3302.003	2.162212890625	0.252007693052292	0.0666739940643311	-1	-30	0.0666739940643311		0				-30	10	0		0	0
_3302.003	3.30615087890625	0.45170122385025	0.136564895510674	-1	-30	0.136564895510674		0				-30	10	0		0	0
_3302.003	4.44011572265625	0.731320202350616	0.211062043905258	-1	-30	0.211062043905258		0				-30	10	0		0	0
_3302.003	5.580064453125	1.08567273616791	0.283703118562698	-1	-30	0.283703118562698		0				-30	10	0		0	0
_3302.003	6.7479384765625	1.5257453918457	0.363106071949005	-1	-30	0.363106071949005		0				-30	10	0		0	0
_3302.003	7.888884765625	2.04755353927612	0.440597593784332	-1	-30	0.440597593784332		0				-30	10	0		0	0
_3302.003	9.0467861328125	2.63854026794434	0.52270919084549	-1	-30	0.52270919084549		0				-30	10	0		0	0
_3302.003	10.19172265625	3.31705665588379	0.604441940784454	-1	-30	0.604441940784454		0				-30	10	0		0	0
_3302.003	11.3256865234375	4.0729603767395	0.685795843601227	-1	-30	0.685795843601227		0				-30	10	0		0	0
_3302.003	12.41277734375	4.90709638595581	0.764823079109192	-1	-30	0.764823079109192		0				-30	10	0		0	0
_3302.003	13.54474609375	5.8239312171936	0.844870269298553	-1	-30	0.844870269298553		0				-30	10	0		0	0
_3302.003	14.723591796875	6.81682300567627	0.927128255367279	-1	-30	0.927128255367279		0				-30	10	0		0	0
_3302.003	15.860548828125	7.89229154586792	1.0096538066864	-1	-30	1.0096538066864		0				-30	10	0		0	0
_3302.003	17.016455078125	9.04454135894775	1.08737432956696	-1	-30	1.08737432956696		0				-30	10	0		0	0
_3302.003	18.119501953125	10.281418800354	1.16650259494781	-1	-30	1.16650259494781		0				-30	10	0		0	0
_3302.003	19.2734140625	11.5925397872925	1.24882972240448	-1	-30	1.24882972240448		0				-30	10	0		0	0
_3302.003	20.406380859375	12.9843034744263	1.32916283607483	-1	-30	1.32916283607483		0				-30	10	0		0	0
_3302.003	21.54233984375	14.4628677368164	1.40718829631805	-1	-30	1.40718829631805		0				-30	10	0		0	0
_3302.003	22.687275390625	16.0073432922363	1.48891568183899	-1	-30	1.48891568183899		0				-30	10	0		0	0
_3302.003	23.82223828125	16.0118103027344	1.51081776618958	-1	-30	1.51081776618958	0	0	0	0	0	-30	10	0	0	0	0	0	0	0	0	0	0	0
_3302.003	24.93825	15.2092094421387	1.50049221515656	-1	-30	1.50049221515656		0				-30	10	0		0	0
_3302.003	26.066232421875	14.4156627655029	1.48586010932922	-1	-30	1.48586010932922		0				-30	10	0		0	0
_3302.003	27.188228515625	13.6190958023071	1.47017550468445	-1	-30	1.47017550468445		0				-30	10	0		0	0
_3302.003	28.335158203125	12.8240966796875	1.45390021800995	-1	-30	1.45390021800995		0				-30	10	0		0	0
_3302.003	29.45815234375	12.0276479721069	1.43576467037201	-1	-30	1.43576467037201		0				-30	10	0		0	0
_3302.003	30.606080078125	11.2320423126221	1.41533052921295	-1	-30	1.41533052921295		0				-30	10	0		0	0
_3302.003	31.712119140625	10.4395742416382	1.39294385910034	-1	-30	1.39294385910034		0				-30	10	0		0	0
_3302.003	32.83611328125	9.63986015319824	1.37346065044403	-1	-30	1.37346065044403		0				-30	10	0		0	0
_3302.003	33.94115234375	8.84340476989746	1.35127711296082	-1	-30	1.35127711296082		0				-30	10	0		0	0
_3302.003	34.9524453125	8.04996585845947	1.3253732919693	-1	-30	1.3253732919693		0				-30	10	0		0	0
_3302.003	35.94080078125	7.25410985946655	1.30025410652161	-1	-30	1.30025410652161		0				-30	10	0		0	0
_3302.003	36.940125	6.45849370956421	1.27397644519806	-1	-30	1.27397644519806		0				-30	10	0		0	0
_3302.003	37.97834765625	5.66275453567505	1.23983347415924	-1	-30	1.23983347415924		0				-30	10	0		0	0
_3302.003	38.9696953125	4.86628913879395	1.20783233642578	-1	-30	1.20783233642578		0				-30	10	0		0	0
_3302.003	39.97500390625	4.073805809021	1.16970133781433	-1	-30	1.16970133781433		0				-30	10	0		0	0
_3302.003	41.00425	3.27467966079712	1.12061250209808	-1	-30	1.12061250209808		0				-30	10	0		0	0
_3302.003	42.02152734375	2.48062205314636	1.07378089427948	-1	-30	1.07378089427948		0				-30	10	0		0	0
_3302.003	43.0318203125	1.6835435628891	1.01444041728973	-1	-30	1.01444041728973		0				-30	10	0		0	0
_3302.003	44.0361328125	0.88779079914093	0.92780214548111	-1	-30	0.92780214548111		0				-30	10	0		0	0
_3302.004	0.154587005615234	0.112391144037247	0.00150021642912179	-1	-40	0.00150021642912179		0				-40	10	0		0	0
_3302.004	1.16288781738281	0.154647976160049	0.0162254050374031	-1	-40	0.0162254050374031		0				-40	10	0		0	0
_3302.004	2.15423413085938	0.290835678577423	0.0730948820710182	-1	-40	0.0730948820710182		0				-40	10	0		0	0
_3302.004	3.18647192382813	0.514796674251556	0.145062938332558	-1	-40	0.145062938332558		0				-40	10	0		0	0
_3302.004	4.214720703125	0.827013611793518	0.221895709633827	-1	-40	0.221895709633827		0				-40	10	0		0	0
_3302.004	5.368630859375	1.23086678981781	0.302457630634308	-1	-40	0.302457630634308		0				-40	10	0		0	0
_3302.004	6.50159814453125	1.72128486633301	0.384823888540268	-1	-40	0.384823888540268		0				-40	10	0		0	0
_3302.004	7.67545654296875	2.3041832447052	0.469552993774414	-1	-40	0.469552993774414		0				-40	10	0		0	0
_3302.004	8.792466796875	2.97835421562195	0.556686520576477	-1	-40	0.556686520576477		0				-40	10	0		0	0
_3302.004	9.930421875	3.73932981491089	0.638225197792053	-1	-40	0.638225197792053		0				-40	10	0		0	0
_3302.004	11.0733623046875	4.5908522605896	0.726391971111298	-1	-40	0.726391971111298		0				-40	10	0		0	0
_3302.004	12.219294921875	5.53038549423218	0.808608651161194	-1	-40	0.808608651161194		0				-40	10	0		0	0
_3302.004	13.4001337890625	6.55949783325195	0.896077930927277	-1	-40	0.896077930927277		0				-40	10	0		0	0
_3302.004	14.562025390625	7.68760585784912	0.982342302799225	-1	-40	0.982342302799225		0				-40	10	0		0	0
_3302.004	15.7229169921875	8.88935565948486	1.06565713882446	-1	-40	1.06565713882446		0				-40	10	0		0	0
_3302.004	16.87084375	10.1897373199463	1.14797031879425	-1	-40	1.14797031879425		0				-40	10	0		0	0
_3302.004	18.0008203125	11.579815864563	1.23266983032227	-1	-40	1.23266983032227		0				-40	10	0		0	0
_3302.004	19.164705078125	13.0564517974854	1.31948363780975	-1	-40	1.31948363780975		0				-40	10	0		0	0
_3302.004	20.42433203125	14.6249580383301	1.40629744529724	-1	-40	1.40629744529724		0				-40	10	0		0	0
_3302.004	21.562287109375	16.2786922454834	1.48792803287506	-1	-40	1.48792803287506		0				-40	10	0		0	0
_3302.004	22.683287109375	18.0287628173828	1.57298374176025	-1	-40	1.57298374176025	0	0	0	0	0	-40	10	0	0	0	0	0	0	0	0	0	0	0
_3302.004	23.817251953125	18.0275554656982	1.59456741809845	-1	-40	1.59456741809845		0				-40	10	0		0	0
_3302.004	24.957201171875	17.1293411254883	1.58512341976166	-1	-40	1.58512341976166		0				-40	10	0		0	0
_3302.004	26.069224609375	16.2322120666504	1.57111430168152	-1	-40	1.57111430168152		0				-40	10	0		0	0
_3302.004	27.204185546875	15.339427947998	1.55403113365173	-1	-40	1.55403113365173		0				-40	10	0		0	0
_3302.004	28.3710625	14.4418134689331	1.53662025928497	-1	-40	1.53662025928497		0				-40	10	0		0	0
_3302.004	29.521982421875	13.5446786880493	1.51633834838867	-1	-40	1.51633834838867		0				-40	10	0		0	0
_3302.004	30.662927734375	12.6487512588501	1.49568259716034	-1	-40	1.49568259716034		0				-40	10	0		0	0
_3302.004	31.7948984375	11.7547521591187	1.47337901592255	-1	-40	1.47337901592255		0				-40	10	0		0	0
_3302.004	32.93185546875	10.8600273132324	1.44956135749817	-1	-40	1.44956135749817		0				-40	10	0		0	0
_3302.004	34.0767890625	9.9639720916748	1.42569303512573	-1	-40	1.42569303512573		0				-40	10	0		0	0
_3302.004	35.0641484375	9.06574153900146	1.39975225925446	-1	-40	1.39975225925446		0				-40	10	0		0	0
_3302.004	36.05748828125	8.17197608947754	1.37327599525452	-1	-40	1.37327599525452		0				-40	10	0		0	0
_3302.004	37.03287890625	7.27446556091309	1.34448266029358	-1	-40	1.34448266029358		0				-40	10	0		0	0
_3302.004	38.04816015625	6.37984991073608	1.31224143505096	-1	-40	1.31224143505096		0				-40	10	0		0	0
_3302.004	39.03551953125	5.48486948013306	1.27792763710022	-1	-40	1.27792763710022		0				-40	10	0		0	0
_3302.004	40.04182421875	4.58976554870605	1.23627936840057	-1	-40	1.23627936840057		0				-40	10	0		0	0
_3302.004	41.06408984375	3.69490051269531	1.18918466567993	-1	-40	1.18918466567993		0				-40	10	0		0	0
_3302.004	42.1043046875	2.79870438575745	1.13280284404755	-1	-40	1.13280284404755		0				-40	10	0		0	0
_3302.004	43.1086171875	1.90045261383057	1.06881427764893	-1	-40	1.06881427764893		0				-40	10	0		0	0
_3302.004	44.09098828125	1.0060613155365	0.979346632957458	-1	-40	0.979346632957458		0				-40	10	0		0	0
_3302.005	0.175531295776367	0.100438490509987	0.00153252913150936	-1	-50.25	0.00153252913150936		0				-50.25	10	0		0	0
_3302.005	1.16986889648438	0.148249074816704	0.0198628511279821	-1	-50.25	0.0198628511279821		0				-50.25	10	0		0	0
_3302.005	2.20410107421875	0.298562616109848	0.081477589905262	-1	-50.25	0.081477589905262		0				-50.25	10	0		0	0
_3302.005	3.17948999023438	0.549326419830322	0.16011568903923	-1	-50.25	0.16011568903923		0				-50.25	10	0		0	0
_3302.005	4.335396484375	0.89740115404129	0.240594983100891	-1	-50.25	0.240594983100891		0				-50.25	10	0		0	0
_3302.005	5.419494140625	1.34339010715485	0.328177601099014	-1	-50.25	0.328177601099014		0				-50.25	10	0		0	0
_3302.005	6.56243603515625	1.89284634590149	0.414984196424484	-1	-50.25	0.414984196424484		0				-50.25	10	0		0	0
_3302.005	7.68941845703125	2.54021573066711	0.502071857452393	-1	-50.25	0.502071857452393		0				-50.25	10	0		0	0
_3302.005	8.7944609375	3.2861008644104	0.593701064586639	-1	-50.25	0.593701064586639		0				-50.25	10	0		0	0
_3302.005	9.9264326171875	4.13533067703247	0.684083521366119	-1	-50.25	0.684083521366119		0				-50.25	10	0		0	0
_3302.005	11.1002890625	5.07824563980103	0.774534940719604	-1	-50.25	0.774534940719604		0				-50.25	10	0		0	0
_3302.005	12.239240234375	6.12462425231934	0.860868811607361	-1	-50.25	0.860868811607361		0				-50.25	10	0		0	0
_3302.005	13.351263671875	7.26927375793457	0.953886151313782	-1	-50.25	0.953886151313782		0				-50.25	10	0		0	0
_3302.005	14.5221298828125	8.51557445526123	1.04502010345459	-1	-50.25	1.04502010345459		0				-50.25	10	0		0	0
_3302.005	15.6032373046875	9.86110973358154	1.12980270385742	-1	-50.25	1.12980270385742		0				-50.25	10	0		0	0
_3302.005	16.717255859375	11.3056392669678	1.21793651580811	-1	-50.25	1.21793651580811		0				-50.25	10	0		0	0
_3302.005	17.85022265625	12.8479528427124	1.30864119529724	-1	-50.25	1.30864119529724		0				-50.25	10	0		0	0
_3302.005	19.058986328125	14.4978303909302	1.40052783489227	-1	-50.25	1.40052783489227		0				-50.25	10	0		0	0
_3302.005	20.318615234375	16.2374038696289	1.4940025806427	-1	-50.25	1.4940025806427		0				-50.25	10	0		0	0
_3302.005	21.458564453125	18.0810375213623	1.58134317398071	-1	-50.25	1.58134317398071		0				-50.25	10	0		0	0
_3302.005	22.618458984375	20.0173854827881	1.67335069179535	-1	-50.25	1.67335069179535	0	0	0	0	0	-50.25	10	0	0	0	0	0	0	0	0	0	0	0
_3302.005	23.748435546875	20.0162982940674	1.6984748840332	-1	-50.25	1.6984748840332		0				-50.25	10	0		0	0
_3302.005	24.856470703125	19.0218677520752	1.69080328941345	-1	-50.25	1.69080328941345		0				-50.25	10	0		0	0
_3302.005	25.965501953125	18.0242958068848	1.6754047870636	-1	-50.25	1.6754047870636		0				-50.25	10	0		0	0
_3302.005	27.099466796875	17.0269641876221	1.65791070461273	-1	-50.25	1.65791070461273		0				-50.25	10	0		0	0
_3302.005	28.246396484375	16.0324058532715	1.63828873634338	-1	-50.25	1.63828873634338		0				-50.25	10	0		0	0
_3302.005	29.4072890625	15.0363998413086	1.6167004108429	-1	-50.25	1.6167004108429		0				-50.25	10	0		0	0
_3302.005	30.561201171875	14.0401487350464	1.59679698944092	-1	-50.25	1.59679698944092		0				-50.25	10	0		0	0
_3302.005	31.714115234375	13.044620513916	1.57340848445892	-1	-50.25	1.57340848445892		0				-50.25	10	0		0	0
_3302.005	32.849078125	12.053918838501	1.54844152927399	-1	-50.25	1.54844152927399		0				-50.25	10	0		0	0
_3302.005	33.993015625	11.0518655776978	1.5222190618515	-1	-50.25	1.5222190618515		0				-50.25	10	0		0	0
_3302.005	35.12398828125	10.0577783584595	1.49635195732117	-1	-50.25	1.49635195732117		0				-50.25	10	0		0	0
_3302.005	36.23900390625	9.06018829345703	1.46680617332458	-1	-50.25	1.46680617332458		0				-50.25	10	0		0	0
_3302.005	37.3929140625	8.06778526306152	1.43590331077576	-1	-50.25	1.43590331077576		0				-50.25	10	0		0	0
_3302.005	38.3862578125	7.07018899917603	1.40223109722137	-1	-50.25	1.40223109722137		0				-50.25	10	0		0	0
_3302.005	39.41550390625	6.07524490356445	1.36445999145508	-1	-50.25	1.36445999145508		0				-50.25	10	0		0	0
_3302.005	40.413828125	5.07860803604126	1.3227424621582	-1	-50.25	1.3227424621582		0				-50.25	10	0		0	0
_3302.005	41.4091640625	4.08317470550537	1.27513992786407	-1	-50.25	1.27513992786407		0				-50.25	10	0		0	0
_3302.005	42.421453125	3.08906579017639	1.21003890037537	-1	-50.25	1.21003890037537		0				-50.25	10	0		0	0
_3302.005	43.45967578125	2.0919349193573	1.14314699172974	-1	-50.25	1.14314699172974		0				-50.25	10	0		0	0
_3302.005	44.44404296875	1.10047471523285	1.05027747154236	-1	-50.25	1.05027747154236		0				-50.25	10	0		0	0
_3302.006	0.188493698120117	0.0953435227274895	-0.000161561809363775	-1	-60	-0.000161561809363775		0				-60	10	0		0	0
_3302.006	1.15690185546875	0.150518879294395	0.0185611248016357	-1	-60	0.0185611248016357		0				-60	10	0		0	0
_3302.006	2.13627978515625	0.315803378820419	0.0857704728841782	-1	-60	0.0857704728841782		0				-60	10	0		0	0
_3302.006	3.29118896484375	0.589265108108521	0.167948991060257	-1	-60	0.167948991060257		0				-60	10	0		0	0
_3302.006	4.403212890625	0.971748769283295	0.254419714212418	-1	-60	0.254419714212418		0				-60	10	0		0	0
_3302.006	5.56211083984375	1.46603083610535	0.343516260385513	-1	-60	0.343516260385513		0				-60	10	0		0	0
_3302.006	6.724001953125	2.06703972816467	0.436752676963806	-1	-60	0.436752676963806		0				-60	10	0		0	0
_3302.006	7.8739228515625	2.78213953971863	0.531867146492004	-1	-60	0.531867146492004		0				-60	10	0		0	0
_3302.006	9.008884765625	3.60529279708862	0.625264048576355	-1	-60	0.625264048576355		0				-60	10	0		0	0
_3302.006	10.094978515625	4.53589487075806	0.719496011734009	-1	-60	0.719496011734009		0				-60	10	0		0	0
_3302.006	11.2748203125	5.57503128051758	0.811544418334961	-1	-60	0.811544418334961		0				-60	10	0		0	0
_3302.006	12.42374609375	6.7272891998291	0.907931327819824	-1	-60	0.907931327819824		0				-60	10	0		0	0
_3302.006	13.5686796875	7.9879584312439	1.00545823574066	-1	-60	1.00545823574066		0				-60	10	0		0	0
_3302.006	14.7106240234375	9.35558986663818	1.09378123283386	-1	-60	1.09378123283386		0				-60	10	0		0	0
_3302.006	15.878498046875	10.8398408889771	1.18859386444092	-1	-60	1.18859386444092		0				-60	10	0		0	0
_3302.006	17.025427734375	12.4276714324951	1.28206348419189	-1	-60	1.28206348419189		0				-60	10	0		0	0
_3302.006	18.16737109375	14.1246347427368	1.37680721282959	-1	-60	1.37680721282959		0				-60	10	0		0	0
_3302.006	19.434978515625	15.9332647323608	1.47922265529633	-1	-60	1.47922265529633		0				-60	10	0		0	0
_3302.006	20.558970703125	17.8524761199951	1.57149755954742	-1	-60	1.57149755954742		0				-60	10	0		0	0
_3302.006	21.72684375	19.8843193054199	1.66539299488068	-1	-60	1.66539299488068		0				-60	10	0		0	0
_3302.006	22.96054296875	22.0168437957764	1.76600956916809	-1	-60	1.76600956916809	0	0	0	0	0	-60	10	0	0	0	0	0	0	0	0	0	0	0
_3302.006	24.099494140625	22.0153961181641	1.7904691696167	-1	-60	1.7904691696167		0				-60	10	0		0	0
_3302.006	25.217501953125	20.9183483123779	1.78271448612213	-1	-60	1.78271448612213		0				-60	10	0		0	0
_3302.006	26.37540234375	19.8198509216309	1.76822519302368	-1	-60	1.76822519302368		0				-60	10	0		0	0
_3302.006	27.55125390625	18.7271480560303	1.74846923351288	-1	-60	1.74846923351288		0				-60	10	0		0	0
_3302.006	28.730099609375	17.6280422210693	1.72846865653992	-1	-60	1.72846865653992		0				-60	10	0		0	0
_3302.006	29.86007421875	16.5325584411621	1.70771110057831	-1	-60	1.70771110057831		0				-60	10	0		0	0
_3302.006	30.999025390625	15.4370718002319	1.68405020236969	-1	-60	1.68405020236969		0				-60	10	0		0	0
_3302.006	32.170890625	14.3421869277954	1.65887534618378	-1	-60	1.65887534618378		0				-60	10	0		0	0
_3302.006	33.28989453125	13.245246887207	1.63484060764313	-1	-60	1.63484060764313		0				-60	10	0		0	0
_3302.006	34.45278125	12.1498737335205	1.60826730728149	-1	-60	1.60826730728149		0				-60	10	0		0	0
_3302.006	35.58076171875	11.0531692504883	1.57967674732208	-1	-60	1.57967674732208		0				-60	10	0		0	0
_3302.006	36.7296875	9.95670413970947	1.54839992523193	-1	-60	1.54839992523193		0				-60	10	0		0	0
_3302.006	37.8826015625	8.86059665679932	1.51506912708282	-1	-60	1.51506912708282		0				-60	10	0		0	0
_3302.006	38.859984375	7.76786708831787	1.47928726673126	-1	-60	1.47928726673126		0				-60	10	0		0	0
_3302.006	39.84833984375	6.67078685760498	1.44113302230835	-1	-60	1.44113302230835		0				-60	10	0		0	0
_3302.006	40.87060546875	5.57503128051758	1.39525198936462	-1	-60	1.39525198936462		0				-60	10	0		0	0
_3302.006	41.90383984375	4.47963380813599	1.34523057937622	-1	-60	1.34523057937622		0				-60	10	0		0	0
_3302.006	42.877234375	3.383145570755	1.28394675254822	-1	-60	1.28394675254822		0				-60	10	0		0	0
_3302.006	43.8895234375	2.28629064559937	1.20741248130798	-1	-60	1.20741248130798		0				-60	10	0		0	0
_3302.006	44.92575	1.19027614593506	1.10636377334595	-1	-60	1.10636377334595		0				-60	10	0		0	0
_3302.007	0.179519302368164	0.0976857617497444	0.000364668172551319	-1	-70	0.000364668172551319		0				-70	10	0		0	0
_3302.007	1.17086584472656	0.157328262925148	0.0222262684255838	-1	-70	0.0222262684255838		0				-70	10	0		0	0
_3302.007	2.19512548828125	0.344224095344543	0.0950025171041489	-1	-70	0.0950025171041489		0				-70	10	0		0	0
_3302.007	3.3520283203125	0.635192155838013	0.182069286704063	-1	-70	0.182069286704063		0				-70	10	0		0	0
_3302.007	4.502947265625	1.0546201467514	0.270690947771072	-1	-70	0.270690947771072		0				-70	10	0		0	0
_3302.007	5.66783056640625	1.592245221138	0.366563558578491	-1	-70	0.366563558578491		0				-70	10	0		0	0
_3302.007	6.78483935546875	2.24939465522766	0.461549252271652	-1	-70	0.461549252271652		0				-70	10	0		0	0
_3302.007	7.9188056640625	3.02691268920898	0.561279475688934	-1	-70	0.561279475688934		0				-70	10	0		0	0
_3302.007	9.0627431640625	3.92528128623962	0.658073484897614	-1	-70	0.658073484897614		0				-70	10	0		0	0
_3302.007	10.2375986328125	4.94232606887817	0.757096529006958	-1	-70	0.757096529006958		0				-70	10	0		0	0
_3302.007	11.353611328125	6.07985687255859	0.854019105434418	-1	-70	0.854019105434418		0				-70	10	0		0	0
_3302.007	12.5125087890625	7.3334059715271	0.955774128437042	-1	-70	0.955774128437042		0				-70	10	0		0	0
_3302.007	13.6584423828125	8.70816326141357	1.05439484119415	-1	-70	1.05439484119415		0				-70	10	0		0	0
_3302.007	14.7365556640625	10.2046098709106	1.14732432365417	-1	-70	1.14732432365417		0				-70	10	0		0	0
_3302.007	15.86852734375	11.8212976455688	1.24719595909119	-1	-70	1.24719595909119		0				-70	10	0		0	0
_3302.007	17.020443359375	13.5558099746704	1.3460339307785	-1	-70	1.3460339307785		0				-70	10	0		0	0
_3302.007	18.151416015625	15.4100770950317	1.44456267356873	-1	-70	1.44456267356873		0				-70	10	0		0	0
_3302.007	19.307322265625	17.3777027130127	1.5454136133194	-1	-70	1.5454136133194		0				-70	10	0		0	0
_3302.007	20.46522265625	19.4737739562988	1.64540648460388	-1	-70	1.64540648460388		0				-70	10	0		0	0
_3302.007	21.5991875	21.686824798584	1.74515056610107	-1	-70	1.74515056610107		0				-70	10	0		0	0
_3302.007	22.744123046875	24.025426864624	1.84646928310394	-1	-70	1.84646928310394	0	0	0	0	0	-70	10	0	0	0	0	0	0	0	0	0	0	0
_3302.007	23.881080078125	24.0179405212402	1.87625110149384	-1	-70	1.87625110149384		0				-70	10	0		0	0
_3302.007	24.99509765625	22.8191223144531	1.86687624454498	-1	-70	1.86687624454498		0				-70	10	0		0	0
_3302.007	26.143025390625	21.6247711181641	1.85008358955383	-1	-70	1.85008358955383		0				-70	10	0		0	0
_3302.007	27.28397265625	20.4271583557129	1.83114445209503	-1	-70	1.83114445209503		0				-70	10	0		0	0
_3302.007	28.40497265625	19.2289390563965	1.81022989749908	-1	-70	1.81022989749908		0				-70	10	0		0	0
_3302.007	29.52796484375	18.0368747711182	1.78729355335236	-1	-70	1.78729355335236		0				-70	10	0		0	0
_3302.007	30.688859375	16.8402214050293	1.76538193225861	-1	-70	1.76538193225861		0				-70	10	0		0	0
_3302.007	31.83878125	15.6456184387207	1.73891448974609	-1	-70	1.73891448974609		0				-70	10	0		0	0
_3302.007	32.97773046875	14.4484767913818	1.7134256362915	-1	-70	1.7134256362915		0				-70	10	0		0	0
_3302.007	34.1007265625	13.2526597976685	1.68724453449249	-1	-70	1.68724453449249		0				-70	10	0		0	0
_3302.007	35.22371875	12.0549087524414	1.65669679641724	-1	-70	1.65669679641724		0				-70	10	0		0	0
_3302.007	36.33474609375	10.8630695343018	1.6251106262207	-1	-70	1.6251106262207		0				-70	10	0		0	0
_3302.007	37.5036171875	9.66289615631104	1.59070408344269	-1	-70	1.59070408344269		0				-70	10	0		0	0
_3302.007	38.61065625	8.46803092956543	1.55370831489563	-1	-70	1.55370831489563		0				-70	10	0		0	0
_3302.007	39.75259765625	7.27304077148438	1.51085960865021	-1	-70	1.51085960865021		0				-70	10	0		0	0
_3302.007	40.78683203125	6.07599353790283	1.46504306793213	-1	-70	1.46504306793213		0				-70	10	0		0	0
_3302.007	41.77319140625	4.87894201278687	1.41301834583282	-1	-70	1.41301834583282		0				-70	10	0		0	0
_3302.007	42.7346171875	3.68526577949524	1.35101425647736	-1	-70	1.35101425647736		0				-70	10	0		0	0
_3302.007	43.72596484375	2.48820400238037	1.26703000068665	-1	-70	1.26703000068665		0				-70	10	0		0	0
_3302.007	44.757203125	1.29282701015472	1.16169333457947	-1	-70	1.16169333457947		0				-70	10	0		0	0
_3302.008	0.165555892944336	0.100836910307407	-0.00114478054456413	-1	-79.75	-0.00114478054456413		0				-79.75	10	0		0	0
_3302.008	1.29653015136719	0.156615927815437	0.0254990272223949	-1	-79.75	0.0254990272223949		0				-79.75	10	0		0	0
_3302.008	2.3118115234375	0.352687537670135	0.100675530731678	-1	-79.75	0.100675530731678		0				-79.75	10	0		0	0
_3302.008	3.46472509765625	0.67721951007843	0.193069040775299	-1	-79.75	0.193069040775299		0				-79.75	10	0		0	0
_3302.008	4.51192236328125	1.12840032577515	0.285235613584518	-1	-79.75	0.285235613584518		0				-79.75	10	0		0	0
_3302.008	5.63491796875	1.71480131149292	0.384810030460358	-1	-79.75	0.384810030460358		0				-79.75	10	0		0	0
_3302.008	6.77187353515625	2.42700457572937	0.485473066568375	-1	-79.75	0.485473066568375		0				-79.75	10	0		0	0
_3302.008	7.9517158203125	3.27032113075256	0.589962065219879	-1	-79.75	0.589962065219879		0				-79.75	10	0		0	0
_3302.008	9.0637392578125	4.24438762664795	0.689562320709229	-1	-79.75	0.689562320709229		0				-79.75	10	0		0	0
_3302.008	10.2116669921875	5.34232139587402	0.791317820549011	-1	-79.75	0.791317820549011		0				-79.75	10	0		0	0
_3302.008	11.3566015625	6.57571125030518	0.893996119499207	-1	-79.75	0.893996119499207		0				-79.75	10	0		0	0
_3302.008	12.49355859375	7.93634605407715	0.999429881572723	-1	-79.75	0.999429881572723		0				-79.75	10	0		0	0
_3302.008	13.6624306640625	9.42603588104248	1.09394717216492	-1	-79.75	1.09394717216492		0				-79.75	10	0		0	0
_3302.008	14.82930859375	11.0471935272217	1.19653749465942	-1	-79.75	1.19653749465942		0				-79.75	10	0		0	0
_3302.008	15.9542958984375	12.7955923080444	1.29881405830383	-1	-79.75	1.29881405830383		0				-79.75	10	0		0	0
_3302.008	17.071306640625	14.67835521698	1.40390181541443	-1	-79.75	1.40390181541443		0				-79.75	10	0		0	0
_3302.008	18.22322265625	16.6829261779785	1.51015317440033	-1	-79.75	1.51015317440033		0				-79.75	10	0		0	0
_3302.008	19.4978125	18.8274116516113	1.6176096200943	-1	-79.75	1.6176096200943		0				-79.75	10	0		0	0
_3302.008	20.65770703125	21.0914096832275	1.71948146820068	-1	-79.75	1.71948146820068		0				-79.75	10	0		0	0
_3302.008	21.744796875	23.4897727966309	1.82213866710663	-1	-79.75	1.82213866710663		0				-79.75	10	0		0	0
_3302.008	22.865796875	26.0187568664551	1.92735385894775	-1	-79.75	1.92735385894775	0	0	0	0	0	-79.75	10	0	0	0	0	0	0	0	0	0	0	0
_3302.008	23.997767578125	26.0174293518066	1.95874226093292	-1	-79.75	1.95874226093292		0				-79.75	10	0		0	0
_3302.008	25.135720703125	24.7179260253906	1.95008277893066	-1	-79.75	1.95008277893066		0				-79.75	10	0		0	0
_3302.008	26.271681640625	23.4203548431396	1.93312847614288	-1	-79.75	1.93312847614288		0				-79.75	10	0		0	0
_3302.008	27.406642578125	22.1254386901855	1.91521859169006	-1	-79.75	1.91521859169006		0				-79.75	10	0		0	0
_3302.008	28.502708984375	20.8290710449219	1.8937406539917	-1	-79.75	1.8937406539917		0				-79.75	10	0		0	0
_3302.008	29.681552734375	19.5327014923096	1.86999642848969	-1	-79.75	1.86999642848969		0				-79.75	10	0		0	0
_3302.008	30.83247265625	18.2387428283691	1.84495508670807	-1	-79.75	1.84495508670807		0				-79.75	10	0		0	0
_3302.008	31.99436328125	16.93922996521	1.81976616382599	-1	-79.75	1.81976616382599		0				-79.75	10	0		0	0
_3302.008	33.139296875	15.6434574127197	1.79266166687012	-1	-79.75	1.79266166687012		0				-79.75	10	0		0	0
_3302.008	34.28323828125	14.3482837677002	1.76392316818237	-1	-79.75	1.76392316818237		0				-79.75	10	0		0	0
_3302.008	35.39925	13.0520210266113	1.7340075969696	-1	-79.75	1.7340075969696		0				-79.75	10	0		0	0
_3302.008	36.50030078125	11.7584095001221	1.70105493068695	-1	-79.75	1.70105493068695		0				-79.75	10	0		0	0
_3302.008	37.64025	10.4608106613159	1.66438663005829	-1	-79.75	1.66438663005829		0				-79.75	10	0		0	0
_3302.008	38.77521484375	9.1635684967041	1.62539649009705	-1	-79.75	1.62539649009705		0				-79.75	10	0		0	0
_3302.008	39.9321171875	7.86970329284668	1.58164298534393	-1	-79.75	1.58164298534393		0				-79.75	10	0		0	0
_3302.008	40.93742578125	6.57377958297729	1.53543853759766	-1	-79.75	1.53543853759766		0				-79.75	10	0		0	0
_3302.008	41.943734375	5.27724742889404	1.47899174690247	-1	-79.75	1.47899174690247		0				-79.75	10	0		0	0
_3302.008	42.91612890625	3.98107147216797	1.41509056091309	-1	-79.75	1.41509056091309		0				-79.75	10	0		0	0
_3302.008	43.93440625	2.68513083457947	1.32831358909607	-1	-79.75	1.32831358909607		0				-79.75	10	0		0	0
_3302.008	44.9407109375	1.3884596824646	1.21784400939941	-1	-79.75	1.21784400939941		0				-79.75	10	0		0	0
_3302.009	0.182510101318359	0.0960075557231903	-0.000101553152489942	-1	-90	-0.000101553152489942		0				-90	10	0		0	0
_3302.009	1.17585144042969	0.165429502725601	0.0282963588833809	-1	-90	0.0282963588833809		0				-90	10	0		0	0
_3302.009	2.2868798828125	0.373936653137207	0.107050277292728	-1	-90	0.107050277292728		0				-90	10	0		0	0
_3302.009	3.43480517578125	0.72394335269928	0.205578371882439	-1	-90	0.205578371882439		0				-90	10	0		0	0
_3302.009	4.5657783203125	1.21146476268768	0.299988210201263	-1	-90	0.299988210201263		0				-90	10	0		0	0
_3302.009	5.7047294921875	1.83782827854156	0.403301417827606	-1	-90	0.403301417827606		0				-90	10	0		0	0
_3302.009	6.83470654296875	2.60822439193726	0.509360313415527	-1	-90	0.509360313415527		0				-90	10	0		0	0
_3302.009	7.95670166015625	3.51685643196106	0.614920079708099	-1	-90	0.614920079708099		0				-90	10	0		0	0
_3302.009	9.0976474609375	4.56275749206543	0.721010088920593	-1	-90	0.721010088920593		0				-90	10	0		0	0
_3302.009	10.244578125	5.74966907501221	0.827081263065338	-1	-90	0.827081263065338		0				-90	10	0		0	0
_3302.009	11.37854296875	7.07577848434448	0.93111652135849	-1	-90	0.93111652135849		0				-90	10	0		0	0
_3302.009	12.5135048828125	8.54229164123535	1.04135060310364	-1	-90	1.04135060310364		0				-90	10	0		0	0
_3302.009	13.654451171875	10.1488447189331	1.14142537117004	-1	-90	1.14142537117004		0				-90	10	0		0	0
_3302.009	14.7734560546875	11.8951959609985	1.24534964561462	-1	-90	1.24534964561462		0				-90	10	0		0	0
_3302.009	15.969255859375	13.7806186676025	1.35213124752045	-1	-90	1.35213124752045		0				-90	10	0		0	0
_3302.009	17.207939453125	15.8022146224976	1.46166884899139	-1	-90	1.46166884899139		0				-90	10	0		0	0
_3302.009	18.363845703125	17.9695205688477	1.56689095497131	-1	-90	1.56689095497131		0				-90	10	0		0	0
_3302.009	19.53371484375	20.277587890625	1.67497086524963	-1	-90	1.67497086524963		0				-90	10	0		0	0
_3302.009	20.6616953125	22.7219505310059	1.78361463546753	-1	-90	1.78361463546753		0				-90	10	0		0	0
_3302.009	21.783693359375	25.2998294830322	1.89207446575165	-1	-90	1.89207446575165		0				-90	10	0		0	0
_3302.009	22.924638671875	28.0216121673584	1.99958896636963	-1	-90	1.99958896636963	0	0	0	0	0	-90	10	0	0	0	0	0	0	0	0	0	0	0
_3302.009	24.06358984375	28.0178699493408	2.03171157836914	-1	-90	2.03171157836914		0				-90	10	0		0	0
_3302.009	25.20653125	26.6219081878662	2.02301049232483	-1	-90	2.02301049232483		0				-90	10	0		0	0
_3302.009	26.356453125	25.2242546081543	2.00345706939697	-1	-90	2.00345706939697		0				-90	10	0		0	0
_3302.009	27.49041796875	23.8285331726074	1.98642885684967	-1	-90	1.98642885684967		0				-90	10	0		0	0
_3302.009	28.62837109375	22.4334125518799	1.9637553691864	-1	-90	1.9637553691864		0				-90	10	0		0	0
_3302.009	29.748375	21.034065246582	1.93747675418854	-1	-90	1.93747675418854		0				-90	10	0		0	0
_3302.009	30.8953046875	19.6394233703613	1.91340470314026	-1	-90	1.91340470314026		0				-90	10	0		0	0
_3302.009	32.043232421875	18.2445392608643	1.88675689697266	-1	-90	1.88675689697266		0				-90	10	0		0	0
_3302.009	33.1602421875	16.8478393554688	1.85723352432251	-1	-90	1.85723352432251		0				-90	10	0		0	0
_3302.009	34.295203125	15.4528274536133	1.82672703266144	-1	-90	1.82672703266144		0				-90	10	0		0	0
_3302.009	35.43615234375	14.0561208724976	1.79622519016266	-1	-90	1.79622519016266		0				-90	10	0		0	0
_3302.009	36.60302734375	12.6567544937134	1.7626816034317	-1	-90	1.7626816034317		0				-90	10	0		0	0
_3302.009	37.729015625	11.2635402679443	1.72687160968781	-1	-90	1.72687160968781		0				-90	10	0		0	0
_3302.009	38.8779375	9.86790657043457	1.68667209148407	-1	-90	1.68667209148407		0				-90	10	0		0	0
_3302.009	40.0248671875	8.47009468078613	1.6411737203598	-1	-90	1.6411737203598		0				-90	10	0		0	0
_3302.009	41.1668125	7.07638216018677	1.58920860290527	-1	-90	1.58920860290527		0				-90	10	0		0	0
_3302.009	42.16314453125	5.68507814407349	1.53521716594696	-1	-90	1.53521716594696		0				-90	10	0		0	0
_3302.009	43.16346875	4.29038667678833	1.46924793720245	-1	-90	1.46924793720245		0				-90	10	0		0	0
_3302.009	44.14583984375	2.88808226585388	1.38248479366302	-1	-90	1.38248479366302		0				-90	10	0		0	0
_3302.009	45.27182421875	1.49108290672302	1.26025402545929	-1	-90	1.26025402545929		0				-90	10	0		0	0
_3302.010	0.161567306518555	0.0994243249297142	-0.000530846242327243	-1	-100	-0.000530846242327243		0				-100	10	0		0	0
_3302.010	1.15989526367187	0.174279287457466	0.0295011568814516	-1	-100	0.0295011568814516		0				-100	10	0		0	0
_3302.010	2.178169921875	0.396912276744843	0.112441807985306	-1	-100	0.112441807985306		0				-100	10	0		0	0
_3302.010	3.34305249023438	0.772152245044708	0.213134780526161	-1	-100	0.213134780526161		0				-100	10	0		0	0
_3302.010	4.40720361328125	1.29444479942322	0.312137424945831	-1	-100	0.312137424945831		0				-100	10	0		0	0
_3302.010	5.53618212890625	1.96861827373505	0.420024901628494	-1	-100	0.420024901628494		0				-100	10	0		0	0
_3302.010	6.70804541015625	2.79177403450012	0.528391659259796	-1	-100	0.528391659259796		0				-100	10	0		0	0
_3302.010	7.85697021484375	3.76572179794312	0.6383455991745	-1	-100	0.6383455991745		0				-100	10	0		0	0
_3302.010	9.0088876953125	4.8850269317627	0.748312771320343	-1	-100	0.748312771320343		0				-100	10	0		0	0
_3302.010	10.16778515625	6.15995025634766	0.85588401556015	-1	-100	0.85588401556015		0				-100	10	0		0	0
_3302.010	11.3236904296875	7.5803484916687	0.964788913726807	-1	-100	0.964788913726807		0				-100	10	0		0	0
_3302.010	12.509517578125	9.15080833435059	1.07446444034576	-1	-100	1.07446444034576		0				-100	10	0		0	0
_3302.010	13.6654228515625	10.8730173110962	1.17964887619019	-1	-100	1.17964887619019		0				-100	10	0		0	0
_3302.010	14.78243359375	12.7444400787354	1.28918600082397	-1	-100	1.28918600082397		0				-100	10	0		0	0
_3302.010	15.9453212890625	14.7644710540771	1.39938342571259	-1	-100	1.39938342571259		0				-100	10	0		0	0
_3302.010	17.032412109375	16.9375762939453	1.50831174850464	-1	-100	1.50831174850464		0				-100	10	0		0	0
_3302.010	18.31198828125	19.2512016296387	1.62306129932404	-1	-100	1.62306129932404		0				-100	10	0		0	0
_3302.010	19.5766015625	21.7216415405273	1.73502802848816	-1	-100	1.73502802848816		0				-100	10	0		0	0
_3302.010	20.71954296875	24.340087890625	1.84127187728882	-1	-100	1.84127187728882		0				-100	10	0		0	0
_3302.010	21.862482421875	27.1069030761719	1.95458817481995	-1	-100	1.95458817481995		0				-100	10	0		0	0
_3302.010	23.447240234375	30.0139999389648	2.08137035369873	-1	-100	2.08137035369873	0	0	0	0	0	-100	10	0	0	0	0	0	0	0	0	0	0	0
_3302.010	24.5851953125	30.01243019104	2.10693836212158	-1	-100	2.10693836212158		0				-100	10	0		0	0
_3302.010	26.262705078125	28.4992427825928	2.09872651100159	-1	-100	2.09872651100159		0				-100	10	0		0	0
_3302.010	27.4106328125	27.0286712646484	2.08127808570862	-1	-100	2.08127808570862		0				-100	10	0		0	0
_3302.010	28.516671875	25.5339546203613	2.05995202064514	-1	-100	2.05995202064514		0				-100	10	0		0	0
_3302.010	29.676568359375	24.0332012176514	2.03588891029358	-1	-100	2.03588891029358		0				-100	10	0		0	0
_3302.010	30.803552734375	22.5422229766846	2.01238918304443	-1	-100	2.01238918304443		0				-100	10	0		0	0
_3302.010	31.93951171875	21.0437602996826	1.98814606666565	-1	-100	1.98814606666565		0				-100	10	0		0	0
_3302.010	33.0445546875	19.5454139709473	1.96024262905121	-1	-100	1.96024262905121		0				-100	10	0		0	0
_3302.010	34.19646875	18.0526180267334	1.93088531494141	-1	-100	1.93088531494141		0				-100	10	0		0	0
_3302.010	35.335421875	16.5540237426758	1.89887845516205	-1	-100	1.89887845516205		0				-100	10	0		0	0
_3302.010	36.46340234375	15.0586862564087	1.8660454750061	-1	-100	1.8660454750061		0				-100	10	0		0	0
_3302.010	37.60733984375	13.5623769760132	1.83054912090302	-1	-100	1.83054912090302		0				-100	10	0		0	0
_3302.010	38.732328125	12.0641317367554	1.79304039478302	-1	-100	1.79304039478302		0				-100	10	0		0	0
_3302.010	39.85532421875	10.5786790847778	1.75151133537292	-1	-100	1.75151133537292		0				-100	10	0		0	0
_3302.010	40.998265625	9.07305812835693	1.70400023460388	-1	-100	1.70400023460388		0				-100	10	0		0	0
_3302.010	42.1631484375	7.57889938354492	1.65077936649323	-1	-100	1.65077936649323		0				-100	10	0		0	0
_3302.010	43.16446484375	6.0811128616333	1.59535241127014	-1	-100	1.59535241127014		0				-100	10	0		0	0
_3302.010	44.30042578125	4.58621597290039	1.52302706241608	-1	-100	1.52302706241608		0				-100	10	0		0	0
_3302.010	45.28678515625	3.0902247428894	1.43828999996185	-1	-100	1.43828999996185		0				-100	10	0		0	0
_3302.010	46.4067890625	1.59265577793121	1.30918157100677	-1	-100	1.30918157100677		0				-100	10	0		0	0
_3302.011	0.170543304443359	0.0942086204886436	0.000812424987088889	-1	-110	0.000812424987088889		0				-110	10	0		0	0
_3302.011	1.31248742675781	0.179688155651093	0.0313983298838139	-1	-110	0.0313983298838139		0				-110	10	0		0	0
_3302.011	2.44844677734375	0.419706791639328	0.118613325059414	-1	-110	0.118613325059414		0				-110	10	0		0	0
_3302.011	3.56246508789062	0.817886114120483	0.219426199793816	-1	-110	0.219426199793816		0				-110	10	0		0	0
_3302.011	4.6954326171875	1.37482893466949	0.326515853404999	-1	-110	0.326515853404999		0				-110	10	0		0	0
_3302.011	5.82740283203125	2.09415626525879	0.436471074819565	-1	-110	0.436471074819565		0				-110	10	0		0	0
_3302.011	6.96635498046875	2.97393536567688	0.549504280090332	-1	-110	0.549504280090332		0				-110	10	0		0	0
_3302.011	8.14320556640625	4.01331901550293	0.6605104804039	-1	-110	0.6605104804039		0				-110	10	0		0	0
_3302.011	9.284150390625	5.207839012146	0.773537874221802	-1	-110	0.773537874221802		0				-110	10	0		0	0
_3302.011	10.452025390625	6.56630659103394	0.886915624141693	-1	-110	0.886915624141693		0				-110	10	0		0	0
_3302.011	11.59795703125	8.08280467987061	1.00347805023193	-1	-110	1.00347805023193		0				-110	10	0		0	0
_3302.011	12.7209521484375	9.76590251922607	1.11207342147827	-1	-110	1.11207342147827		0				-110	10	0		0	0
_3302.011	13.8499296875	11.5966444015503	1.22816491127014	-1	-110	1.22816491127014		0				-110	10	0		0	0
_3302.011	14.9958623046875	13.5897588729858	1.34818923473358	-1	-110	1.34818923473358		0				-110	10	0		0	0
_3302.011	16.163736328125	15.7457256317139	1.46660304069519	-1	-110	1.46660304069519		0				-110	10	0		0	0
_3302.011	17.432341796875	18.0614070892334	1.58686816692352	-1	-110	1.58686816692352		0				-110	10	0		0	0
_3302.011	18.555333984375	20.5339050292969	1.70312297344208	-1	-110	1.70312297344208		0				-110	10	0		0	0
_3302.011	19.714234375	23.1669616699219	1.81836295127869	-1	-110	1.81836295127869		0				-110	10	0		0	0
_3302.011	20.843212890625	25.9644412994385	1.93752288818359	-1	-110	1.93752288818359		0				-110	10	0		0	0
_3302.011	22.369126953125	28.9007549285889	2.06846404075623	-1	-110	2.06846404075623		0				-110	10	0		0	0
_3302.011	24.054615234375	31.9919605255127	2.19179487228394	-1	-110	2.19179487228394	0	0	0	0	0	-110	10	0	0	0	0	0	0	0	0	0	0	0
_3302.011	25.189578125	31.9915981292725	2.21401238441467	-1	-110	2.21401238441467		0				-110	10	0		0	0
_3302.011	26.625734375	30.4286708831787	2.2056941986084	-1	-110	2.2056941986084		0				-110	10	0		0	0
_3302.011	28.193537109375	28.8189029693604	2.18920969963074	-1	-110	2.18920969963074		0				-110	10	0		0	0
_3302.011	29.3255078125	27.234245300293	2.16695594787598	-1	-110	2.16695594787598		0				-110	10	0		0	0
_3302.011	30.463462890625	25.639928817749	2.144535779953	-1	-110	2.144535779953		0				-110	10	0		0	0
_3302.011	31.5964296875	24.0396957397461	2.12016320228577	-1	-110	2.12016320228577		0				-110	10	0		0	0
_3302.011	32.747349609375	22.4470672607422	2.09285950660706	-1	-110	2.09285950660706		0				-110	10	0		0	0
_3302.011	33.88630078125	20.8502101898193	2.06358027458191	-1	-110	2.06358027458191		0				-110	10	0		0	0
_3302.011	35.0342265625	19.2527465820313	2.03586578369141	-1	-110	2.03586578369141		0				-110	10	0		0	0
_3302.011	36.117328125	17.6573314666748	2.00591278076172	-1	-110	2.00591278076172		0				-110	10	0		0	0
_3302.011	37.249296875	16.0591354370117	1.97197163105011	-1	-110	1.97197163105011		0				-110	10	0		0	0
_3302.011	38.394234375	14.4646778106689	1.9357134103775	-1	-110	1.9357134103775		0				-110	10	0		0	0
_3302.011	39.538171875	12.8680419921875	1.89552247524261	-1	-110	1.89552247524261		0				-110	10	0		0	0
_3302.011	40.69507421875	11.2709169387817	1.85386383533478	-1	-110	1.85386383533478		0				-110	10	0		0	0
_3302.011	41.81308203125	9.6752347946167	1.80479681491852	-1	-110	1.80479681491852		0				-110	10	0		0	0
_3302.011	42.9630078125	8.08099365234375	1.75090181827545	-1	-110	1.75090181827545		0				-110	10	0		0	0
_3302.011	44.1059453125	6.48336458206177	1.68640434741974	-1	-110	1.68640434741974		0				-110	10	0		0	0
_3302.011	45.12621484375	4.88753795623779	1.61838519573212	-1	-110	1.61838519573212		0				-110	10	0		0	0
_3302.011	46.1205546875	3.29351377487183	1.52869951725006	-1	-110	1.52869951725006		0				-110	10	0		0	0
_3302.011	47.2525234375	1.69356441497803	1.39484107494354	-1	-110	1.39484107494354		0				-110	10	0		0	0
_3302.012	0.175530197143555	0.092602863907814	-0.00118632556404918	-1	-120	-0.00118632556404918		0				-120	10	0		0	0
_3302.012	1.32345825195313	0.17796166241169	0.0338633023202419	-1	-120	0.0338633023202419		0				-120	10	0		0	0
_3302.012	2.4843505859375	0.432347625494003	0.124988049268723	-1	-120	0.124988049268723		0				-120	10	0		0	0
_3302.012	3.64225122070313	0.855760157108307	0.229816764593124	-1	-120	0.229816764593124		0				-120	10	0		0	0
_3302.012	4.776216796875	1.45218276977539	0.340414434671402	-1	-120	0.340414434671402		0				-120	10	0		0	0
_3302.012	5.9261376953125	2.21207618713379	0.453489899635315	-1	-120	0.453489899635315		0				-120	10	0		0	0
_3302.012	7.0591064453125	3.14715003967285	0.570700347423553	-1	-120	0.570700347423553		0				-120	10	0		0	0
_3302.012	8.2050380859375	4.25221109390259	0.683765113353729	-1	-120	0.683765113353729		0				-120	10	0		0	0
_3302.012	9.3300283203125	5.52170419692993	0.801112771034241	-1	-120	0.801112771034241		0				-120	10	0		0	0
_3302.012	10.4739658203125	6.96528577804565	0.915958285331726	-1	-120	0.915958285331726		0				-120	10	0		0	0
_3302.012	11.6238876953125	8.57715892791748	1.03695178031921	-1	-120	1.03695178031921		0				-120	10	0		0	0
_3302.012	12.7638359375	10.3584079742432	1.14588415622711	-1	-120	1.14588415622711		0				-120	10	0		0	0
_3302.012	13.90976953125	12.3084268569946	1.26348042488098	-1	-120	1.26348042488098		0				-120	10	0		0	0
_3302.012	15.0447314453125	14.4316825866699	1.38165390491486	-1	-120	1.38165390491486		0				-120	10	0		0	0
_3302.012	16.21858984375	16.7199649810791	1.50436973571777	-1	-120	1.50436973571777		0				-120	10	0		0	0
_3302.012	17.35654296875	19.1762886047363	1.62244725227356	-1	-120	1.62244725227356		0				-120	10	0		0	0
_3302.012	18.478541015625	21.8109188079834	1.74431502819061	-1	-120	1.74431502819061		0				-120	10	0		0	0
_3302.012	19.6464140625	24.6087646484375	1.86367273330688	-1	-120	1.86367273330688		0				-120	10	0		0	0
_3302.012	20.8900859375	27.57936668396	1.98965084552765	-1	-120	1.98965084552765		0				-120	10	0		0	0
_3302.012	22.445921875	30.6947154998779	2.12246656417847	-1	-120	2.12246656417847		0				-120	10	0		0	0
_3302.012	23.951890625	34.0179595947266	2.23619389533997	-1	-120	2.23619389533997	0	0	0	0	0	-120	10	0	0	0	0	0	0	0	0	0	0	0
_3302.012	25.09183984375	34.0163917541504	2.2649610042572	-1	-120	2.2649610042572		0				-120	10	0		0	0
_3302.012	26.807248046875	32.3043632507324	2.27119946479797	-1	-120	2.27119946479797		0				-120	10	0		0	0
_3302.012	28.0120234375	30.6219177246094	2.23723387718201	-1	-120	2.23723387718201		0				-120	10	0		0	0
_3302.012	29.53694140625	28.9260711669922	2.21401238441467	-1	-120	2.21401238441467		0				-120	10	0		0	0
_3302.012	30.644974609375	27.2314319610596	2.19582915306091	-1	-120	2.19582915306091		0				-120	10	0		0	0
_3302.012	31.781931640625	25.5366706848145	2.1706440448761	-1	-120	2.1706440448761		0				-120	10	0		0	0
_3302.012	32.91290625	23.8373203277588	2.143146276474	-1	-120	2.143146276474		0				-120	10	0		0	0
_3302.012	34.0608359375	22.143159866333	2.11389470100403	-1	-120	2.11389470100403		0				-120	10	0		0	0
_3302.012	35.194796875	20.447790145874	2.08386754989624	-1	-120	2.08386754989624		0				-120	10	0		0	0
_3302.012	36.3716484375	18.7535018920898	2.05243730545044	-1	-120	2.05243730545044		0				-120	10	0		0	0
_3302.012	37.53752734375	17.0615043640137	2.01729583740234	-1	-120	2.01729583740234		0				-120	10	0		0	0
_3302.012	38.663515625	15.3593597412109	1.97939419746399	-1	-120	1.97939419746399		0				-120	10	0		0	0
_3302.012	39.80545703125	13.6627626419067	1.93989086151123	-1	-120	1.93989086151123		0				-120	10	0		0	0
_3302.012	40.904515625	11.9656772613525	1.89463627338409	-1	-120	1.89463627338409		0				-120	10	0		0	0
_3302.012	42.04944921875	10.277156829834	1.84539842605591	-1	-120	1.84539842605591		0				-120	10	0		0	0
_3302.012	43.19438671875	8.573899269104	1.78894138336182	-1	-120	1.78894138336182		0				-120	10	0		0	0
_3302.012	44.34430859375	6.8754620552063	1.72629010677338	-1	-120	1.72629010677338		0				-120	10	0		0	0
_3302.012	45.3615859375	5.17967224121094	1.6551274061203	-1	-120	1.6551274061203		0				-120	10	0		0	0
_3302.012	46.35293359375	3.4835102558136	1.56184136867523	-1	-120	1.56184136867523		0				-120	10	0		0	0
_3302.012	47.38816015625	1.78794145584106	1.42976903915405	-1	-120	1.42976903915405		0				-120	10	0		0	0
_3302.013	0.17553010559082	0.0972148925065994	0.00114939699415118	-1	-130	0.00114939699415118		0				-130	10	0		0	0
_3302.013	1.30450891113281	0.186678647994995	0.0373853333294392	-1	-130	0.0373853333294392		0				-130	10	0		0	0
_3302.013	2.42251708984375	0.455794095993042	0.129534795880318	-1	-130	0.129534795880318		0				-130	10	0		0	0
_3302.013	3.54451293945313	0.903715491294861	0.237229973077774	-1	-130	0.237229973077774		0				-130	10	0		0	0
_3302.013	4.67149755859375	1.53189074993134	0.352355778217316	-1	-130	0.352355778217316		0				-130	10	0		0	0
_3302.013	5.80745654296875	2.33995628356934	0.468731492757797	-1	-130	0.468731492757797		0				-130	10	0		0	0
_3302.013	6.9673515625	3.33044600486755	0.591056227684021	-1	-130	0.591056227684021		0				-130	10	0		0	0
_3302.013	8.09533203125	4.49828672409058	0.706184089183807	-1	-130	0.706184089183807		0				-130	10	0		0	0
_3302.013	9.2452548828125	5.8448052406311	0.826181173324585	-1	-130	0.826181173324585		0				-130	10	0		0	0
_3302.013	10.3762275390625	7.37434577941895	0.945116221904755	-1	-130	0.945116221904755		0				-130	10	0		0	0
_3302.013	11.514181640625	9.08026504516602	1.06352019309998	-1	-130	1.06352019309998		0				-130	10	0		0	0
_3302.013	12.6870419921875	10.9676332473755	1.18202567100525	-1	-130	1.18202567100525		0				-130	10	0		0	0
_3302.013	13.8499306640625	13.0328245162964	1.30076670646667	-1	-130	1.30076670646667		0				-130	10	0		0	0
_3302.013	15.1295048828125	15.2799444198608	1.42762267589569	-1	-130	1.42762267589569		0				-130	10	0		0	0
_3302.013	16.230556640625	17.7062149047852	1.54237639904022	-1	-130	1.54237639904022		0				-130	10	0		0	0
_3302.013	17.3964375	20.3111515045166	1.66685628890991	-1	-130	1.66685628890991		0				-130	10	0		0	0
_3302.013	18.659056640625	23.0919780731201	1.79550516605377	-1	-130	1.79550516605377		0				-130	10	0		0	0
_3302.013	19.826931640625	26.0606498718262	1.91546332836151	-1	-130	1.91546332836151		0				-130	10	0		0	0
_3302.013	22.17564453125	29.1933841705322	2.07134437561035	-1	-130	2.07134437561035		0				-130	10	0		0	0
_3302.013	23.74045703125	32.5113143920898	2.17815899848938	-1	-130	2.17815899848938		0				-130	10	0		0	0
_3302.013	25.399017578125	36.0032196044922	2.29407453536987	-1	-130	2.29407453536987	0	0	0	0	0	-130	10	0	0	0	0	0	0	0	0	0	0	0
_3302.013	26.540962890625	36.0024948120117	2.32145500183105	-1	-130	2.32145500183105		0				-130	10	0		0	0
_3302.013	27.8195390625	34.2266006469727	2.30620503425598	-1	-130	2.30620503425598		0				-130	10	0		0	0
_3302.013	29.348447265625	32.4233055114746	2.29130172729492	-1	-130	2.29130172729492		0				-130	10	0		0	0
_3302.013	30.874361328125	30.6254425048828	2.26738715171814	-1	-130	2.26738715171814		0				-130	10	0		0	0
_3302.013	32.43219140625	28.827823638916	2.24451208114624	-1	-130	2.24451208114624		0				-130	10	0		0	0
_3302.013	33.5691484375	27.040828704834	2.22406339645386	-1	-130	2.22406339645386		0				-130	10	0		0	0
_3302.013	34.7489921875	25.246467590332	2.19479990005493	-1	-130	2.19479990005493		0				-130	10	0		0	0
_3302.013	35.8929296875	23.4477596282959	2.16618490219116	-1	-130	2.16618490219116		0				-130	10	0		0	0
_3302.013	37.02988671875	21.6514644622803	2.13497591018677	-1	-130	2.13497591018677		0				-130	10	0		0	0
_3302.013	38.16285546875	19.8607177734375	2.10269165039063	-1	-130	2.10269165039063		0				-130	10	0		0	0
_3302.013	39.29482421875	18.05885887146	2.0661883354187	-1	-130	2.0661883354187		0				-130	10	0		0	0
_3302.013	40.4467421875	16.2631549835205	2.02860951423645	-1	-130	2.02860951423645		0				-130	10	0		0	0
_3302.013	41.55377734375	14.4682884216309	1.98647499084473	-1	-130	1.98647499084473		0				-130	10	0		0	0
_3302.013	42.69771484375	12.6702756881714	1.93980777263641	-1	-130	1.93980777263641		0				-130	10	0		0	0
_3302.013	43.834671875	10.8753957748413	1.8899188041687	-1	-130	1.8899188041687		0				-130	10	0		0	0
_3302.013	44.979609375	9.07760906219482	1.83298623561859	-1	-130	1.83298623561859		0				-130	10	0		0	0
_3302.013	46.1026015625	7.27969264984131	1.77054703235626	-1	-130	1.77054703235626		0				-130	10	0		0	0
_3302.013	47.2595078125	5.49190807342529	1.69042944908142	-1	-130	1.69042944908142		0				-130	10	0		0	0
_3302.013	48.26481640625	3.69131445884705	1.59817707538605	-1	-130	1.59817707538605		0				-130	10	0		0	0
_3302.013	49.403765625	1.89179599285126	1.45461583137512	-1	-130	1.45461583137512		0				-130	10	0		0	0
_3302.014	0.17852229309082	0.0920233428478241	0.000373900111299008	-1	-140	0.000373900111299008		0				-140	10	0		0	0
_3302.014	1.31847094726563	0.188731119036674	0.040764257311821	-1	-140	0.040764257311821		0				-140	10	0		0	0
_3302.014	2.4454541015625	0.471851646900177	0.137640431523323	-1	-140	0.137640431523323		0				-140	10	0		0	0
_3302.014	3.59437915039062	0.945368528366089	0.248257383704185	-1	-140	0.248257383704185		0				-140	10	0		0	0
_3302.014	4.7083974609375	1.60795259475708	0.365506380796432	-1	-140	0.365506380796432		0				-140	10	0		0	0
_3302.014	5.8264052734375	2.46346592903137	0.48399144411087	-1	-140	0.48399144411087		0				-140	10	0		0	0
_3302.014	7.00524951171875	3.50756001472473	0.607645392417908	-1	-140	0.607645392417908		0				-140	10	0		0	0
_3302.014	8.13323046875	4.73805999755859	0.72845059633255	-1	-140	0.72845059633255		0				-140	10	0		0	0
_3302.014	9.2871416015625	6.16317367553711	0.852264821529388	-1	-140	0.852264821529388		0				-140	10	0		0	0
_3302.014	10.4270908203125	7.77444648742676	0.974315464496613	-1	-140	0.974315464496613		0				-140	10	0		0	0
_3302.014	11.5480908203125	9.57694816589355	1.09708142280579	-1	-140	1.09708142280579		0				-140	10	0		0	0
_3302.014	12.6710859375	11.5707960128784	1.22192895412445	-1	-140	1.22192895412445		0				-140	10	0		0	0
_3302.014	13.8509267578125	13.7507982254028	1.35031247138977	-1	-140	1.35031247138977		0				-140	10	0		0	0
_3302.014	14.9938671875	16.1200904846191	1.47837328910828	-1	-140	1.47837328910828		0				-140	10	0		0	0
_3302.014	16.2764345703125	18.6816921234131	1.61094903945923	-1	-140	1.61094903945923		0				-140	10	0		0	0
_3302.014	17.565982421875	21.4324645996094	1.73884510993958	-1	-140	1.73884510993958		0				-140	10	0		0	0
_3302.014	18.736849609375	24.3709583282471	1.86297559738159	-1	-140	1.86297559738159		0				-140	10	0		0	0
_3302.014	20.5928828125	27.498140335083	2.014244556427	-1	-140	2.014244556427		0				-140	10	0		0	0
_3302.014	21.97717578125	30.8158283233643	2.12843036651611	-1	-140	2.12843036651611		0				-140	10	0		0	0
_3302.014	24.136396484375	34.3269233703613	2.27743816375732	-1	-140	2.27743816375732		0				-140	10	0		0	0
_3302.014	25.473818359375	38.0231018066406	2.38176155090332	-1	-140	2.38176155090332	0	0	0	0	0	-140	10	0	0	0	0	0	0	0	0	0	0	0
_3302.014	26.61975	38.0205688476563	2.40706253051758	-1	-140	2.40706253051758		0				-140	10	0		0	0
_3302.014	28.06587890625	36.1182708740234	2.39943766593933	-1	-140	2.39943766593933		0				-140	10	0		0	0
_3302.014	29.422248046875	34.219596862793	2.37933540344238	-1	-140	2.37933540344238		0				-140	10	0		0	0
_3302.014	30.7437109375	32.3267211914063	2.36061954498291	-1	-140	2.36061954498291		0				-140	10	0		0	0
_3302.014	32.090107421875	30.4350566864014	2.33150601387024	-1	-140	2.33150601387024		0				-140	10	0		0	0
_3302.014	33.595078125	28.5308361053467	2.30412554740906	-1	-140	2.30412554740906		0				-140	10	0		0	0
_3302.014	34.7021171875	26.6411018371582	2.27501201629639	-1	-140	2.27501201629639		0				-140	10	0		0	0
_3302.014	35.8430625	24.7458152770996	2.24381899833679	-1	-140	2.24381899833679		0				-140	10	0		0	0
_3302.014	37.0029609375	22.8460559844971	2.21019983291626	-1	-140	2.21019983291626		0				-140	10	0		0	0
_3302.014	38.12395703125	20.952693939209	2.17817282676697	-1	-140	2.17817282676697		0				-140	10	0		0	0
_3302.014	39.26390625	19.0565509796143	2.14119386672974	-1	-140	2.14119386672974		0				-140	10	0		0	0
_3302.014	40.38590234375	17.1591968536377	2.10325002670288	-1	-140	2.10325002670288		0				-140	10	0		0	0
_3302.014	41.5617578125	15.2643699645996	2.06131386756897	-1	-140	2.06131386756897		0				-140	10	0		0	0
_3302.014	42.73860546875	13.3674850463867	2.01359844207764	-1	-140	2.01359844207764		0				-140	10	0		0	0
_3302.014	43.88753125	11.4713153839111	1.96143805980682	-1	-140	1.96143805980682		0				-140	10	0		0	0
_3302.014	45.0175078125	9.57260227203369	1.90241408348083	-1	-140	1.90241408348083		0				-140	10	0		0	0
_3302.014	46.1664296875	7.6778621673584	1.83641576766968	-1	-140	1.83641576766968		0				-140	10	0		0	0
_3302.014	47.31336328125	5.77924823760986	1.7564731836319	-1	-140	1.7564731836319		0				-140	10	0		0	0
_3302.014	48.3595625	3.88412356376648	1.66185712814331	-1	-140	1.66185712814331		0				-140	10	0		0	0
_3302.014	49.4885390625	1.98693346977234	1.51158404350281	-1	-140	1.51158404350281		0				-140	10	0		0	0
_3302.015	0.173535293579102	0.0934962928295135	-0.00115862896200269	-1	-150	-0.00115862896200269		0				-150	10	0		0	0
_3302.015	1.34340405273437	0.195637091994286	0.0396702624857426	-1	-150	0.0396702624857426		0				-150	10	0		0	0
_3302.015	2.51925708007813	0.49421152472496	0.142099484801292	-1	-150	0.142099484801292		0				-150	10	0		0	0
_3302.015	3.64424584960938	0.992599427700043	0.253888875246048	-1	-150	0.253888875246048		0				-150	10	0		0	0
_3302.015	4.79416796875	1.69683623313904	0.374401241540909	-1	-150	0.374401241540909		0				-150	10	0		0	0
_3302.015	5.9032001953125	2.59086298942566	0.499311506748199	-1	-150	0.499311506748199		0				-150	10	0		0	0
_3302.015	7.0092412109375	3.68723368644714	0.62419319152832	-1	-150	0.62419319152832		0				-150	10	0		0	0
_3302.015	8.12325732421875	4.98739528656006	0.750191152095795	-1	-150	0.750191152095795		0				-150	10	0		0	0
_3302.015	9.25123828125	6.48458385467529	0.875330030918121	-1	-150	0.875330030918121		0				-150	10	0		0	0
_3302.015	10.373234375	8.18000411987305	1.00527358055115	-1	-150	1.00527358055115		0				-150	10	0		0	0
_3302.015	11.5151787109375	10.0866937637329	1.12338209152222	-1	-150	1.12338209152222		0				-150	10	0		0	0
_3302.015	12.7877734375	12.1741037368774	1.25565195083618	-1	-150	1.25565195083618		0				-150	10	0		0	0
_3302.015	14.0523876953125	14.4743480682373	1.38807892799377	-1	-150	1.38807892799377		0				-150	10	0		0	0
_3302.015	15.31999609375	16.9682292938232	1.51814317703247	-1	-150	1.51814317703247		0				-150	10	0		0	0
_3302.015	16.469916015625	19.6643180847168	1.64551246166229	-1	-150	1.64551246166229		0				-150	10	0		0	0
_3302.015	17.59291015625	22.5621318817139	1.77535676956177	-1	-150	1.77535676956177		0				-150	10	0		0	0
_3302.015	19.6843125	25.6541862487793	1.93823838233948	-1	-150	1.93823838233948		0				-150	10	0		0	0
_3302.015	21.392740234375	28.9251537322998	2.06109213829041	-1	-150	2.06109213829041		0				-150	10	0		0	0
_3302.015	22.97849609375	32.4210357666016	2.18264102935791	-1	-150	2.18264102935791		0				-150	10	0		0	0
_3302.015	24.482470703125	36.1327819824219	2.30412554740906	-1	-150	2.30412554740906		0				-150	10	0		0	0
_3302.015	26.693552734375	40.0200805664063	2.45593166351318	-1	-150	2.45593166351318	0	0	0	0	0	-150	10	0	0	0	0	0	0	0	0	0	0	0
_3302.015	27.83250390625	40.0167007446289	2.4788064956665	-1	-150	2.4788064956665		0				-150	10	0		0	0
_3302.015	29.36739453125	38.0197486877441	2.463210105896	-1	-150	2.463210105896		0				-150	10	0		0	0
_3302.015	30.94916015625	36.0396995544434	2.44622707366943	-1	-150	2.44622707366943		0				-150	10	0		0	0
_3302.015	32.28259375	34.028995513916	2.42439198493958	-1	-150	2.42439198493958		0				-150	10	0		0	0
_3302.015	33.537234375	32.0280685424805	2.39735817909241	-1	-150	2.39735817909241		0				-150	10	0		0	0
_3302.015	34.867671875	30.0374069213867	2.36963081359863	-1	-150	2.36963081359863		0				-150	10	0		0	0
_3302.015	36.02258203125	28.0443325042725	2.35923314094543	-1	-150	2.35923314094543		0				-150	10	0		0	0
_3302.015	37.16352734375	26.0487213134766	2.31071066856384	-1	-150	2.31071066856384		0				-150	10	0		0	0
_3302.015	38.30148046875	24.0509357452393	2.27743816375732	-1	-150	2.27743816375732		0				-150	10	0		0	0
_3302.015	39.47334765625	22.0545959472656	2.24173951148987	-1	-150	2.24173951148987		0				-150	10	0		0	0
_3302.015	40.600328125	20.0576477050781	2.20777368545532	-1	-150	2.20777368545532		0				-150	10	0		0	0
_3302.015	41.72830859375	18.0625057220459	2.17330288887024	-1	-150	2.17330288887024		0				-150	10	0		0	0
_3302.015	42.89718359375	16.0648212432861	2.13114929199219	-1	-150	2.13114929199219		0				-150	10	0		0	0
_3302.015	44.12190234375	14.0697870254517	2.07942700386047	-1	-150	2.07942700386047		0				-150	10	0		0	0
_3302.015	45.2867890625	12.0716047286987	2.02668929100037	-1	-150	2.02668929100037		0				-150	10	0		0	0
_3302.015	46.42175	10.07594871521	1.96849119663239	-1	-150	1.96849119663239		0				-150	10	0		0	0
_3302.015	47.5148203125	8.08016014099121	1.89976918697357	-1	-150	1.89976918697357		0				-150	10	0		0	0
_3302.015	48.6856875	6.08291149139404	1.8178459405899	-1	-150	1.8178459405899		0				-150	10	0		0	0
_3302.015	49.76679296875	4.09337615966797	1.71774137020111	-1	-150	1.71774137020111		0				-150	10	0		0	0
_3302.015	50.909734375	2.09030485153198	1.56904649734497	-1	-150	1.56904649734497		0				-150	10	0		0	0
_3302.016	0.183507995605469	0.0963576883077621	8.30889330245554E-05	-1	-160	8.30889330245554E-05		0				-160	10	0		0	0
_3302.016	1.36135534667969	0.204052239656448	0.0424121916294098	-1	-160	0.0424121916294098		0				-160	10	0		0	0
_3302.016	2.52523974609375	0.518563508987427	0.145372241735458	-1	-160	0.145372241735458		0				-160	10	0		0	0
_3302.016	3.6472373046875	1.04037368297577	0.263056129217148	-1	-160	0.263056129217148		0				-160	10	0		0	0
_3302.016	4.7752177734375	1.77443134784698	0.384334683418274	-1	-160	0.384334683418274		0				-160	10	0		0	0
_3302.016	5.92015283203125	2.72061419487	0.512309789657593	-1	-160	0.512309789657593		0				-160	10	0		0	0
_3302.016	7.09899853515625	3.87167620658875	0.639647006988525	-1	-160	0.639647006988525		0				-160	10	0		0	0
_3302.016	8.2399443359375	5.2367901802063	0.768899023532867	-1	-160	0.768899023532867		0				-160	10	0		0	0
_3302.016	9.3908642578125	6.81027936935425	0.897522807121277	-1	-160	0.897522807121277		0				-160	10	0		0	0
_3302.016	10.5208388671875	8.59129619598389	1.03029119968414	-1	-160	1.03029119968414		0				-160	10	0		0	0
_3302.016	11.6408427734375	10.583701133728	1.15722048282623	-1	-160	1.15722048282623		0				-160	10	0		0	0
_3302.016	12.7997392578125	12.7865257263184	1.29218137264252	-1	-160	1.29218137264252		0				-160	10	0		0	0
_3302.016	13.9486650390625	15.1979579925537	1.42828261852264	-1	-160	1.42828261852264		0				-160	10	0		0	0
_3302.016	15.0985859375	17.8181171417236	1.5631890296936	-1	-160	1.5631890296936		0				-160	10	0		0	0
_3302.016	16.3592119140625	20.6534004211426	1.70418930053711	-1	-160	1.70418930053711		0				-160	10	0		0	0
_3302.016	17.640783203125	23.6881141662598	1.84026539325714	-1	-160	1.84026539325714		0				-160	10	0		0	0
_3302.016	19.648408203125	26.9368705749512	1.99781179428101	-1	-160	1.99781179428101		0				-160	10	0		0	0
_3302.016	21.36680859375	30.3956890106201	2.12435460090637	-1	-160	2.12435460090637		0				-160	10	0		0	0
_3302.016	22.71220703125	34.0605888366699	2.24104619026184	-1	-160	2.24104619026184		0				-160	10	0		0	0
_3302.016	24.2461015625	37.9216804504395	2.38037514686584	-1	-160	2.38037514686584		0				-160	10	0		0	0
_3302.016	25.78598046875	42.002758026123	2.5099995136261	-1	-160	2.5099995136261	0	0	0	0	0	-160	10	0	0	0	0	0	0	0	0	0	0	0
_3302.016	26.918947265625	42.0007057189941	2.54431200027466	-1	-160	2.54431200027466		0				-160	10	0		0	0
_3302.016	28.14865625	39.933723449707	2.53772687911987	-1	-160	2.53772687911987		0				-160	10	0		0	0
_3302.016	29.53694140625	37.8306541442871	2.51069283485413	-1	-160	2.51069283485413		0				-160	10	0		0	0
_3302.016	30.875357421875	35.7312088012695	2.49024391174316	-1	-160	2.49024391174316		0				-160	10	0		0	0
_3302.016	32.440169921875	33.6443214416504	2.463210105896	-1	-160	2.463210105896		0				-160	10	0		0	0
_3302.016	33.71675390625	31.5388488769531	2.43582940101624	-1	-160	2.43582940101624		0				-160	10	0		0	0
_3302.016	35.2566328125	29.4459323883057	2.4264714717865	-1	-160	2.4264714717865		0				-160	10	0		0	0
_3302.016	36.42550390625	27.3536186218262	2.37552285194397	-1	-160	2.37552285194397		0				-160	10	0		0	0
_3302.016	37.5674453125	25.2572002410889	2.3394775390625	-1	-160	2.3394775390625		0				-160	10	0		0	0
_3302.016	38.73332421875	23.1586074829102	2.3030858039856	-1	-160	2.3030858039856		0				-160	10	0		0	0
_3302.016	39.85532421875	21.0620613098145	2.27085280418396	-1	-160	2.27085280418396		0				-160	10	0		0	0
_3302.016	41.0122265625	18.9682884216309	2.24381899833679	-1	-160	2.24381899833679		0				-160	10	0		0	0
_3302.016	42.18708203125	16.8689556121826	2.18650484085083	-1	-160	2.18650484085083		0				-160	10	0		0	0
_3302.016	43.32204296875	14.772873878479	2.13859486579895	-1	-160	2.13859486579895		0				-160	10	0		0	0
_3302.016	44.47296484375	12.6752138137817	2.08436608314514	-1	-160	2.08436608314514		0				-160	10	0		0	0
_3302.016	45.632859375	10.5822525024414	2.02198100090027	-1	-160	2.02198100090027		0				-160	10	0		0	0
_3302.016	46.78078515625	8.48191452026367	1.9514491558075	-1	-160	1.9514491558075		0				-160	10	0		0	0
_3302.016	47.91674609375	6.38784217834473	1.86895787715912	-1	-160	1.86895787715912		0				-160	10	0		0	0
_3302.016	49.053703125	4.29025411605835	1.76468479633331	-1	-160	1.76468479633331		0				-160	10	0		0	0
_3302.016	50.19564453125	2.19385743141174	1.61908686161041	-1	-160	1.61908686161041		0				-160	10	0		0	0
_3302.017	0.174532806396484	0.0933634862303734	0.000452373089501634	-1	-170	0.000452373089501634		0				-170	10	0		0	0
_3302.017	1.343404296875	0.209026455879211	0.0443786196410656	-1	-170	0.0443786196410656		0				-170	10	0		0	0
_3302.017	2.48534765625	0.5318683385849	0.151192992925644	-1	-170	0.151192992925644		0				-170	10	0		0	0
_3302.017	3.57144116210937	1.08180928230286	0.270935535430908	-1	-170	0.270935535430908		0				-170	10	0		0	0
_3302.017	4.6924404296875	1.85136246681213	0.39692223072052	-1	-170	0.39692223072052		0				-170	10	0		0	0
_3302.017	5.8593173828125	2.84016370773315	0.52743136882782	-1	-170	0.52743136882782		0				-170	10	0		0	0
_3302.017	7.04015771484375	4.0514702796936	0.660898268222809	-1	-170	0.660898268222809		0				-170	10	0		0	0
_3302.017	8.185091796875	5.47851848602295	0.789305508136749	-1	-170	0.789305508136749		0				-170	10	0		0	0
_3302.017	9.3160654296875	7.12529039382935	0.92458975315094	-1	-170	0.92458975315094		0				-170	10	0		0	0
_3302.017	10.465986328125	8.99226474761963	1.06045067310333	-1	-170	1.06045067310333		0				-170	10	0		0	0
_3302.017	11.608927734375	11.0822172164917	1.19026482105255	-1	-170	1.19026482105255		0				-170	10	0		0	0
_3302.017	12.87952734375	13.3874168395996	1.33387577533722	-1	-170	1.33387577533722		0				-170	10	0		0	0
_3302.017	14.150126953125	15.9126930236816	1.47051727771759	-1	-170	1.47051727771759		0				-170	10	0		0	0
_3302.017	15.29605859375	18.662992477417	1.60599625110626	-1	-170	1.60599625110626		0				-170	10	0		0	0
_3302.017	16.446978515625	21.6269683837891	1.7451274394989	-1	-170	1.7451274394989		0				-170	10	0		0	0
_3302.017	17.554015625	24.811502456665	1.88274109363556	-1	-170	1.88274109363556		0				-170	10	0		0	0
_3302.017	18.71391015625	28.2179260253906	2.02077174186707	-1	-170	2.02077174186707		0				-170	10	0		0	0
_3302.017	21.241146484375	31.8422584533691	2.20370411872864	-1	-170	2.20370411872864		0				-170	10	0		0	0
_3302.017	22.957552734375	35.67919921875	2.31764245033264	-1	-170	2.31764245033264		0				-170	10	0		0	0
_3302.017	24.482470703125	39.7365989685059	2.44172143936157	-1	-170	2.44172143936157		0				-170	10	0		0	0
_3302.017	26.042294921875	44.0267906188965	2.57550501823425	-1	-170	2.57550501823425	0	0	0	0	0	-170	10	0	0	0	0	0	0	0	0	0	0	0
_3302.017	27.1772578125	44.0243797302246	2.60184574127197	-1	-170	2.60184574127197		0				-170	10	0		0	0
_3302.017	28.5894765625	41.824951171875	2.5921413898468	-1	-170	2.5921413898468		0				-170	10	0		0	0
_3302.017	30.151296875	39.6138191223145	2.5692663192749	-1	-170	2.5692663192749		0				-170	10	0		0	0
_3302.017	31.537587890625	37.4363822937012	2.54812455177307	-1	-170	2.54812455177307		0				-170	10	0		0	0
_3302.017	32.882984375	35.234317779541	2.5238630771637	-1	-170	2.5238630771637		0				-170	10	0		0	0
_3302.017	34.389953125	33.036247253418	2.49301671981812	-1	-170	2.49301671981812		0				-170	10	0		0	0
_3302.017	35.9338203125	30.8395042419434	2.46424984931946	-1	-170	2.46424984931946		0				-170	10	0		0	0
_3302.017	37.55548046875	28.6500053405762	2.428551197052	-1	-170	2.428551197052		0				-170	10	0		0	0
_3302.017	38.697421875	26.4555587768555	2.39735794067383	-1	-170	2.39735794067383		0				-170	10	0		0	0
_3302.017	39.8154296875	24.2568836212158	2.3692843914032	-1	-170	2.3692843914032		0				-170	10	0		0	0
_3302.017	40.9593671875	22.0592918395996	2.32665371894836	-1	-170	2.32665371894836		0				-170	10	0		0	0
_3302.017	42.20603125	19.8621788024902	2.28748917579651	-1	-170	2.28748917579651		0				-170	10	0		0	0
_3302.017	43.31406640625	17.6685600280762	2.24173927307129	-1	-170	2.24173927307129		0				-170	10	0		0	0
_3302.017	44.41711328125	15.4699831008911	2.19702005386353	-1	-170	2.19702005386353		0				-170	10	0		0	0
_3302.017	45.56703515625	13.2718801498413	2.14002132415771	-1	-170	2.14002132415771		0				-170	10	0		0	0
_3302.017	46.747875	11.0778703689575	2.07712364196777	-1	-170	2.07712364196777		0				-170	10	0		0	0
_3302.017	47.8459375	8.87926197052002	2.00643444061279	-1	-170	2.00643444061279		0				-170	10	0		0	0
_3302.017	48.96494140625	6.68486404418945	1.9231858253479	-1	-170	1.9231858253479		0				-170	10	0		0	0
_3302.017	50.09691015625	4.48695039749146	1.81552886962891	-1	-170	1.81552886962891		0				-170	10	0		0	0
_3302.017	51.26678125	2.28926062583923	1.66709160804749	-1	-170	1.66709160804749		0				-170	10	0		0	0
_3302.018	0.212431503295898	0.0966426208615303	0.000721489079296589	-1	-179.75	0.000721489079296589		0				-179.75	10	0		0	0
_3302.018	1.46308374023438	0.212245225906372	0.0474819876253605	-1	-179.75	0.0474819876253605		0				-179.75	10	0		0	0
_3302.018	2.5581533203125	0.557084798812866	0.15705069899559	-1	-179.75	0.15705069899559		0				-179.75	10	0		0	0
_3302.018	3.78387231445312	1.12925267219543	0.281781643629074	-1	-179.75	0.281781643629074		0				-179.75	10	0		0	0
_3302.018	4.88991162109375	1.93370962142944	0.408000886440277	-1	-179.75	0.408000886440277		0				-179.75	10	0		0	0
_3302.018	6.130591796875	2.96877503395081	0.545816361904144	-1	-179.75	0.545816361904144		0				-179.75	10	0		0	0
_3302.018	7.38124365234375	4.23409652709961	0.679581820964813	-1	-179.75	0.679581820964813		0				-179.75	10	0		0	0
_3302.018	8.6348876953125	5.72486639022827	0.813570439815521	-1	-179.75	0.813570439815521		0				-179.75	10	0		0	0
_3302.018	9.871578125	7.44881963729858	0.95077109336853	-1	-179.75	0.95077109336853		0				-179.75	10	0		0	0
_3302.018	11.08133984375	9.40042400360107	1.09285950660706	-1	-179.75	1.09285950660706		0				-179.75	10	0		0	0
_3302.018	12.327005859375	11.5845546722412	1.23304128646851	-1	-179.75	1.23304128646851		0				-179.75	10	0		0	0
_3302.018	13.5926181640625	13.9952325820923	1.37466335296631	-1	-179.75	1.37466335296631		0				-179.75	10	0		0	0
_3302.018	14.830306640625	16.6359214782715	1.51695382595062	-1	-179.75	1.51695382595062		0				-179.75	10	0		0	0
_3302.018	16.0460517578125	19.5074272155762	1.65986657142639	-1	-179.75	1.65986657142639		0				-179.75	10	0		0	0
_3302.018	17.3056796875	22.6100921630859	1.80453896522522	-1	-179.75	1.80453896522522		0				-179.75	10	0		0	0
_3302.018	18.54835546875	25.9412212371826	1.94655585289001	-1	-179.75	1.94655585289001		0				-179.75	10	0		0	0
_3302.018	19.9675546875	29.4828567504883	2.09357118606567	-1	-179.75	2.09357118606567		0				-179.75	10	0		0	0
_3302.018	21.371796875	33.2775382995605	2.22104787826538	-1	-179.75	2.22104787826538		0				-179.75	10	0		0	0
_3302.018	22.865796875	37.2904777526855	2.36533308029175	-1	-179.75	2.36533308029175		0				-179.75	10	0		0	0
_3302.018	24.233138671875	41.5496597290039	2.50337982177734	-1	-179.75	2.50337982177734		0				-179.75	10	0		0	0
_3302.018	25.62740625	46.0185127258301	2.63719797134399	-1	-179.75	2.63719797134399	0	0	0	0	0	-179.75	10	0	0	0	0	0	0	0	0	0	0	0
_3302.018	26.76436328125	46.0150604248047	2.67334723472595	-1	-179.75	2.67334723472595		0				-179.75	10	0		0	0
_3302.018	28.25836328125	43.7258491516113	2.66638088226318	-1	-179.75	2.66638088226318		0				-179.75	10	0		0	0
_3302.018	29.679560546875	41.4291610717773	2.6435751914978	-1	-179.75	2.6435751914978		0				-179.75	10	0		0	0
_3302.018	31.115716796875	39.1332588195801	2.62222528457642	-1	-179.75	2.62222528457642		0				-179.75	10	0		0	0
_3302.018	32.461115234375	36.8364601135254	2.60222697257996	-1	-179.75	2.60222697257996		0				-179.75	10	0		0	0
_3302.018	33.81050390625	34.5409812927246	2.56975150108337	-1	-179.75	2.56975150108337		0				-179.75	10	0		0	0
_3302.018	35.16986328125	32.2438049316406	2.53578591346741	-1	-179.75	2.53578591346741		0				-179.75	10	0		0	0
_3302.018	37.31811328125	29.9388904571533	2.49974060058594	-1	-179.75	2.49974060058594		0				-179.75	10	0		0	0
_3302.018	38.58173046875	27.6561317443848	2.47520208358765	-1	-179.75	2.47520208358765		0				-179.75	10	0		0	0
_3302.018	39.8273984375	25.3601150512695	2.43291807174683	-1	-179.75	2.43291807174683		0				-179.75	10	0		0	0
_3302.018	41.0830390625	23.0648097991943	2.39378809928894	-1	-179.75	2.39378809928894		0				-179.75	10	0		0	0
_3302.018	42.32072265625	20.7646465301514	2.35112309455872	-1	-179.75	2.35112309455872		0				-179.75	10	0		0	0
_3302.018	43.57337109375	18.4704399108887	2.30623960494995	-1	-179.75	2.30623960494995		0				-179.75	10	0		0	0
_3302.018	44.85793359375	16.1724472045898	2.25116658210754	-1	-179.75	2.25116658210754		0				-179.75	10	0		0	0
_3302.018	46.1205546875	13.8780660629272	2.20746803283691	-1	-179.75	2.20746803283691		0				-179.75	10	0		0	0
_3302.018	47.35026171875	11.5808238983154	2.14429402351379	-1	-179.75	2.14429402351379		0				-179.75	10	0		0	0
_3302.018	48.59991796875	9.28082942962646	2.07052493095398	-1	-179.75	2.07052493095398		0				-179.75	10	0		0	0
_3302.018	49.6989765625	6.98748350143433	1.98824942111969	-1	-179.75	1.98824942111969		0				-179.75	10	0		0	0
_3302.018	50.79205078125	4.6886157989502	1.88092982769012	-1	-179.75	1.88092982769012		0				-179.75	10	0		0	0
_3302.018	51.9060703125	2.39245820045471	1.72765874862671	-1	-179.75	1.72765874862671		0				-179.75	10	0		0	0
_3306.000	0.181512893676758	0.0940637439489365	-0.000770880607888103	-1	0	-0.000770880607888103		0				0	10	0		0	0
_3306.000	0.877649475097656	0.117003172636032	0.00665634358301759	-1	0	0.00665634358301759		0				0	10	0		0	0
_3306.000	1.93581726074219	0.191133722662926	0.0473790317773819	-1	0	0.0473790317773819		0				0	10	0		0	0
_3306.000	2.93913305664063	0.314644336700439	0.0984460189938545	-1	0	0.0984460189938545		0				0	10	0		0	0
_3306.000	3.97236645507813	0.48789718747139	0.153127059340477	-1	0	0.153127059340477		0				0	10	0		0	0
_3306.000	5.089376953125	0.712944567203522	0.220487862825394	-1	0	0.220487862825394		0				0	10	0		0	0
_3306.000	6.1904296875	0.981817960739136	0.274692863225937	-1	0	0.274692863225937		0				0	10	0		0	0
_3306.000	7.23662939453125	1.30417597293854	0.336984723806381	-1	0	0.336984723806381		0				0	10	0		0	0
_3306.000	8.3755810546875	1.67591333389282	0.400771826505661	-1	0	0.400771826505661		0				0	10	0		0	0
_3306.000	9.5045595703125	2.09896159172058	0.466926604509354	-1	0	0.466926604509354		0				0	10	0		0	0
_3306.000	10.655478515625	2.56740474700928	0.530117690563202	-1	0	0.530117690563202		0				0	10	0		0	0
_3306.000	11.8014111328125	3.08764100074768	0.596179664134979	-1	0	0.596179664134979		0				0	10	0		0	0
_3306.000	12.9333818359375	3.65918779373169	0.658959567546844	-1	0	0.658959567546844		0				0	10	0		0	0
_3306.000	14.1102314453125	4.28059530258179	0.724827229976654	-1	0	0.724827229976654		0				0	10	0		0	0
_3306.000	15.288080078125	4.94679307937622	0.789226949214935	-1	0	0.789226949214935		0				0	10	0		0	0
_3306.000	16.419052734375	5.66550731658936	0.852689564228058	-1	0	0.852689564228058		0				0	10	0		0	0
_3306.000	17.5510234375	6.43396139144897	0.917365968227386	-1	0	0.917365968227386		0				0	10	0		0	0
_3306.000	18.728869140625	7.2516713142395	0.985102593898773	-1	0	0.985102593898773		0				0	10	0		0	0
_3306.000	19.886771484375	8.1177921295166	1.05409932136536	-1	0	1.05409932136536		0				0	10	0		0	0
_3306.000	21.043673828125	9.03208160400391	1.11162567138672	-1	0	1.11162567138672		0				0	10	0		0	0
_3306.000	22.209552734375	10.0008182525635	1.17439568042755	-1	0	1.17439568042755		0				0	10	0		0	0
_3306.000	23.344515625	10.0009393692017	1.19269728660583	-1	0	1.19269728660583	0	0	0	0	0	0	10	0	0	0	0	0	0	0	0	0	0	0
_3306.000	24.3398515625	9.50353240966797	1.18838608264923	-1	0	1.18838608264923		0				0	10	0		0	0
_3306.000	25.3551328125	9.00636672973633	1.17999005317688	-1	0	1.17999005317688		0				0	10	0		0	0
_3306.000	26.37839453125	8.51089000701904	1.16987681388855	-1	0	1.16987681388855		0				0	10	0		0	0
_3306.000	27.36475390625	8.01855182647705	1.15603411197662	-1	0	1.15603411197662		0				0	10	0		0	0
_3306.000	28.38103515625	7.5217456817627	1.13974964618683	-1	0	1.13974964618683		0				0	10	0		0	0
_3306.000	29.376369140625	7.02675008773804	1.12336361408234	-1	0	1.12336361408234		0				0	10	0		0	0
_3306.000	30.3637265625	6.53030443191528	1.10522365570068	-1	0	1.10522365570068		0				0	10	0		0	0
_3306.000	31.412919921875	6.03603172302246	1.08889758586884	-1	0	1.08889758586884		0				0	10	0		0	0
_3306.000	32.416234375	5.54006767272949	1.07127916812897	-1	0	1.07127916812897		0				0	10	0		0	0
_3306.000	33.40059765625	5.04869079589844	1.0512421131134	-1	0	1.0512421131134		0				0	10	0		0	0
_3306.000	34.41388671875	4.54934453964233	1.0250152349472	-1	0	1.0250152349472		0				0	10	0		0	0
_3306.000	35.4072265625	4.05410242080688	1.00698602199554	-1	0	1.00698602199554		0				0	10	0		0	0
_3306.000	36.4265	3.55644464492798	0.987627446651459	-1	0	0.987627446651459		0				0	10	0		0	0
_3306.000	37.4328046875	3.06301164627075	0.962291419506073	-1	0	0.962291419506073		0				0	10	0		0	0
_3306.000	38.417171875	2.56740474700928	0.932621121406555	-1	0	0.932621121406555		0				0	10	0		0	0
_3306.000	39.41948828125	2.07179665565491	0.902304649353027	-1	0	0.902304649353027		0				0	10	0		0	0
_3306.000	40.4407578125	1.57425606250763	0.862922728061676	-1	0	0.862922728061676		0				0	10	0		0	0
_3306.000	41.4570390625	1.07961201667786	0.813856840133667	-1	0	0.813856840133667		0				0	10	0		0	0
_3306.000	42.4543671875	0.587502419948578	0.751802027225494	-1	0	0.751802027225494		0				0	10	0		0	0
_3306.001	0.177523895263672	0.111280396580696	-0.000383132311981171	-1	-10	-0.000383132311981171		0				-10	10	0		0	0
_3306.001	1.18482690429688	0.141826048493385	0.00994758680462837	-1	-10	0.00994758680462837		0				-10	10	0		0	0
_3306.001	2.20210400390625	0.230806857347488	0.0523366518318653	-1	-10	0.0523366518318653		0				-10	10	0		0	0
_3306.001	3.19444775390625	0.378705680370331	0.107798054814339	-1	-10	0.107798054814339		0				-10	10	0		0	0
_3306.001	4.3333994140625	0.58745414018631	0.172352626919746	-1	-10	0.172352626919746		0				-10	10	0		0	0
_3306.001	5.47235107421875	0.853188633918762	0.236311361193657	-1	-10	0.236311361193657		0				-10	10	0		0	0
_3306.001	6.61030517578125	1.18146276473999	0.302120745182037	-1	-10	0.302120745182037		0				-10	10	0		0	0
_3306.001	7.7622216796875	1.57420778274536	0.369720757007599	-1	-10	0.369720757007599		0				-10	10	0		0	0
_3306.001	8.8752431640625	2.01705646514893	0.439665287733078	-1	-10	0.439665287733078		0				-10	10	0		0	0
_3306.001	10.029154296875	2.52099514007568	0.511312782764435	-1	-10	0.511312782764435		0				-10	10	0		0	0
_3306.001	11.16511328125	3.08517837524414	0.585595607757568	-1	-10	0.585595607757568		0				-10	10	0		0	0
_3306.001	12.322017578125	3.71576309204102	0.652211248874664	-1	-10	0.652211248874664		0				-10	10	0		0	0
_3306.001	13.4539873046875	4.39898538589478	0.724273383617401	-1	-10	0.724273383617401		0				-10	10	0		0	0
_3306.001	14.6138828125	5.14426183700562	0.79454904794693	-1	-10	0.79454904794693		0				-10	10	0		0	0
_3306.001	15.7608125	5.94748783111572	0.867653965950012	-1	-10	0.867653965950012		0				-10	10	0		0	0
_3306.001	16.8618671875	6.81059408187866	0.937375485897064	-1	-10	0.937375485897064		0				-10	10	0		0	0
_3306.001	18.014779296875	7.73551177978516	1.01303732395172	-1	-10	1.01303732395172		0				-10	10	0		0	0
_3306.001	19.153732421875	8.71716976165771	1.08149862289429	-1	-10	1.08149862289429		0				-10	10	0		0	0
_3306.001	20.314623046875	9.75822448730469	1.15182459354401	-1	-10	1.15182459354401		0				-10	10	0		0	0
_3306.001	21.456568359375	10.8659191131592	1.221675157547	-1	-10	1.221675157547		0				-10	10	0		0	0
_3306.001	22.61646484375	12.0223846435547	1.29318761825562	-1	-10	1.29318761825562	0	0	0	0	0	-10	10	0	0	0	0	0	0	0	0	0	0	0
_3306.001	23.747435546875	12.0209360122681	1.31012284755707	-1	-10	1.31012284755707		0				-10	10	0		0	0
_3306.001	24.861455078125	11.4251375198364	1.3036607503891	-1	-10	1.3036607503891		0				-10	10	0		0	0
_3306.001	25.983451171875	10.8304243087769	1.29471075534821	-1	-10	1.29471075534821		0				-10	10	0		0	0
_3306.001	27.1064453125	10.2337789535522	1.27805697917938	-1	-10	1.27805697917938		0				-10	10	0		0	0
_3306.001	28.059892578125	9.63797760009766	1.26325881481171	-1	-10	1.26325881481171		0				-10	10	0		0	0
_3306.001	29.080162109375	9.04241752624512	1.24705743789673	-1	-10	1.24705743789673		0				-10	10	0		0	0
_3306.001	30.126361328125	8.44637203216553	1.22988665103912	-1	-10	1.22988665103912		0				-10	10	0		0	0
_3306.001	31.115712890625	7.85225820541382	1.21127128601074	-1	-10	1.21127128601074		0				-10	10	0		0	0
_3306.001	32.10506640625	7.2572979927063	1.19187569618225	-1	-10	1.19187569618225		0				-10	10	0		0	0
_3306.001	33.14129296875	6.66124963760376	1.17208325862885	-1	-10	1.17208325862885		0				-10	10	0		0	0
_3306.001	34.1166796875	6.06520080566406	1.15120148658752	-1	-10	1.15120148658752		0				-10	10	0		0	0
_3306.001	35.10503515625	5.47011613845825	1.12654399871826	-1	-10	1.12654399871826		0				-10	10	0		0	0
_3306.001	36.0903984375	4.87237453460693	1.10451745986938	-1	-10	1.10451745986938		0				-10	10	0		0	0
_3306.001	37.09271484375	4.27873659133911	1.0732409954071	-1	-10	1.0732409954071		0				-10	10	0		0	0
_3306.001	38.08505859375	3.68292379379272	1.04387080669403	-1	-10	1.04387080669403		0				-10	10	0		0	0
_3306.001	39.0973515625	3.08867955207825	1.01603305339813	-1	-10	1.01603305339813		0				-10	10	0		0	0
_3306.001	40.12858984375	2.4931058883667	0.980357646942139	-1	-10	0.980357646942139		0				-10	10	0		0	0
_3306.001	41.11794140625	1.89680647850037	0.939074039459229	-1	-10	0.939074039459229		0				-10	10	0		0	0
_3306.001	42.07537890625	1.30135083198547	0.884903192520142	-1	-10	0.884903192520142		0				-10	10	0		0	0
_3306.001	43.06971875	0.707946240901947	0.811133623123169	-1	-10	0.811133623123169		0				-10	10	0		0	0
_3306.002	0.173535400390625	0.0973839238286018	0.000623167143203318	-1	-20	0.000623167143203318		0				-20	10	0		0	0
_3306.002	0.891613220214844	0.127325907349586	0.0135573381558061	-1	-20	0.0135573381558061		0				-20	10	0		0	0
_3306.002	1.87797485351563	0.230553299188614	0.0646383687853813	-1	-20	0.0646383687853813		0				-20	10	0		0	0
_3306.002	2.90821630859375	0.404651314020157	0.124868035316467	-1	-20	0.124868035316467		0				-20	10	0		0	0
_3306.002	4.046169921875	0.648412466049194	0.199466869235039	-1	-20	0.199466869235039		0				-20	10	0		0	0
_3306.002	5.1871162109375	0.959663391113281	0.264699459075928	-1	-20	0.264699459075928		0				-20	10	0		0	0
_3306.002	6.3250703125	1.34371602535248	0.337086379528046	-1	-20	0.337086379528046		0				-20	10	0		0	0
_3306.002	7.47100341796875	1.79441273212433	0.411854684352875	-1	-20	0.411854684352875		0				-20	10	0		0	0
_3306.002	8.653837890625	2.3175482749939	0.484859377145767	-1	-20	0.484859377145767		0				-20	10	0		0	0
_3306.002	9.7868046875	2.90877604484558	0.561510264873505	-1	-20	0.561510264873505		0				-20	10	0		0	0
_3306.002	10.9088076171875	3.57111358642578	0.634338915348053	-1	-20	0.634338915348053		0				-20	10	0		0	0
_3306.002	12.0537373046875	4.29852390289307	0.712101638317108	-1	-20	0.712101638317108		0				-20	10	0		0	0
_3306.002	13.1976748046875	5.09982061386108	0.787403881549835	-1	-20	0.787403881549835		0				-20	10	0		0	0
_3306.002	14.33562890625	5.9716215133667	0.863144516944885	-1	-20	0.863144516944885		0				-20	10	0		0	0
_3306.002	15.4785703125	6.91006374359131	0.93817412853241	-1	-20	0.93817412853241		0				-20	10	0		0	0
_3306.002	16.594583984375	7.91925096511841	1.01687324047089	-1	-20	1.01687324047089		0				-20	10	0		0	0
_3306.002	17.74550390625	8.99495792388916	1.08517754077911	-1	-20	1.08517754077911		0				-20	10	0		0	0
_3306.002	18.9223515625	10.1452713012695	1.16263949871063	-1	-20	1.16263949871063		0				-20	10	0		0	0
_3306.002	20.047341796875	11.3615007400513	1.23689353466034	-1	-20	1.23689353466034		0				-20	10	0		0	0
_3306.002	21.17432421875	12.6487140655518	1.31101846694946	-1	-20	1.31101846694946		0				-20	10	0		0	0
_3306.002	22.333224609375	14.0053424835205	1.3847234249115	-1	-20	1.3847234249115		0				-20	10	0		0	0
_3306.002	23.46619140625	14.0064296722412	1.40559613704681	-1	-20	1.40559613704681	0	0	0	0	0	-20	10	0	0	0	0	0	0	0	0	0	0	0
_3306.002	24.60115234375	13.3072900772095	1.39683067798615	-1	-20	1.39683067798615		0				-20	10	0		0	0
_3306.002	25.74409375	12.6130990982056	1.38394796848297	-1	-20	1.38394796848297		0				-20	10	0		0	0
_3306.002	26.89601171875	11.9154062271118	1.36732649803162	-1	-20	1.36732649803162		0				-20	10	0		0	0
_3306.002	28.041943359375	11.2212133407593	1.35192823410034	-1	-20	1.35192823410034		0				-20	10	0		0	0
_3306.002	29.1968515625	10.5254487991333	1.334388256073	-1	-20	1.334388256073		0				-20	10	0		0	0
_3306.002	30.300896484375	9.82654476165771	1.31496953964233	-1	-20	1.31496953964233		0				-20	10	0		0	0
_3306.002	31.421896484375	9.1340389251709	1.2949047088623	-1	-20	1.2949047088623		0				-20	10	0		0	0
_3306.002	32.436181640625	8.4375467300415	1.27376449108124	-1	-20	1.27376449108124		0				-20	10	0		0	0
_3306.002	33.44248828125	7.74358797073364	1.25147950649261	-1	-20	1.25147950649261		0				-20	10	0		0	0
_3306.002	34.4507890625	7.04757595062256	1.22821128368378	-1	-20	1.22821128368378		0				-20	10	0		0	0
_3306.002	35.48501953125	6.35204553604126	1.20279216766357	-1	-20	1.20279216766357		0				-20	10	0		0	0
_3306.002	36.53122265625	5.65458154678345	1.17652380466461	-1	-20	1.17652380466461		0				-20	10	0		0	0
_3306.002	37.530546875	4.96448040008545	1.14695048332214	-1	-20	1.14695048332214		0				-20	10	0		0	0
_3306.002	38.533859375	4.2610969543457	1.11411845684052	-1	-20	1.11411845684052		0				-20	10	0		0	0
_3306.002	39.527203125	3.5691819190979	1.07305645942688	-1	-20	1.07305645942688		0				-20	10	0		0	0
_3306.002	40.49660546875	2.87231469154358	1.03542864322662	-1	-20	1.03542864322662		0				-20	10	0		0	0
_3306.002	41.50989453125	2.17737746238708	0.989838600158691	-1	-20	0.989838600158691		0				-20	10	0		0	0
_3306.002	42.5361484375	1.48328363895416	0.932602882385254	-1	-20	0.932602882385254		0				-20	10	0		0	0
_3306.002	43.58234765625	0.788221895694733	0.848272383213043	-1	-20	0.848272383213043		0				-20	10	0		0	0
_3306.003	0.173535507202148	0.0921802967786789	0.00154637731611729	-1	-29.75	0.00154637731611729		0				-29.75	10	0		0	0
_3306.003	0.891612976074219	0.13479933142662	0.0123710110783577	-1	-29.75	0.0123710110783577		0				-29.75	10	0		0	0
_3306.003	1.93282580566406	0.258551448583603	0.0674171969294548	-1	-29.75	0.0674171969294548		0				-29.75	10	0		0	0
_3306.003	3.0947158203125	0.452932715415955	0.136943444609642	-1	-29.75	0.136943444609642		0				-29.75	10	0		0	0
_3306.003	4.2336669921875	0.733155310153961	0.215705767273903	-1	-29.75	0.215705767273903		0				-29.75	10	0		0	0
_3306.003	5.3696279296875	1.08605909347534	0.286140412092209	-1	-29.75	0.286140412092209		0				-29.75	10	0		0	0
_3306.003	6.5125673828125	1.52420008182526	0.363890886306763	-1	-29.75	0.363890886306763		0				-29.75	10	0		0	0
_3306.003	7.65550830078125	2.04105806350708	0.443164139986038	-1	-29.75	0.443164139986038		0				-29.75	10	0		0	0
_3306.003	8.774513671875	2.63892650604248	0.523415565490723	-1	-29.75	0.523415565490723		0				-29.75	10	0		0	0
_3306.003	9.9184521484375	3.31478691101074	0.60363894701004	-1	-29.75	0.60363894701004		0				-29.75	10	0		0	0
_3306.003	11.0603955078125	4.07455444335938	0.68674224615097	-1	-29.75	0.68674224615097		0				-29.75	10	0		0	0
_3306.003	12.2172978515625	4.90881109237671	0.765654146671295	-1	-29.75	0.765654146671295		0				-29.75	10	0		0	0
_3306.003	13.33730078125	5.82854270935059	0.845022797584534	-1	-29.75	0.845022797584534		0				-29.75	10	0		0	0
_3306.003	14.492208984375	6.81612300872803	0.926168382167816	-1	-29.75	0.926168382167816		0				-29.75	10	0		0	0
_3306.003	15.664072265625	7.89110851287842	1.01006948947906	-1	-29.75	1.01006948947906		0				-29.75	10	0		0	0
_3306.003	16.806015625	9.04710102081299	1.08593440055847	-1	-29.75	1.08593440055847		0				-29.75	10	0		0	0
_3306.003	17.962921875	10.2801141738892	1.16453182697296	-1	-29.75	1.16453182697296		0				-29.75	10	0		0	0
_3306.003	19.064970703125	11.5929260253906	1.24415409564972	-1	-29.75	1.24415409564972		0				-29.75	10	0		0	0
_3306.003	20.226859375	12.9874668121338	1.32754755020142	-1	-29.75	1.32754755020142		0				-29.75	10	0		0	0
_3306.003	21.36381640625	14.4596319198608	1.40620994567871	-1	-29.75	1.40620994567871		0				-29.75	10	0		0	0
_3306.003	22.500775390625	16.008695602417	1.48833429813385	-1	-29.75	1.48833429813385	0	0	0	0	0	-29.75	10	0	0	0	0	0	0	0	0	0	0	0
_3306.003	23.64072265625	16.0068855285645	1.51014399528503	-1	-29.75	1.51014399528503		0				-29.75	10	0		0	0
_3306.003	24.7487578125	15.2115278244019	1.50328493118286	-1	-29.75	1.50328493118286		0				-29.75	10	0		0	0
_3306.003	25.918626953125	14.4150829315186	1.48865282535553	-1	-29.75	1.48865282535553		0				-29.75	10	0		0	0
_3306.003	27.063560546875	13.6202058792114	1.47143125534058	-1	-29.75	1.47143125534058		0				-29.75	10	0		0	0
_3306.003	28.1815703125	12.8247241973877	1.45342028141022	-1	-29.75	1.45342028141022		0				-29.75	10	0		0	0
_3306.003	29.327501953125	12.0251369476318	1.43608331680298	-1	-29.75	1.43608331680298		0				-29.75	10	0		0	0
_3306.003	30.484404296875	11.2324285507202	1.4182847738266	-1	-29.75	1.4182847738266		0				-29.75	10	0		0	0
_3306.003	31.64729296875	10.4365797042847	1.39655828475952	-1	-29.75	1.39655828475952		0				-29.75	10	0		0	0
_3306.003	32.7633046875	9.63976383209229	1.37434709072113	-1	-29.75	1.37434709072113		0				-29.75	10	0		0	0
_3306.003	33.90325390625	8.84415340423584	1.35063111782074	-1	-29.75	1.35063111782074		0				-29.75	10	0		0	0
_3306.003	34.9185390625	8.04781627655029	1.32812452316284	-1	-29.75	1.32812452316284		0				-29.75	10	0		0	0
_3306.003	35.9278359375	7.25340986251831	1.30054974555969	-1	-29.75	1.30054974555969		0				-29.75	10	0		0	0
_3306.003	36.934140625	6.4586386680603	1.27122569084167	-1	-29.75	1.27122569084167		0				-29.75	10	0		0	0
_3306.003	37.92249609375	5.66169214248657	1.24013376235962	-1	-29.75	1.24013376235962		0				-29.75	10	0		0	0
_3306.003	38.953734375	4.86546850204468	1.20811867713928	-1	-29.75	1.20811867713928		0				-29.75	10	0		0	0
_3306.003	39.93311328125	4.07189798355103	1.16639196872711	-1	-29.75	1.16639196872711		0				-29.75	10	0		0	0
_3306.003	40.92047265625	3.27470374107361	1.11768174171448	-1	-29.75	1.11768174171448		0				-29.75	10	0		0	0
_3306.003	41.907828125	2.47871446609497	1.07171320915222	-1	-29.75	1.07171320915222		0				-29.75	10	0		0	0
_3306.003	42.90416015625	1.6844128370285	1.01157879829407	-1	-29.75	1.01157879829407		0				-29.75	10	0		0	0
_3306.003	43.89750390625	0.894093036651611	0.925388276576996	-1	-29.75	0.925388276576996		0				-29.75	10	0		0	0
_3306.004	0.171540496826172	0.0967802554368973	0.000927826680708677	-1	-40	0.000927826680708677		0				-40	10	0		0	0
_3306.004	1.16089245605469	0.141813963651657	0.0171440057456493	-1	-40	0.0171440057456493		0				-40	10	0		0	0
_3306.004	2.189140625	0.276432126760483	0.0776370838284492	-1	-40	0.0776370838284492		0				-40	10	0		0	0
_3306.004	3.32709497070313	0.498702853918076	0.151654630899429	-1	-40	0.151654630899429		0				-40	10	0		0	0
_3306.004	4.43712353515625	0.815869867801666	0.231681630015373	-1	-40	0.231681630015373		0				-40	10	0		0	0
_3306.004	5.5661015625	1.21537661552429	0.31260821223259	-1	-40	0.31260821223259		0				-40	10	0		0	0
_3306.004	6.65917626953125	1.70700204372406	0.395929902791977	-1	-40	0.395929902791977		0				-40	10	0		0	0
_3306.004	7.8140859375	2.28990054130554	0.481443673372269	-1	-40	0.481443673372269		0				-40	10	0		0	0
_3306.004	8.9679970703125	2.96527886390686	0.568198621273041	-1	-40	0.568198621273041		0				-40	10	0		0	0
_3306.004	10.128888671875	3.72685813903809	0.650988221168518	-1	-40	0.650988221168518		0				-40	10	0		0	0
_3306.004	11.2818037109375	4.57620716094971	0.737894833087921	-1	-40	0.737894833087921		0				-40	10	0		0	0
_3306.004	12.4147705078125	5.51477432250977	0.823522567749023	-1	-40	0.823522567749023		0				-40	10	0		0	0
_3306.004	13.549732421875	6.54533576965332	0.908716201782227	-1	-40	0.908716201782227		0				-40	10	0		0	0
_3306.004	14.7156123046875	7.66837310791016	0.996037602424622	-1	-40	0.996037602424622		0				-40	10	0		0	0
_3306.004	15.8635400390625	8.8764009475708	1.07809698581696	-1	-40	1.07809698581696		0				-40	10	0		0	0
_3306.004	17.017451171875	10.1748504638672	1.16239488124847	-1	-40	1.16239488124847		0				-40	10	0		0	0
_3306.004	18.13346484375	11.56480884552	1.24763917922974	-1	-40	1.24763917922974		0				-40	10	0		0	0
_3306.004	19.27740234375	13.0433769226074	1.33445751667023	-1	-40	1.33445751667023		0				-40	10	0		0	0
_3306.004	20.45624609375	14.6101922988892	1.42158532142639	-1	-40	1.42158532142639		0				-40	10	0		0	0
_3306.004	21.759759765625	16.2640476226807	1.51353216171265	-1	-40	1.51353216171265		0				-40	10	0		0	0
_3306.004	22.9156640625	18.0152053833008	1.59578621387482	-1	-40	1.59578621387482	0	0	0	0	0	-40	10	0	0	0	0	0	0	0	0	0	0	0
_3306.004	24.050626953125	18.0147228240967	1.61933159828186	-1	-40	1.61933159828186		0				-40	10	0		0	0
_3306.004	25.166638671875	17.1165084838867	1.61055684089661	-1	-40	1.61055684089661		0				-40	10	0		0	0
_3306.004	26.281654296875	16.2180500030518	1.59511232376099	-1	-40	1.59511232376099		0				-40	10	0		0	0
_3306.004	27.42958203125	15.323938369751	1.58011078834534	-1	-40	1.58011078834534		0				-40	10	0		0	0
_3306.004	28.589478515625	14.4283752441406	1.56001353263855	-1	-40	1.56001353263855		0				-40	10	0		0	0
_3306.004	29.7164609375	13.5310001373291	1.54147171974182	-1	-40	1.54147171974182		0				-40	10	0		0	0
_3306.004	30.887326171875	12.6372451782227	1.5209037065506	-1	-40	1.5209037065506		0				-40	10	0		0	0
_3306.004	32.068166015625	11.7401075363159	1.49699831008911	-1	-40	1.49699831008911		0				-40	10	0		0	0
_3306.004	33.19714453125	10.8453826904297	1.47418236732483	-1	-40	1.47418236732483		0				-40	10	0		0	0
_3306.004	34.320140625	9.9481201171875	1.45006012916565	-1	-40	1.45006012916565		0				-40	10	0		0	0
_3306.004	35.4191953125	9.05097675323486	1.42400860786438	-1	-40	1.42400860786438		0				-40	10	0		0	0
_3306.004	36.53620703125	8.15865993499756	1.39800310134888	-1	-40	1.39800310134888		0				-40	10	0		0	0
_3306.004	37.5445078125	7.26175260543823	1.3675342798233	-1	-40	1.3675342798233		0				-40	10	0		0	0
_3306.004	38.54083984375	6.36665391921997	1.3353853225708	-1	-40	1.3353853225708		0				-40	10	0		0	0
_3306.004	39.526203125	5.46937942504883	1.29958987236023	-1	-40	1.29958987236023		0				-40	10	0		0	0
_3306.004	40.54946484375	4.57427549362183	1.2602401971817	-1	-40	1.2602401971817		0				-40	10	0		0	0
_3306.004	41.58070703125	3.67868590354919	1.21304392814636	-1	-40	1.21304392814636		0				-40	10	0		0	0
_3306.004	42.5770390625	2.78454232215881	1.15749752521515	-1	-40	1.15749752521515		0				-40	10	0		0	0
_3306.004	43.59132421875	1.88689422607422	1.09366130828857	-1	-40	1.09366130828857		0				-40	10	0		0	0
_3306.004	44.55374609375	0.991295576095581	1.00658464431763	-1	-40	1.00658464431763		0				-40	10	0		0	0
_3306.005	0.174532806396484	0.0961282923817635	-0.00181410880759358	-1	-50	-0.00181410880759358		0				-50	10	0		0	0
_3306.005	1.10603955078125	0.145629152655602	0.020218288525939	-1	-50	0.020218288525939		0				-50	10	0		0	0
_3306.005	2.11334399414062	0.296425640583038	0.0855027586221695	-1	-50	0.0855027586221695		0				-50	10	0		0	0
_3306.005	3.24132446289063	0.546465039253235	0.165511772036552	-1	-50	0.165511772036552		0				-50	10	0		0	0
_3306.005	4.34137939453125	0.892608046531677	0.249762266874313	-1	-50	0.249762266874313		0				-50	10	0		0	0
_3306.005	5.4982841796875	1.33968353271484	0.335535407066345	-1	-50	0.335535407066345		0				-50	10	0		0	0
_3306.005	6.632248046875	1.89505577087402	0.424049824476242	-1	-50	0.424049824476242		0				-50	10	0		0	0
_3306.005	7.76322119140625	2.53747510910034	0.513186872005463	-1	-50	0.513186872005463		0				-50	10	0		0	0
_3306.005	8.87325	3.28408479690552	0.603842079639435	-1	-50	0.603842079639435		0				-50	10	0		0	0
_3306.005	10.018185546875	4.13162422180176	0.691127300262451	-1	-50	0.691127300262451		0				-50	10	0		0	0
_3306.005	11.148162109375	5.0751428604126	0.780295491218567	-1	-50	0.780295491218567		0				-50	10	0		0	0
_3306.005	12.2930966796875	6.12236642837524	0.871799051761627	-1	-50	0.871799051761627		0				-50	10	0		0	0
_3306.005	13.4370341796875	7.26786136627197	0.962942361831665	-1	-50	0.962942361831665		0				-50	10	0		0	0
_3306.005	14.5769833984375	8.50981521606445	1.05407631397247	-1	-50	1.05407631397247		0				-50	10	0		0	0
_3306.005	15.744857421875	9.85716247558594	1.1396666765213	-1	-50	1.1396666765213		0				-50	10	0		0	0
_3306.005	16.885802734375	11.3025360107422	1.23243463039398	-1	-50	1.23243463039398		0				-50	10	0		0	0
_3306.005	18.002814453125	12.8459367752075	1.32289946079254	-1	-50	1.32289946079254		0				-50	10	0		0	0
_3306.005	19.114837890625	14.4892950057983	1.4138491153717	-1	-50	1.4138491153717		0				-50	10	0		0	0
_3306.005	20.277724609375	16.2297134399414	1.50724077224731	-1	-50	1.50724077224731		0				-50	10	0		0	0
_3306.005	21.50144921875	18.0797462463379	1.60234522819519	-1	-50	1.60234522819519		0				-50	10	0		0	0
_3306.005	22.667330078125	20.015007019043	1.69120490550995	-1	-50	1.69120490550995		0				-50	10	0		0	0
_3306.005	23.799298828125	20.0152473449707	1.71859538555145	-1	-50	1.71859538555145	0	0	0	0	0	-50	10	0	0	0	0	0	0	0	0	0	0	0
_3306.005	24.92528515625	19.0186443328857	1.70997762680054	-1	-50	1.70997762680054		0				-50	10	0		0	0
_3306.005	25.979462890625	18.0220375061035	1.69474530220032	-1	-50	1.69474530220032		0				-50	10	0		0	0
_3306.005	27.11442578125	17.023136138916	1.67849743366241	-1	-50	1.67849743366241		0				-50	10	0		0	0
_3306.005	28.25836328125	16.0264072418213	1.65858459472656	-1	-50	1.65858459472656		0				-50	10	0		0	0
_3306.005	29.4013046875	15.0348663330078	1.63737487792969	-1	-50	1.63737487792969		0				-50	10	0		0	0
_3306.005	30.53227734375	14.0400638580322	1.61610960960388	-1	-50	1.61610960960388		0				-50	10	0		0	0
_3306.005	31.68818359375	13.0412759780884	1.59188115596771	-1	-50	1.59188115596771		0				-50	10	0		0	0
_3306.005	32.81416796875	12.0433301925659	1.56888043880463	-1	-50	1.56888043880463		0				-50	10	0		0	0
_3306.005	33.97107421875	11.0506944656372	1.54232096672058	-1	-50	1.54232096672058		0				-50	10	0		0	0
_3306.005	35.12298828125	10.0557622909546	1.51629233360291	-1	-50	1.51629233360291		0				-50	10	0		0	0
_3306.005	36.23501171875	9.05829238891602	1.48705577850342	-1	-50	1.48705577850342		0				-50	10	0		0	0
_3306.005	37.37396484375	8.06154346466064	1.45558524131775	-1	-50	1.45558524131775		0				-50	10	0		0	0
_3306.005	38.3673046875	7.06817245483398	1.42194521427155	-1	-50	1.42194521427155		0				-50	10	0		0	0
_3306.005	39.362640625	6.07190084457397	1.38564658164978	-1	-50	1.38564658164978		0				-50	10	0		0	0
_3306.005	40.3709453125	5.07574653625488	1.34428441524506	-1	-50	1.34428441524506		0				-50	10	0		0	0
_3306.005	41.360296875	4.08308982849121	1.29598486423492	-1	-50	1.29598486423492		0				-50	10	0		0	0
_3306.005	42.38255859375	3.08209943771362	1.23653817176819	-1	-50	1.23653817176819		0				-50	10	0		0	0
_3306.005	43.379890625	2.08859062194824	1.16628587245941	-1	-50	1.16628587245941		0				-50	10	0		0	0
_3306.005	44.3692421875	1.09326696395874	1.0731440782547	-1	-50	1.0731440782547		0				-50	10	0		0	0
_3306.006	0.17752490234375	0.0976616069674492	-0.00122325390111655	-1	-60	-0.00122325390111655		0				-60	10	0		0	0
_3306.006	1.16488220214844	0.154044300317764	0.0209153071045876	-1	-60	0.0209153071045876		0				-60	10	0		0	0
_3306.006	2.16719970703125	0.319087326526642	0.0901187583804131	-1	-60	0.0901187583804131		0				-60	10	0		0	0
_3306.006	3.34205517578125	0.593756377696991	0.174411356449127	-1	-60	0.174411356449127		0				-60	10	0		0	0
_3306.006	4.4640517578125	0.972135126590729	0.261694431304932	-1	-60	0.261694431304932		0				-60	10	0		0	0
_3306.006	5.6169658203125	1.46665859222412	0.352457284927368	-1	-60	0.352457284927368		0				-60	10	0		0	0
_3306.006	6.754919921875	2.07177257537842	0.445605933666229	-1	-60	0.445605933666229		0				-60	10	0		0	0
_3306.006	7.88489501953125	2.78397464752197	0.539718747138977	-1	-60	0.539718747138977		0				-60	10	0		0	0
_3306.006	9.0368125	3.60640358924866	0.63320791721344	-1	-60	0.63320791721344		0				-60	10	0		0	0
_3306.006	10.151830078125	4.53555679321289	0.725007355213165	-1	-60	0.725007355213165		0				-60	10	0		0	0
_3306.006	11.295765625	5.57988452911377	0.821163713932037	-1	-60	0.821163713932037		0				-60	10	0		0	0
_3306.006	12.4426953125	6.72996950149536	0.914647340774536	-1	-60	0.914647340774536		0				-60	10	0		0	0
_3306.006	13.552724609375	7.98955202102661	1.01381278038025	-1	-60	1.01381278038025		0				-60	10	0		0	0
_3306.006	14.7086318359375	9.36044311523438	1.10227882862091	-1	-60	1.10227882862091		0				-60	10	0		0	0
_3306.006	15.839603515625	10.8396234512329	1.1954391002655	-1	-60	1.1954391002655		0				-60	10	0		0	0
_3306.006	16.9755625	12.4278163909912	1.29117047786713	-1	-60	1.29117047786713		0				-60	10	0		0	0
_3306.006	18.114515625	14.12779712677	1.38760817050934	-1	-60	1.38760817050934		0				-60	10	0		0	0
_3306.006	19.26543359375	15.9360656738281	1.48141515254974	-1	-60	1.48141515254974		0				-60	10	0		0	0
_3306.006	20.39840234375	17.8543109893799	1.57630729675293	-1	-60	1.57630729675293		0				-60	10	0		0	0
_3306.006	21.547326171875	19.8801174163818	1.67348456382751	-1	-60	1.67348456382751		0				-60	10	0		0	0
_3306.006	22.679296875	22.0210933685303	1.76737129688263	-1	-60	1.76737129688263	0	0	0	0	0	-60	10	0	0	0	0	0	0	0	0	0	0	0
_3306.006	23.815255859375	22.0190410614014	1.795689702034	-1	-60	1.795689702034		0				-60	10	0		0	0
_3306.006	24.924287109375	20.9198207855225	1.78728425502777	-1	-60	1.78728425502777		0				-60	10	0		0	0
_3306.006	26.06922265625	19.8242206573486	1.77098548412323	-1	-60	1.77098548412323		0				-60	10	0		0	0
_3306.006	27.18423828125	18.7284984588623	1.75300204753876	-1	-60	1.75300204753876		0				-60	10	0		0	0
_3306.006	28.32917578125	17.631929397583	1.73340308666229	-1	-60	1.73340308666229		0				-60	10	0		0	0
_3306.006	29.456158203125	16.5360832214355	1.71320402622223	-1	-60	1.71320402622223		0				-60	10	0		0	0
_3306.006	30.62303515625	15.4393901824951	1.68979239463806	-1	-60	1.68979239463806		0				-60	10	0		0	0
_3306.006	31.743037109375	14.3436594009399	1.66756701469421	-1	-60	1.66756701469421		0				-60	10	0		0	0
_3306.006	32.90492578125	13.2470817565918	1.64280295372009	-1	-60	1.64280295372009		0				-60	10	0		0	0
_3306.006	33.998	12.1523122787476	1.61613261699677	-1	-60	1.61613261699677		0				-60	10	0		0	0
_3306.006	35.147921875	11.0554876327515	1.58846998214722	-1	-60	1.58846998214722		0				-60	10	0		0	0
_3306.006	36.2958515625	9.95974636077881	1.55761313438416	-1	-60	1.55761313438416		0				-60	10	0		0	0
_3306.006	37.412859375	8.86569118499756	1.52457308769226	-1	-60	1.52457308769226		0				-60	10	0		0	0
_3306.006	38.57575	7.76692533493042	1.48847281932831	-1	-60	1.48847281932831		0				-60	10	0		0	0
_3306.006	39.70772265625	6.67479515075684	1.45079398155212	-1	-60	1.45079398155212		0				-60	10	0		0	0
_3306.006	40.71302734375	5.57565927505493	1.40803778171539	-1	-60	1.40803778171539		0				-60	10	0		0	0
_3306.006	41.69340234375	4.48327970504761	1.36010730266571	-1	-60	1.36010730266571		0				-60	10	0		0	0
_3306.006	42.71068359375	3.38642930984497	1.29980659484863	-1	-60	1.29980659484863		0				-60	10	0		0	0
_3306.006	43.71399609375	2.28860855102539	1.22516477108002	-1	-60	1.22516477108002		0				-60	10	0		0	0
_3306.006	44.72329296875	1.192835688591	1.12731945514679	-1	-60	1.12731945514679		0				-60	10	0		0	0
_3306.007	0.172537796020508	0.0914196744561195	0.000212338462006301	-1	-69.75	0.000212338462006301		0				-69.75	10	0		0	0
_3306.007	1.13396447753906	0.151182904839516	0.0255036614835262	-1	-69.75	0.0255036614835262		0				-69.75	10	0		0	0
_3306.007	2.156228515625	0.327816396951675	0.0986722484230995	-1	-69.75	0.0986722484230995		0				-69.75	10	0		0	0
_3306.007	3.29218798828125	0.629529714584351	0.189597949385643	-1	-69.75	0.189597949385643		0				-69.75	10	0		0	0
_3306.007	4.43313427734375	1.04424917697906	0.280582934617996	-1	-69.75	0.280582934617996		0				-69.75	10	0		0	0
_3306.007	5.5541337890625	1.58477187156677	0.377558648586273	-1	-69.75	0.377558648586273		0				-69.75	10	0		0	0
_3306.007	6.725	2.24433588981628	0.47454759478569	-1	-69.75	0.47454759478569		0				-69.75	10	0		0	0
_3306.007	7.85697021484375	3.02173328399658	0.575976371765137	-1	-69.75	0.575976371765137		0				-69.75	10	0		0	0
_3306.007	9.0168662109375	3.92299938201904	0.671667158603668	-1	-69.75	0.671667158603668		0				-69.75	10	0		0	0
_3306.007	10.1797529296875	4.93521499633789	0.769739270210266	-1	-69.75	0.769739270210266		0				-69.75	10	0		0	0
_3306.007	11.3446357421875	6.072021484375	0.868535816669464	-1	-69.75	0.868535816669464		0				-69.75	10	0		0	0
_3306.007	12.4776025390625	7.32701921463013	0.967941403388977	-1	-69.75	0.967941403388977		0				-69.75	10	0		0	0
_3306.007	13.6115673828125	8.7017765045166	1.06958091259003	-1	-69.75	1.06958091259003		0				-69.75	10	0		0	0
_3306.007	14.752513671875	10.1997928619385	1.16390895843506	-1	-69.75	1.16390895843506		0				-69.75	10	0		0	0
_3306.007	15.8695234375	11.8150320053101	1.26462531089783	-1	-69.75	1.26462531089783		0				-69.75	10	0		0	0
_3306.007	17.005484375	13.5485782623291	1.36187529563904	-1	-69.75	1.36187529563904		0				-69.75	10	0		0	0
_3306.007	18.142439453125	15.4027252197266	1.46376919746399	-1	-69.75	1.46376919746399		0				-69.75	10	0		0	0
_3306.007	19.2843828125	17.374454498291	1.56259834766388	-1	-69.75	1.56259834766388		0				-69.75	10	0		0	0
_3306.007	20.400396484375	19.4742679595947	1.66335296630859	-1	-69.75	1.66335296630859		0				-69.75	10	0		0	0
_3306.007	21.5612890625	21.681282043457	1.76554811000824	-1	-69.75	1.76554811000824		0				-69.75	10	0		0	0
_3306.007	22.822912109375	24.0148143768311	1.87140440940857	-1	-69.75	1.87140440940857	0	0	0	0	0	-69.75	10	0	0	0	0	0	0	0	0	0	0	0
_3306.007	23.96186328125	24.0114326477051	1.89914608001709	-1	-69.75	1.89914608001709		0				-69.75	10	0		0	0
_3306.007	25.21451171875	22.8146686553955	1.8896142244339	-1	-69.75	1.8896142244339		0				-69.75	10	0		0	0
_3306.007	26.37041796875	21.6191082000732	1.87368476390839	-1	-69.75	1.87368476390839		0				-69.75	10	0		0	0
_3306.007	27.563224609375	20.4228229522705	1.85544264316559	-1	-69.75	1.85544264316559		0				-69.75	10	0		0	0
_3306.007	28.7121484375	19.2249660491943	1.83292627334595	-1	-69.75	1.83292627334595		0				-69.75	10	0		0	0
_3306.007	29.796248046875	18.0300064086914	1.81231164932251	-1	-69.75	1.81231164932251		0				-69.75	10	0		0	0
_3306.007	30.927220703125	16.834680557251	1.7899569272995	-1	-69.75	1.7899569272995		0				-69.75	10	0		0	0
_3306.007	32.04722265625	15.6369371414185	1.76705288887024	-1	-69.75	1.76705288887024		0				-69.75	10	0		0	0
_3306.007	33.18816796875	14.4408826828003	1.7398054599762	-1	-69.75	1.7398054599762		0				-69.75	10	0		0	0
_3306.007	34.29520703125	13.2445831298828	1.71406733989716	-1	-69.75	1.71406733989716		0				-69.75	10	0		0	0
_3306.007	35.4022421875	12.0476770401001	1.68234717845917	-1	-69.75	1.68234717845917		0				-69.75	10	0		0	0
_3306.007	36.5401953125	10.8548717498779	1.65134251117706	-1	-69.75	1.65134251117706		0				-69.75	10	0		0	0
_3306.007	37.70607421875	9.6573543548584	1.61867153644562	-1	-69.75	1.61867153644562		0				-69.75	10	0		0	0
_3306.007	38.8410390625	8.45995330810547	1.58029544353485	-1	-69.75	1.58029544353485		0				-69.75	10	0		0	0
_3306.007	39.9999375	7.26580858230591	1.53786218166351	-1	-69.75	1.53786218166351		0				-69.75	10	0		0	0
_3306.007	41.00225390625	6.07117652893066	1.49614906311035	-1	-69.75	1.49614906311035		0				-69.75	10	0		0	0
_3306.007	42.02351953125	4.87243461608887	1.44354724884033	-1	-69.75	1.44354724884033		0				-69.75	10	0		0	0
_3306.007	43.02483984375	3.67984485626221	1.38242030143738	-1	-69.75	1.38242030143738		0				-69.75	10	0		0	0
_3306.007	44.021171875	2.48302459716797	1.29926681518555	-1	-69.75	1.29926681518555		0				-69.75	10	0		0	0
_3306.007	45.0414453125	1.28487062454224	1.19797337055206	-1	-69.75	1.19797337055206		0				-69.75	10	0		0	0
_3306.008	0.168548400878906	0.10082483291626	-0.000664711464196444	-1	-80	-0.000664711464196444		0				-80	10	0		0	0
_3306.008	1.30550512695313	0.161071002483368	0.0287256445735693	-1	-80	0.0287256445735693		0				-80	10	0		0	0
_3306.008	2.46141162109375	0.355573058128357	0.104793034493923	-1	-80	0.104793034493923		0				-80	10	0		0	0
_3306.008	3.58739770507812	0.679863572120667	0.199739143252373	-1	-80	0.199739143252373		0				-80	10	0		0	0
_3306.008	4.73333056640625	1.13273465633392	0.293327391147614	-1	-80	0.293327391147614		0				-80	10	0		0	0
_3306.008	5.86430322265625	1.71599662303925	0.394785046577454	-1	-80	0.394785046577454		0				-80	10	0		0	0
_3306.008	7.02619384765625	2.43423652648926	0.494547963142395	-1	-80	0.494547963142395		0				-80	10	0		0	0
_3306.008	8.2030439453125	3.27236151695251	0.599752366542816	-1	-80	0.599752366542816		0				-80	10	0		0	0
_3306.008	9.3170615234375	4.24715232849121	0.699966490268707	-1	-80	0.699966490268707		0				-80	10	0		0	0
_3306.008	10.4270908203125	5.35281324386597	0.802248179912567	-1	-80	0.802248179912567		0				-80	10	0		0	0
_3306.008	11.5441005859375	6.57835531234741	0.904483318328857	-1	-80	0.904483318328857		0				-80	10	0		0	0
_3306.008	12.7049951171875	7.93754148483276	1.01052176952362	-1	-80	1.01052176952362		0				-80	10	0		0	0
_3306.008	13.875859375	9.42964553833008	1.10814547538757	-1	-80	1.10814547538757		0				-80	10	0		0	0
_3306.008	15.0407431640625	11.0485095977783	1.21176052093506	-1	-80	1.21176052093506		0				-80	10	0		0	0
_3306.008	16.186673828125	12.7988405227661	1.31590640544891	-1	-80	1.31590640544891		0				-80	10	0		0	0
_3306.008	17.44730078125	14.6793088912964	1.42372214794159	-1	-80	1.42372214794159		0				-80	10	0		0	0
_3306.008	18.55633203125	16.6870174407959	1.52719020843506	-1	-80	1.52719020843506		0				-80	10	0		0	0
_3306.008	19.7052578125	18.8328323364258	1.6312495470047	-1	-80	1.6312495470047		0				-80	10	0		0	0
_3306.008	20.95291796875	21.1016597747803	1.74305021762848	-1	-80	1.74305021762848		0				-80	10	0		0	0
_3306.008	22.16966015625	23.4909687042236	1.84989416599274	-1	-80	1.84989416599274		0				-80	10	0		0	0
_3306.008	23.3066171875	26.0222454071045	1.95256626605988	-1	-80	1.95256626605988	0	0	0	0	0	-80	10	0	0	0	0	0	0	0	0	0	0	0
_3306.008	24.44058203125	26.0199527740479	1.98328542709351	-1	-80	1.98328542709351		0				-80	10	0		0	0
_3306.008	25.692232421875	24.7274513244629	1.97550749778748	-1	-80	1.97550749778748		0				-80	10	0		0	0
_3306.008	26.810240234375	23.4222736358643	1.9587653875351	-1	-80	1.9587653875351		0				-80	10	0		0	0
_3306.008	27.925255859375	22.1349620819092	1.9411187171936	-1	-80	1.9411187171936		0				-80	10	0		0	0
_3306.008	29.0243125	20.8326797485352	1.91805744171143	-1	-80	1.91805744171143		0				-80	10	0		0	0
_3306.008	30.1602734375	19.5357074737549	1.8956286907196	-1	-80	1.8956286907196		0				-80	10	0		0	0
_3306.008	31.32615234375	18.240421295166	1.87233674526215	-1	-80	1.87233674526215		0				-80	10	0		0	0
_3306.008	32.458123046875	16.9416332244873	1.84383809566498	-1	-80	1.84383809566498		0				-80	10	0		0	0
_3306.008	33.5930859375	15.6531028747559	1.81866300106049	-1	-80	1.81866300106049		0				-80	10	0		0	0
_3306.008	34.728046875	14.3524971008301	1.78841042518616	-1	-80	1.78841042518616		0				-80	10	0		0	0
_3306.008	35.87597265625	13.0550270080566	1.75861954689026	-1	-80	1.75861954689026		0				-80	10	0		0	0
_3306.008	37.0368671875	11.7609329223633	1.72380661964417	-1	-80	1.72380661964417		0				-80	10	0		0	0
_3306.008	38.1688359375	10.463695526123	1.68740129470825	-1	-80	1.68740129470825		0				-80	10	0		0	0
_3306.008	39.316765625	9.16572952270508	1.64995288848877	-1	-80	1.64995288848877		0				-80	10	0		0	0
_3306.008	40.4746640625	7.87210559844971	1.60853958129883	-1	-80	1.60853958129883		0				-80	10	0		0	0
_3306.008	41.523859375	6.5700249671936	1.56240439414978	-1	-80	1.56240439414978		0				-80	10	0		0	0
_3306.008	42.55210546875	5.27928781509399	1.50916540622711	-1	-80	1.50916540622711		0				-80	10	0		0	0
_3306.008	43.5494375	3.98443984985352	1.44550883769989	-1	-80	1.44550883769989		0				-80	10	0		0	0
_3306.008	44.56371875	2.68898224830627	1.3619213104248	-1	-80	1.3619213104248		0				-80	10	0		0	0
_3306.008	45.581	1.3901379108429	1.25598430633545	-1	-80	1.25598430633545		0				-80	10	0		0	0
_3306.009	0.154586502075195	0.0858538448810577	0.00100629904773086	-1	-90	0.00100629904773086		0				-90	10	0		0	0
_3306.009	1.13795495605469	0.157931938767433	0.0297550167888403	-1	-90	0.0297550167888403		0				-90	10	0		0	0
_3306.009	2.2918662109375	0.36474883556366	0.115617528557777	-1	-90	0.115617528557777		0				-90	10	0		0	0
_3306.009	3.42483374023438	0.714272618293762	0.21668429672718	-1	-90	0.21668429672718		0				-90	10	0		0	0
_3306.009	4.53885205078125	1.199258685112	0.313572764396667	-1	-90	0.313572764396667		0				-90	10	0		0	0
_3306.009	5.64888037109375	1.83033084869385	0.418713748455048	-1	-90	0.418713748455048		0				-90	10	0		0	0
_3306.009	6.79082421875	2.599036693573	0.525788009166718	-1	-90	0.525788009166718		0				-90	10	0		0	0
_3306.009	7.93077294921875	3.50803112983704	0.632072329521179	-1	-90	0.632072329521179		0				-90	10	0		0	0
_3306.009	9.0986474609375	4.55369091033936	0.738854646682739	-1	-90	0.738854646682739		0				-90	10	0		0	0
_3306.009	10.2326123046875	5.74217176437378	0.845234990119934	-1	-90	0.845234990119934		0				-90	10	0		0	0
_3306.009	11.372560546875	7.06767797470093	0.951864302158356	-1	-90	0.951864302158356		0				-90	10	0		0	0
_3306.009	12.5274697265625	8.53443241119385	1.06077361106873	-1	-90	1.06077361106873		0				-90	10	0		0	0
_3306.009	13.687365234375	10.1401405334473	1.16176688671112	-1	-90	1.16176688671112		0				-90	10	0		0	0
_3306.009	14.802380859375	11.8872156143188	1.26930069923401	-1	-90	1.26930069923401		0				-90	10	0		0	0
_3306.009	15.908419921875	13.7715520858765	1.38032901287079	-1	-90	1.38032901287079		0				-90	10	0		0	0
_3306.009	17.041388671875	15.7937517166138	1.48872196674347	-1	-90	1.48872196674347		0				-90	10	0		0	0
_3306.009	18.189314453125	17.9596099853516	1.59928476810455	-1	-90	1.59928476810455		0				-90	10	0		0	0
_3306.009	19.420021484375	20.2624855041504	1.71240544319153	-1	-90	1.71240544319153		0				-90	10	0		0	0
_3306.009	20.647734375	22.7074508666992	1.82134485244751	-1	-90	1.82134485244751		0				-90	10	0		0	0
_3306.009	21.760755859375	25.2879867553711	1.92847096920013	-1	-90	1.92847096920013		0				-90	10	0		0	0
_3306.009	22.897712890625	28.0141143798828	2.0396740436554	-1	-90	2.0396740436554	0	0	0	0	0	-90	10	0	0	0	0	0	0	0	0	0	0	0
_3306.009	24.010732421875	28.0096492767334	2.07076740264893	-1	-90	2.07076740264893		0				-90	10	0		0	0
_3306.009	25.156666015625	26.6124782562256	2.06237077713013	-1	-90	2.06237077713013		0				-90	10	0		0	0
_3306.009	26.25073828125	25.2153091430664	2.04649639129639	-1	-90	2.04649639129639		0				-90	10	0		0	0
_3306.009	27.396669921875	23.818380355835	2.02487516403198	-1	-90	2.02487516403198		0				-90	10	0		0	0
_3306.009	28.523654296875	22.421932220459	2.00396490097046	-1	-90	2.00396490097046		0				-90	10	0		0	0
_3306.009	29.691529296875	21.0266895294189	1.98180365562439	-1	-90	1.98180365562439		0				-90	10	0		0	0
_3306.009	30.82449609375	19.6295127868652	1.95533573627472	-1	-90	1.95533573627472		0				-90	10	0		0	0
_3306.009	31.98638671875	18.2335414886475	1.92966187000275	-1	-90	1.92966187000275		0				-90	10	0		0	0
_3306.009	33.1253359375	16.8384113311768	1.90228021144867	-1	-90	1.90228021144867		0				-90	10	0		0	0
_3306.009	34.26528515625	15.4429159164429	1.87314915657043	-1	-90	1.87314915657043		0				-90	10	0		0	0
_3306.009	35.39226953125	14.0460891723633	1.84236562252045	-1	-90	1.84236562252045		0				-90	10	0		0	0
_3306.009	36.49930859375	12.6478090286255	1.8090204000473	-1	-90	1.8090204000473		0				-90	10	0		0	0
_3306.009	37.624296875	11.2545948028564	1.77194094657898	-1	-90	1.77194094657898		0				-90	10	0		0	0
_3306.009	38.7472890625	9.85775375366211	1.733402967453	-1	-90	1.733402967453		0				-90	10	0		0	0
_3306.009	39.8603125	8.46175289154053	1.68967223167419	-1	-90	1.68967223167419		0				-90	10	0		0	0
_3306.009	41.00923828125	7.06586694717407	1.64032876491547	-1	-90	1.64032876491547		0				-90	10	0		0	0
_3306.009	42.02152734375	5.6694917678833	1.58678042888641	-1	-90	1.58678042888641		0				-90	10	0		0	0
_3306.009	43.02483984375	4.27588701248169	1.51971256732941	-1	-90	1.51971256732941		0				-90	10	0		0	0
_3306.009	44.00322265625	2.87913608551025	1.43931889533997	-1	-90	1.43931889533997		0				-90	10	0		0	0
_3306.009	45.14816015625	1.48201596736908	1.31811726093292	-1	-90	1.31811726093292		0				-90	10	0		0	0
_3306.010	0.174532592773437	0.0865782424807549	0.000937058764975518	-1	-99.75	0.000937058764975518		0				-99.75	10	0		0	0
_3306.010	1.29154296875	0.167590633034706	0.0346849597990513	-1	-99.75	0.0346849597990513		0				-99.75	10	0		0	0
_3306.010	2.30483081054687	0.386601626873016	0.121627621352673	-1	-99.75	0.121627621352673		0				-99.75	10	0		0	0
_3306.010	3.42682763671875	0.761720895767212	0.223982229828835	-1	-99.75	0.223982229828835		0				-99.75	10	0		0	0
_3306.010	4.52688330078125	1.28473782539368	0.327771484851837	-1	-99.75	0.327771484851837		0				-99.75	10	0		0	0
_3306.010	5.699744140625	1.95927357673645	0.434929519891739	-1	-99.75	0.434929519891739		0				-99.75	10	0		0	0
_3306.010	6.8456767578125	2.78424024581909	0.544939398765564	-1	-99.75	0.544939398765564		0				-99.75	10	0		0	0
_3306.010	8.01654345703125	3.75420379638672	0.652599155902863	-1	-99.75	0.652599155902863		0				-99.75	10	0		0	0
_3306.010	9.1674638671875	4.87604427337646	0.761412382125854	-1	-99.75	0.761412382125854		0				-99.75	10	0		0	0
_3306.010	10.2934482421875	6.15048456192017	0.872837722301483	-1	-99.75	0.872837722301483		0				-99.75	10	0		0	0
_3306.010	11.4533447265625	7.57172822952271	0.98260110616684	-1	-99.75	0.98260110616684		0				-99.75	10	0		0	0
_3306.010	12.5703544921875	9.14230823516846	1.09189355373383	-1	-99.75	1.09189355373383		0				-99.75	10	0		0	0
_3306.010	13.6783876953125	10.8643970489502	1.20080280303955	-1	-99.75	1.20080280303955		0				-99.75	10	0		0	0
_3306.010	14.811357421875	12.7334051132202	1.31367719173431	-1	-99.75	1.31367719173431		0				-99.75	10	0		0	0
_3306.010	15.956291015625	14.7553682327271	1.42747509479523	-1	-99.75	1.42747509479523		0				-99.75	10	0		0	0
_3306.010	17.244841796875	16.923885345459	1.54599523544312	-1	-99.75	1.54599523544312		0				-99.75	10	0		0	0
_3306.010	18.4097265625	19.2414951324463	1.65504896640778	-1	-99.75	1.65504896640778		0				-99.75	10	0		0	0
_3306.010	19.56064453125	21.7122974395752	1.76893615722656	-1	-99.75	1.76893615722656		0				-99.75	10	0		0	0
_3306.010	20.6976015625	24.3297786712646	1.8841997385025	-1	-99.75	1.8841997385025		0				-99.75	10	0		0	0
_3306.010	21.839544921875	27.1046810150146	1.99787187576294	-1	-99.75	1.99787187576294		0				-99.75	10	0		0	0
_3306.010	23.4412578125	30.0147953033447	2.12898898124695	-1	-99.75	2.12898898124695		0				-99.75	10	0		0	0
_3306.010	24.576220703125	30.0157623291016	2.15665292739868	-1	-99.75	2.15665292739868	0	0	0	0	0	-99.75	10	0	0	0	0	0	0	0	0	0	0	0
_3306.010	26.22380859375	28.5045051574707	2.15049052238464	-1	-99.75	2.15049052238464		0				-99.75	10	0		0	0
_3306.010	27.433572265625	27.018482208252	2.13259863853455	-1	-99.75	2.13259863853455		0				-99.75	10	0		0	0
_3306.010	28.555568359375	25.5235233306885	2.11286520957947	-1	-99.75	2.11286520957947		0				-99.75	10	0		0	0
_3306.010	29.719455078125	24.0267543792725	2.08930063247681	-1	-99.75	2.08930063247681		0				-99.75	10	0		0	0
_3306.010	30.85641015625	22.532154083252	2.06549596786499	-1	-99.75	2.06549596786499		0				-99.75	10	0		0	0
_3306.010	31.984390625	21.0338115692139	2.03869557380676	-1	-99.75	2.03869557380676		0				-99.75	10	0		0	0
_3306.010	33.04255859375	19.5369148254395	2.01255536079407	-1	-99.75	2.01255536079407		0				-99.75	10	0		0	0
_3306.010	34.2553125	18.0472583770752	1.98326694965363	-1	-99.75	1.98326694965363		0				-99.75	10	0		0	0
_3306.010	35.3962578125	16.5440769195557	1.95396029949188	-1	-99.75	1.95396029949188		0				-99.75	10	0		0	0
_3306.010	36.53620703125	15.0511522293091	1.92285811901093	-1	-99.75	1.92285811901093		0				-99.75	10	0		0	0
_3306.010	37.67416015625	13.5539989471436	1.88729703426361	-1	-99.75	1.88729703426361		0				-99.75	10	0		0	0
_3306.010	38.84502734375	12.0550289154053	1.85088670253754	-1	-99.75	1.85088670253754		0				-99.75	10	0		0	0
_3306.010	39.98697265625	10.5625734329224	1.81033146381378	-1	-99.75	1.81033146381378		0				-99.75	10	0		0	0
_3306.010	41.12492578125	9.06274700164795	1.76542353630066	-1	-99.75	1.76542353630066		0				-99.75	10	0		0	0
_3306.010	42.269859375	7.56919288635254	1.71287178993225	-1	-99.75	1.71287178993225		0				-99.75	10	0		0	0
_3306.010	43.25621875	6.07369947433472	1.65791547298431	-1	-99.75	1.65791547298431		0				-99.75	10	0		0	0
_3306.010	44.39616796875	4.57735395431519	1.58805465698242	-1	-99.75	1.58805465698242		0				-99.75	10	0		0	0
_3306.010	45.387515625	3.08027625083923	1.50438368320465	-1	-99.75	1.50438368320465		0				-99.75	10	0		0	0
_3306.010	46.5344453125	1.58439755439758	1.38154780864716	-1	-99.75	1.38154780864716		0				-99.75	10	0		0	0
_3306.011	0.180516296386719	0.0892102420330048	-0.000775496824644506	-1	-110	-0.000775496824644506		0				-110	10	0		0	0
_3306.011	1.29952172851563	0.16587620973587	0.036882184445858	-1	-110	0.036882184445858		0				-110	10	0		0	0
_3306.011	2.30881958007812	0.407464385032654	0.125283464789391	-1	-110	0.125283464789391		0				-110	10	0		0	0
_3306.011	3.44976586914062	0.808541297912598	0.229669034481049	-1	-110	0.229669034481049		0				-110	10	0		0	0
_3306.011	4.58971435546875	1.3640353679657	0.3383649289608	-1	-110	0.3383649289608		0				-110	10	0		0	0
_3306.011	5.781525390625	2.0814311504364	0.451574295759201	-1	-110	0.451574295759201		0				-110	10	0		0	0
_3306.011	6.9354365234375	2.96277952194214	0.565295159816742	-1	-110	0.565295159816742		0				-110	10	0		0	0
_3306.011	8.02551806640625	3.99890351295471	0.676162838935852	-1	-110	0.676162838935852		0				-110	10	0		0	0
_3306.011	9.1794296875	5.19620037078857	0.791165709495544	-1	-110	0.791165709495544		0				-110	10	0		0	0
_3306.011	10.295443359375	6.56046295166016	0.904344916343689	-1	-110	0.904344916343689		0				-110	10	0		0	0
_3306.011	11.43140234375	8.07201099395752	1.02405071258545	-1	-110	1.02405071258545		0				-110	10	0		0	0
_3306.011	12.582322265625	9.74738216400146	1.13456165790558	-1	-110	1.13456165790558		0				-110	10	0		0	0
_3306.011	13.7412197265625	11.5821084976196	1.25375497341156	-1	-110	1.25375497341156		0				-110	10	0		0	0
_3306.011	14.8811689453125	13.5783615112305	1.371462225914	-1	-110	1.371462225914		0				-110	10	0		0	0
_3306.011	16.03009375	15.7321557998657	1.49185621738434	-1	-110	1.49185621738434		0				-110	10	0		0	0
_3306.011	17.2298828125	18.0492858886719	1.61482179164886	-1	-110	1.61482179164886		0				-110	10	0		0	0
_3306.011	18.48352734375	20.5219039916992	1.73721575737	-1	-110	1.73721575737		0				-110	10	0		0	0
_3306.011	19.60751953125	23.1558055877686	1.85195291042328	-1	-110	1.85195291042328		0				-110	10	0		0	0
_3306.011	20.82126953125	25.9509925842285	1.9750874042511	-1	-110	1.9750874042511		0				-110	10	0		0	0
_3306.011	22.58754296875	28.8957557678223	2.11413478851318	-1	-110	2.11413478851318		0				-110	10	0		0	0
_3306.011	24.09351171875	32.0105018615723	2.20742750167847	-1	-110	2.20742750167847	0	0	0	0	0	-110	10	0	0	0	0	0	0	0	0	0	0	0
_3306.011	25.23146484375	32.0085716247559	2.23134231567383	-1	-110	2.23134231567383		0				-110	10	0		0	0
_3306.011	26.592822265625	30.4147396087646	2.22129106521606	-1	-110	2.22129106521606		0				-110	10	0		0	0
_3306.011	28.26135546875	28.8216304779053	2.20534801483154	-1	-110	2.20534801483154		0				-110	10	0		0	0
_3306.011	29.429228515625	27.2215194702148	2.18801856040955	-1	-110	2.18801856040955		0				-110	10	0		0	0
_3306.011	30.5921171875	25.6240653991699	2.18351817131042	-1	-110	2.18351817131042		0				-110	10	0		0	0
_3306.011	31.768966796875	24.0295066833496	2.15987014770508	-1	-110	2.15987014770508		0				-110	10	0		0	0
_3306.011	32.924875	22.4341011047363	2.13245558738708	-1	-110	2.13245558738708		0				-110	10	0		0	0
_3306.011	34.050859375	20.8379669189453	2.10693359375	-1	-110	2.10693359375		0				-110	10	0		0	0
_3306.011	35.18781640625	19.2407455444336	2.07656955718994	-1	-110	2.07656955718994		0				-110	10	0		0	0
_3306.011	36.28887109375	17.6461753845215	2.04591488838196	-1	-110	2.04591488838196		0				-110	10	0		0	0
_3306.011	37.44377734375	16.047981262207	2.01426768302917	-1	-110	2.01426768302917		0				-110	10	0		0	0
_3306.011	38.61065625	14.4530401229858	1.97712767124176	-1	-110	1.97712767124176		0				-110	10	0		0	0
_3306.011	39.74162890625	12.8555583953857	1.93764293193817	-1	-110	1.93764293193817		0				-110	10	0		0	0
_3306.011	40.8775859375	11.2610893249512	1.89596569538116	-1	-110	1.89596569538116		0				-110	10	0		0	0
_3306.011	42.01753515625	9.66287136077881	1.84806168079376	-1	-110	1.84806168079376		0				-110	10	0		0	0
_3306.011	43.168453125	8.06802654266357	1.79672837257385	-1	-110	1.79672837257385		0				-110	10	0		0	0
_3306.011	44.2934453125	6.47184658050537	1.73493099212646	-1	-110	1.73493099212646		0				-110	10	0		0	0
_3306.011	45.28977734375	4.87348461151123	1.66784405708313	-1	-110	1.66784405708313		0				-110	10	0		0	0
_3306.011	46.281125	3.28054714202881	1.58149087429047	-1	-110	1.58149087429047		0				-110	10	0		0	0
_3306.011	47.4160859375	1.68071842193604	1.45124173164368	-1	-110	1.45124173164368		0				-110	10	0		0	0
_3306.012	0.176527297973633	0.094462163746357	-0.000512381782755256	-1	-120	-0.000512381782755256		0				-120	10	0		0	0
_3306.012	1.3174736328125	0.178130686283112	0.0354142859578133	-1	-120	0.0354142859578133		0				-120	10	0		0	0
_3306.012	2.36566772460937	0.433965444564819	0.130527228116989	-1	-120	0.130527228116989		0				-120	10	0		0	0
_3306.012	3.50860864257813	0.857378005981445	0.238088518381119	-1	-120	0.238088518381119		0				-120	10	0		0	0
_3306.012	4.64656298828125	1.44957482814789	0.350140124559402	-1	-120	0.350140124559402		0				-120	10	0		0	0
_3306.012	5.78850634765625	2.21248650550842	0.464780271053314	-1	-120	0.464780271053314		0				-120	10	0		0	0
_3306.012	6.95638037109375	3.14538741111755	0.584335505962372	-1	-120	0.584335505962372		0				-120	10	0		0	0
_3306.012	8.09533203125	4.25081062316895	0.700686633586884	-1	-120	0.700686633586884		0				-120	10	0		0	0
_3306.012	9.2512392578125	5.519700050354	0.815772533416748	-1	-120	0.815772533416748		0				-120	10	0		0	0
_3306.012	10.4051494140625	6.96521329879761	0.933456718921661	-1	-120	0.933456718921661		0				-120	10	0		0	0
_3306.012	11.5740205078125	8.57636165618896	1.05303311347961	-1	-120	1.05303311347961		0				-120	10	0		0	0
_3306.012	12.732919921875	10.3591804504395	1.16572737693787	-1	-120	1.16572737693787		0				-120	10	0		0	0
_3306.012	13.8918173828125	12.308837890625	1.28554844856262	-1	-120	1.28554844856262		0				-120	10	0		0	0
_3306.012	15.03775	14.4300413131714	1.40704071521759	-1	-120	1.40704071521759		0				-120	10	0		0	0
_3306.012	16.2664609375	16.7202548980713	1.53380930423737	-1	-120	1.53380930423737		0				-120	10	0		0	0
_3306.012	17.540052734375	19.1768207550049	1.65231168270111	-1	-120	1.65231168270111		0				-120	10	0		0	0
_3306.012	18.7009453125	21.8098812103271	1.77274882793427	-1	-120	1.77274882793427		0				-120	10	0		0	0
_3306.012	19.849869140625	24.609899520874	1.89486706256866	-1	-120	1.89486706256866		0				-120	10	0		0	0
_3306.012	21.956232421875	27.5827941894531	2.04895210266113	-1	-120	2.04895210266113		0				-120	10	0		0	0
_3306.012	23.64371484375	30.7063541412354	2.16083025932312	-1	-120	2.16083025932312		0				-120	10	0		0	0
_3306.012	25.018037109375	34.0153541564941	2.26288175582886	-1	-120	2.26288175582886	0	0	0	0	0	-120	10	0	0	0	0	0	0	0	0	0	0	0
_3306.012	26.155990234375	34.0118522644043	2.29268860816956	-1	-120	2.29268860816956		0				-120	10	0		0	0
_3306.012	27.78562890625	32.3278350830078	2.28090453147888	-1	-120	2.28090453147888		0				-120	10	0		0	0
_3306.012	28.9545	30.6236572265625	2.26600122451782	-1	-120	2.26600122451782		0				-120	10	0		0	0
_3306.012	30.511333984375	28.9133224487305	2.24555230140686	-1	-120	2.24555230140686		0				-120	10	0		0	0
_3306.012	31.651283203125	27.2329292297363	2.22475695610046	-1	-120	2.22475695610046		0				-120	10	0		0	0
_3306.012	32.7812578125	25.5384101867676	2.20181155204773	-1	-120	2.20181155204773		0				-120	10	0		0	0
_3306.012	33.923203125	23.8459415435791	2.17555093765259	-1	-120	2.17555093765259		0				-120	10	0		0	0
_3306.012	35.09506640625	22.1451396942139	2.14545893669128	-1	-120	2.14545893669128		0				-120	10	0		0	0
_3306.012	36.24798046875	20.4475955963135	2.11499786376953	-1	-120	2.11499786376953		0				-120	10	0		0	0
_3306.012	37.460734375	18.7560863494873	2.08413982391357	-1	-120	2.08413982391357		0				-120	10	0		0	0
_3306.012	38.616640625	17.0564823150635	2.04986619949341	-1	-120	2.04986619949341		0				-120	10	0		0	0
_3306.012	39.7665625	15.360011100769	2.01377844810486	-1	-120	2.01377844810486		0				-120	10	0		0	0
_3306.012	40.916484375	13.6605176925659	1.97431659698486	-1	-120	1.97431659698486		0				-120	10	0		0	0
_3306.012	42.09333203125	11.9658460617065	1.92978656291962	-1	-120	1.92978656291962		0				-120	10	0		0	0
_3306.012	43.20834765625	10.2756357192993	1.88141167163849	-1	-120	1.88141167163849		0				-120	10	0		0	0
_3306.012	44.35926953125	8.57056713104248	1.82677316665649	-1	-120	1.82677316665649		0				-120	10	0		0	0
_3306.012	45.50519921875	6.87768363952637	1.76443564891815	-1	-120	1.76443564891815		0				-120	10	0		0	0
_3306.012	46.48158984375	5.18225574493408	1.69450056552887	-1	-120	1.69450056552887		0				-120	10	0		0	0
_3306.012	47.49886328125	3.48440361022949	1.60399305820465	-1	-120	1.60399305820465		0				-120	10	0		0	0
_3306.012	48.65277734375	1.78823113441467	1.4687032699585	-1	-120	1.4687032699585		0				-120	10	0		0	0
_3306.013	0.17553010559082	0.0951382741332054	0.000577006547246128	-1	-130	0.000577006547246128		0				-130	10	0		0	0
_3306.013	1.28555883789063	0.184722751379013	0.0389132425189018	-1	-130	0.0389132425189018		0				-130	10	0		0	0
_3306.013	2.34073486328125	0.455287009477615	0.135170921683311	-1	-130	0.135170921683311		0				-130	10	0		0	0
_3306.013	3.4856708984375	0.903208434581757	0.245944872498512	-1	-130	0.245944872498512		0				-130	10	0		0	0
_3306.013	4.603677734375	1.53090071678162	0.362856954336166	-1	-130	0.362856954336166		0				-130	10	0		0	0
_3306.013	5.71370703125	2.34077715873718	0.481535911560059	-1	-130	0.481535911560059		0				-130	10	0		0	0
_3306.013	6.890556640625	3.33090472221375	0.604742169380188	-1	-130	0.604742169380188		0				-130	10	0		0	0
_3306.013	8.05843212890625	4.49693489074707	0.724887371063232	-1	-130	0.724887371063232		0				-130	10	0		0	0
_3306.013	9.1973828125	5.84502267837524	0.84499979019165	-1	-130	0.84499979019165		0				-130	10	0		0	0
_3306.013	10.3443125	7.37275218963623	0.964520990848541	-1	-130	0.964520990848541		0				-130	10	0		0	0
_3306.013	11.4643154296875	9.07746410369873	1.08555591106415	-1	-130	1.08555591106415		0				-130	10	0		0	0
_3306.013	12.595287109375	10.9657974243164	1.20532619953156	-1	-130	1.20532619953156		0				-130	10	0		0	0
_3306.013	13.7312470703125	13.0352153778076	1.33132791519165	-1	-130	1.33132791519165		0				-130	10	0		0	0
_3306.013	14.8961298828125	15.2787132263184	1.45973479747772	-1	-130	1.45973479747772		0				-130	10	0		0	0
_3306.013	16.04305859375	17.7105369567871	1.5830602645874	-1	-130	1.5830602645874		0				-130	10	0		0	0
_3306.013	17.1830078125	20.3085918426514	1.7082097530365	-1	-130	1.7082097530365		0				-130	10	0		0	0
_3306.013	18.45460546875	23.0930404663086	1.83944380283356	-1	-130	1.83944380283356		0				-130	10	0		0	0
_3306.013	19.6145	26.0588150024414	1.96291518211365	-1	-130	1.96291518211365		0				-130	10	0		0	0
_3306.013	21.990140625	29.2015705108643	2.12664866447449	-1	-130	2.12664866447449		0				-130	10	0		0	0
_3306.013	23.550962890625	32.5137062072754	2.22579669952393	-1	-130	2.22579669952393		0				-130	10	0		0	0
_3306.013	25.19955078125	36.0039176940918	2.34814286231995	-1	-130	2.34814286231995	0	0	0	0	0	-130	10	0	0	0	0	0	0	0	0	0	0	0
_3306.013	26.31157421875	36.0023498535156	2.37379050254822	-1	-130	2.37379050254822		0				-130	10	0		0	0
_3306.013	27.47346484375	34.2279052734375	2.36408591270447	-1	-130	2.36408591270447		0				-130	10	0		0	0
_3306.013	28.715140625	32.4277458190918	2.34433031082153	-1	-130	2.34433031082153		0				-130	10	0		0	0
_3306.013	30.302890625	30.6342315673828	2.3245747089386	-1	-130	2.3245747089386		0				-130	10	0		0	0
_3306.013	31.91258203125	28.8183841705322	2.30481910705566	-1	-130	2.30481910705566		0				-130	10	0		0	0
_3306.013	33.0844453125	27.041166305542	2.28021121025085	-1	-130	2.28021121025085		0				-130	10	0		0	0
_3306.013	34.2233984375	25.2447547912598	2.25005793571472	-1	-130	2.25005793571472		0				-130	10	0		0	0
_3306.013	35.3613515625	23.4468898773193	2.22094440460205	-1	-130	2.22094440460205		0				-130	10	0		0	0
_3306.013	36.479359375	21.6518020629883	2.197749376297	-1	-130	2.197749376297		0				-130	10	0		0	0
_3306.013	37.64025390625	19.855260848999	2.16467547416687	-1	-130	2.16467547416687		0				-130	10	0		0	0
_3306.013	38.7762109375	18.0588359832764	2.1308445930481	-1	-130	2.1308445930481		0				-130	10	0		0	0
_3306.013	39.89222265625	16.2604732513428	2.09448432922363	-1	-130	2.09448432922363		0				-130	10	0		0	0
_3306.013	41.06209375	14.4658489227295	2.05563616752625	-1	-130	2.05563616752625		0				-130	10	0		0	0
_3306.013	42.23694921875	12.6695280075073	2.00938415527344	-1	-130	2.00938415527344		0				-130	10	0		0	0
_3306.013	43.355953125	10.8718700408936	1.96061646938324	-1	-130	1.96061646938324		0				-130	10	0		0	0
_3306.013	44.4919140625	9.07565307617188	1.90671622753143	-1	-130	1.90671622753143		0				-130	10	0		0	0
_3306.013	45.6238828125	7.28123807907104	1.84422135353088	-1	-130	1.84422135353088		0				-130	10	0		0	0
_3306.013	46.765828125	5.48331165313721	1.77121639251709	-1	-130	1.77121639251709		0				-130	10	0		0	0
_3306.013	47.78310546875	3.68875503540039	1.68277168273926	-1	-130	1.68277168273926		0				-130	10	0		0	0
_3306.013	48.92903515625	1.89104735851288	1.54376578330994	-1	-130	1.54376578330994		0				-130	10	0		0	0
_3306.014	0.180516204833984	0.0922044366598129	-0.00132942281197757	-1	-140	-0.00132942281197757		0				-140	10	0		0	0
_3306.014	1.26261987304687	0.188670754432678	0.0419044159352779	-1	-140	0.0419044159352779		0				-140	10	0		0	0
_3306.014	2.319791015625	0.47468888759613	0.141582489013672	-1	-140	0.141582489013672		0				-140	10	0		0	0
_3306.014	3.44178784179688	0.946636199951172	0.260157287120819	-1	-140	0.260157287120819		0				-140	10	0		0	0
_3306.014	4.55480859375	1.60970318317413	0.378860175609589	-1	-140	0.378860175609589		0				-140	10	0		0	0
_3306.014	5.7306611328125	2.46449208259583	0.502417922019958	-1	-140	0.502417922019958		0				-140	10	0		0	0
_3306.014	6.86662060546875	3.50749969482422	0.628961265087128	-1	-140	0.628961265087128		0				-140	10	0		0	0
_3306.014	8.00956103515625	4.73993158340454	0.754414558410645	-1	-140	0.754414558410645		0				-140	10	0		0	0
_3306.014	9.158486328125	6.16528606414795	0.879216432571411	-1	-140	0.879216432571411		0				-140	10	0		0	0
_3306.014	10.291453125	7.77619743347168	1.00579047203064	-1	-140	1.00579047203064		0				-140	10	0		0	0
_3306.014	11.4064697265625	9.57821559906006	1.12464678287506	-1	-140	1.12464678287506		0				-140	10	0		0	0
_3306.014	12.5155009765625	11.5715808868408	1.25250852108002	-1	-140	1.25250852108002		0				-140	10	0		0	0
_3306.014	13.6694130859375	13.7584648132324	1.38097059726715	-1	-140	1.38097059726715		0				-140	10	0		0	0
_3306.014	14.8213291015625	16.1220836639404	1.51169490814209	-1	-140	1.51169490814209		0				-140	10	0		0	0
_3306.014	15.946318359375	18.6867027282715	1.6422905921936	-1	-140	1.6422905921936		0				-140	10	0		0	0
_3306.014	17.097236328125	21.4350605010986	1.7727210521698	-1	-140	1.7727210521698		0				-140	10	0		0	0
_3306.014	18.233197265625	24.3750019073486	1.90427887439728	-1	-140	1.90427887439728		0				-140	10	0		0	0
_3306.014	19.33026171875	27.5033931732178	2.03512716293335	-1	-140	2.03512716293335		0				-140	10	0		0	0
_3306.014	21.70291015625	30.8202362060547	2.20742750167847	-1	-140	2.20742750167847		0				-140	10	0		0	0
_3306.014	23.35748046875	34.3231201171875	2.3176429271698	-1	-140	2.3176429271698		0				-140	10	0		0	0
_3306.014	25.62241796875	38.0235252380371	2.45766520500183	-1	-140	2.45766520500183	0	0	0	0	0	-140	10	0	0	0	0	0	0	0	0	0	0	0
_3306.014	26.763365234375	38.0228004455566	2.48157978057861	-1	-140	2.48157978057861		0				-140	10	0		0	0
_3306.014	28.26733984375	36.1132583618164	2.46875596046448	-1	-140	2.46875596046448		0				-140	10	0		0	0
_3306.014	29.56287109375	34.2203826904297	2.45211982727051	-1	-140	2.45211982727051		0				-140	10	0		0	0
_3306.014	31.111728515625	32.3206253051758	2.42300629615784	-1	-140	2.42300629615784		0				-140	10	0		0	0
_3306.014	32.3663671875	30.431978225708	2.38834738731384	-1	-140	2.38834738731384		0				-140	10	0		0	0
_3306.014	33.87133984375	28.5247402191162	2.36928486824036	-1	-140	2.36928486824036		0				-140	10	0		0	0
_3306.014	35.055171875	26.6435775756836	2.34571671485901	-1	-140	2.34571671485901		0				-140	10	0		0	0
_3306.014	36.199109375	24.7485313415527	2.32006907463074	-1	-140	2.32006907463074		0				-140	10	0		0	0
_3306.014	37.37097265625	22.8490142822266	2.28956913948059	-1	-140	2.28956913948059		0				-140	10	0		0	0
_3306.014	38.5518125	20.9563770294189	2.27466583251953	-1	-140	2.27466583251953		0				-140	10	0		0	0
_3306.014	39.6867734375	19.0583019256592	2.22406387329102	-1	-140	2.22406387329102		0				-140	10	0		0	0
_3306.014	40.834703125	17.160343170166	2.1896390914917	-1	-140	2.1896390914917		0				-140	10	0		0	0
_3306.014	41.9397421875	15.2666034698486	2.14834403991699	-1	-140	2.14834403991699		0				-140	10	0		0	0
_3306.014	43.08667578125	13.3670625686646	2.10426568984985	-1	-140	2.10426568984985		0				-140	10	0		0	0
_3306.014	44.21864453125	11.4718589782715	2.05237722396851	-1	-140	2.05237722396851		0				-140	10	0		0	0
_3306.014	45.33665234375	9.57447338104248	1.99681007862091	-1	-140	1.99681007862091		0				-140	10	0		0	0
_3306.014	46.473609375	7.67949199676514	1.93535339832306	-1	-140	1.93535339832306		0				-140	10	0		0	0
_3306.014	47.60757421875	5.78256845474243	1.85874283313751	-1	-140	1.85874283313751		0				-140	10	0		0	0
_3306.014	48.74453125	3.88828873634338	1.76509094238281	-1	-140	1.76509094238281		0				-140	10	0		0	0
_3306.014	49.89245703125	1.98892557621002	1.62334251403809	-1	-140	1.62334251403809		0				-140	10	0		0	0
_3306.015	0.181514205932617	0.116870366036892	0.00178179598879069	-1	-150	0.00178179598879069		0				-150	10	0		0	0
_3306.015	1.19978845214844	0.213698878884315	0.0428276360034943	-1	-150	0.0428276360034943		0				-150	10	0		0	0
_3306.015	2.2350185546875	0.513963580131531	0.143982827663422	-1	-150	0.143982827663422		0				-150	10	0		0	0
_3306.015	3.34205517578125	1.01198923587799	0.260729730129242	-1	-150	0.260729730129242		0				-150	10	0		0	0
_3306.015	4.4720302734375	1.71200048923492	0.38525328040123	-1	-150	0.38525328040123		0				-150	10	0		0	0
_3306.015	5.6438935546875	2.61109781265259	0.510943531990051	-1	-150	0.510943531990051		0				-150	10	0		0	0
_3306.015	6.7469423828125	3.71012473106384	0.639254689216614	-1	-150	0.639254689216614		0				-150	10	0		0	0
_3306.015	7.88489697265625	5.00762987136841	0.76599109172821	-1	-150	0.76599109172821		0				-150	10	0		0	0
_3306.015	9.0398046875	6.50518083572388	0.894707202911377	-1	-150	0.894707202911377		0				-150	10	0		0	0
_3306.015	10.1488359375	8.20048046112061	1.02280902862549	-1	-150	1.02280902862549		0				-150	10	0		0	0
_3306.015	11.2538779296875	10.1012544631958	1.14510869979858	-1	-150	1.14510869979858		0				-150	10	0		0	0
_3306.015	12.537443359375	12.1959085464478	1.28202199935913	-1	-150	1.28202199935913		0				-150	10	0		0	0
_3306.015	13.7990654296875	14.4953079223633	1.41541385650635	-1	-150	1.41541385650635		0				-150	10	0		0	0
_3306.015	15.09459765625	16.9902744293213	1.55196797847748	-1	-150	1.55196797847748		0				-150	10	0		0	0
_3306.015	16.21559765625	19.6857604980469	1.68208396434784	-1	-150	1.68208396434784		0				-150	10	0		0	0
_3306.015	17.342580078125	22.584056854248	1.81790602207184	-1	-150	1.81790602207184		0				-150	10	0		0	0
_3306.015	18.51244921875	25.6769561767578	1.95331406593323	-1	-150	1.95331406593323		0				-150	10	0		0	0
_3306.015	20.07726171875	28.936092376709	2.10279774665833	-1	-150	2.10279774665833		0				-150	10	0		0	0
_3306.015	21.728841796875	32.4531021118164	2.23307514190674	-1	-150	2.23307514190674		0				-150	10	0		0	0
_3306.015	24.103484375	36.1247673034668	2.38626790046692	-1	-150	2.38626790046692		0				-150	10	0		0	0
_3306.015	25.8587890625	40.0166549682617	2.50549459457397	-1	-150	2.50549459457397	0	0	0	0	0	-150	10	0	0	0	0	0	0	0	0	0	0	0
_3306.015	27.00073046875	40.0162925720215	2.52906274795532	-1	-150	2.52906274795532		0				-150	10	0		0	0
_3306.015	28.809888671875	38.0409469604492	2.52421045303345	-1	-150	2.52421045303345		0				-150	10	0		0	0
_3306.015	30.387666015625	36.0244407653809	2.5075740814209	-1	-150	2.5075740814209		0				-150	10	0		0	0
_3306.015	31.95945703125	34.0336570739746	2.48400616645813	-1	-150	2.48400616645813		0				-150	10	0		0	0
_3306.015	33.64794140625	32.0373191833496	2.45801186561584	-1	-150	2.45801186561584		0				-150	10	0		0	0
_3306.015	35.23169921875	30.0334968566895	2.42820525169373	-1	-150	2.42820525169373		0				-150	10	0		0	0
_3306.015	36.39059765625	28.0681896209717	2.39874505996704	-1	-150	2.39874505996704		0				-150	10	0		0	0
_3306.015	37.5325390625	26.0707664489746	2.37587022781372	-1	-150	2.37587022781372		0				-150	10	0		0	0
_3306.015	38.70241015625	24.0731010437012	2.34918284416199	-1	-150	2.34918284416199		0				-150	10	0		0	0
_3306.015	39.853328125	22.0783309936523	2.3301203250885	-1	-150	2.3301203250885		0				-150	10	0		0	0
_3306.015	40.9892890625	20.0805377960205	2.2777853012085	-1	-150	2.2777853012085		0				-150	10	0		0	0
_3306.015	42.12225390625	18.0849132537842	2.23550128936768	-1	-150	2.23550128936768		0				-150	10	0		0	0
_3306.015	43.26120703125	16.0861434936523	2.20334410667419	-1	-150	2.20334410667419		0				-150	10	0		0	0
_3306.015	44.41212890625	14.0920743942261	2.1569344997406	-1	-150	2.1569344997406		0				-150	10	0		0	0
_3306.015	45.60194140625	12.0932884216309	2.10568284988403	-1	-150	2.10568284988403		0				-150	10	0		0	0
_3306.015	46.74089453125	10.0964250564575	2.04988932609558	-1	-150	2.04988932609558		0				-150	10	0		0	0
_3306.015	47.91076171875	8.10148143768311	1.98266220092773	-1	-150	1.98266220092773		0				-150	10	0		0	0
_3306.015	49.05170703125	6.10785484313965	1.9034389257431	-1	-150	1.9034389257431		0				-150	10	0		0	0
_3306.015	50.19165625	4.10346984863281	1.80919122695923	-1	-150	1.80919122695923		0				-150	10	0		0	0
_3306.015	51.23586328125	2.10993623733521	1.67714500427246	-1	-150	1.67714500427246		0				-150	10	0		0	0
_3306.016	0.17553010559082	0.124959543347359	-0.000577006605453789	-1	-160	-0.000577006605453789		0				-160	10	0		0	0
_3306.016	1.34539880371094	0.234344363212585	0.0435338914394379	-1	-160	0.0435338914394379		0				-160	10	0		0	0
_3306.016	2.47338037109375	0.542094588279724	0.145002976059914	-1	-160	0.145002976059914		0				-160	10	0		0	0
_3306.016	3.5694462890625	1.0676474571228	0.266462743282318	-1	-160	0.266462743282318		0				-160	10	0		0	0
_3306.016	4.6764833984375	1.80146372318268	0.392592579126358	-1	-160	0.392592579126358		0				-160	10	0		0	0
_3306.016	5.7825224609375	2.74523210525513	0.518896698951721	-1	-160	0.518896698951721		0				-160	10	0		0	0
_3306.016	6.94142138671875	3.90039873123169	0.649312615394592	-1	-160	0.649312615394592		0				-160	10	0		0	0
_3306.016	8.07339111328125	5.26189088821411	0.781112551689148	-1	-160	0.781112551689148		0				-160	10	0		0	0
_3306.016	9.21333984375	6.8406925201416	0.911614894866943	-1	-160	0.911614894866943		0				-160	10	0		0	0
_3306.016	10.3532890625	8.6174840927124	1.04779887199402	-1	-160	1.04779887199402		0				-160	10	0		0	0
_3306.016	11.4782783203125	10.6120615005493	1.17779314517975	-1	-160	1.17779314517975		0				-160	10	0		0	0
_3306.016	12.6571220703125	12.8142833709717	1.31579113006592	-1	-160	1.31579113006592		0				-160	10	0		0	0
_3306.016	13.9406875	15.2247495651245	1.46140575408936	-1	-160	1.46140575408936		0				-160	10	0		0	0
_3306.016	15.187349609375	17.8470802307129	1.60161137580872	-1	-160	1.60161137580872		0				-160	10	0		0	0
_3306.016	16.3412626953125	20.6752414703369	1.73647272586823	-1	-160	1.73647272586823		0				-160	10	0		0	0
_3306.016	17.588921875	23.7167167663574	1.88014233112335	-1	-160	1.88014233112335		0				-160	10	0		0	0
_3306.016	18.718896484375	26.9671630859375	2.01280903816223	-1	-160	2.01280903816223		0				-160	10	0		0	0
_3306.016	21.3917421875	30.3797416687012	2.19721412658691	-1	-160	2.19721412658691		0				-160	10	0		0	0
_3306.016	23.106154296875	34.0600967407227	2.30759215354919	-1	-160	2.30759215354919		0				-160	10	0		0	0
_3306.016	24.83253515625	37.9572868347168	2.4344437122345	-1	-160	2.4344437122345		0				-160	10	0		0	0
_3306.016	26.40233203125	42.0370330810547	2.56094908714294	-1	-160	2.56094908714294	0	0	0	0	0	-160	10	0	0	0	0	0	0	0	0	0	0	0
_3306.016	27.53729296875	42.036190032959	2.59734082221985	-1	-160	2.59734082221985		0				-160	10	0		0	0
_3306.016	29.187875	39.9201927185059	2.61155104637146	-1	-160	2.61155104637146		0				-160	10	0		0	0
_3306.016	30.757673828125	37.8326950073242	2.56961369514465	-1	-160	2.56961369514465		0				-160	10	0		0	0
_3306.016	32.433189453125	35.730712890625	2.56892061233521	-1	-160	2.56892061233521		0				-160	10	0		0	0
_3306.016	34.14361328125	33.6513137817383	2.52767634391785	-1	-160	2.52767634391785		0				-160	10	0		0	0
_3306.016	35.76626953125	31.5592422485352	2.49960255622864	-1	-160	2.49960255622864		0				-160	10	0		0	0
_3306.016	37.35301953125	29.4578742980957	2.46806311607361	-1	-160	2.46806311607361		0				-160	10	0		0	0
_3306.016	38.59769140625	27.3804111480713	2.44241547584534	-1	-160	2.44241547584534		0				-160	10	0		0	0
_3306.016	39.7755390625	25.2853202819824	2.40602350234985	-1	-160	2.40602350234985		0				-160	10	0		0	0
_3306.016	40.8905546875	23.1851577758789	2.37205767631531	-1	-160	2.37205767631531		0				-160	10	0		0	0
_3306.016	42.06141796875	21.088249206543	2.34225106239319	-1	-160	2.34225106239319		0				-160	10	0		0	0
_3306.016	43.20236328125	18.9944763183594	2.29927396774292	-1	-160	2.29927396774292		0				-160	10	0		0	0
_3306.016	44.31538671875	16.8962287902832	2.2604558467865	-1	-160	2.2604558467865		0				-160	10	0		0	0
_3306.016	45.46231640625	14.8009929656982	2.20846748352051	-1	-160	2.20846748352051		0				-160	10	0		0	0
_3306.016	46.6162265625	12.7032127380371	2.16646647453308	-1	-160	2.16646647453308		0				-160	10	0		0	0
_3306.016	47.72825	10.607232093811	2.10662436485291	-1	-160	2.10662436485291		0				-160	10	0		0	0
_3306.016	48.80636328125	8.50858497619629	2.04212045669556	-1	-160	2.04212045669556		0				-160	10	0		0	0
_3306.016	49.9473125	6.41173553466797	1.96032571792603	-1	-160	1.96032571792603		0				-160	10	0		0	0
_3306.016	51.09923046875	4.31740713119507	1.86039090156555	-1	-160	1.86039090156555		0				-160	10	0		0	0
_3306.016	52.23718359375	2.2200448513031	1.72312355041504	-1	-160	1.72312355041504		0				-160	10	0		0	0
_3306.017	0.172539596557617	0.0944742411375046	0.000978602911345661	-1	-170	0.000978602911345661		0				-170	10	0		0	0
_3306.017	1.28356604003906	0.205790802836418	0.0469220504164696	-1	-170	0.0469220504164696		0				-170	10	0		0	0
_3306.017	2.42550903320313	0.540464580059052	0.157890781760216	-1	-170	0.157890781760216		0				-170	10	0		0	0
_3306.017	3.56944604492187	1.08207499980927	0.279599636793137	-1	-170	0.279599636793137		0				-170	10	0		0	0
_3306.017	4.71837109375	1.85078299045563	0.409043550491333	-1	-170	0.409043550491333		0				-170	10	0		0	0
_3306.017	5.84934375	2.84755253791809	0.540877342224121	-1	-170	0.540877342224121		0				-170	10	0		0	0
_3306.017	7.00425341796875	4.04980421066284	0.676421284675598	-1	-170	0.676421284675598		0				-170	10	0		0	0
_3306.017	8.15716845703125	5.47878456115723	0.810007333755493	-1	-170	0.810007333755493		0				-170	10	0		0	0
_3306.017	9.319056640625	7.12628030776978	0.94696706533432	-1	-170	0.94696706533432		0				-170	10	0		0	0
_3306.017	10.42609375	8.99422073364258	1.08665442466736	-1	-170	1.08665442466736		0				-170	10	0		0	0
_3306.017	11.5829970703125	11.0813961029053	1.22384464740753	-1	-170	1.22384464740753		0				-170	10	0		0	0
_3306.017	12.846615234375	13.3911838531494	1.3710606098175	-1	-170	1.3710606098175		0				-170	10	0		0	0
_3306.017	14.1132255859375	15.9141654968262	1.51509213447571	-1	-170	1.51509213447571		0				-170	10	0		0	0
_3306.017	15.3708583984375	18.6625347137451	1.65777218341827	-1	-170	1.65777218341827		0				-170	10	0		0	0
_3306.017	16.4828828125	21.6308555603027	1.79382026195526	-1	-170	1.79382026195526		0				-170	10	0		0	0
_3306.017	17.61784375	24.8144245147705	1.93568575382233	-1	-170	1.93568575382233		0				-170	10	0		0	0
_3306.017	18.779734375	28.2206058502197	2.08064103126526	-1	-170	2.08064103126526		0				-170	10	0		0	0
_3306.017	20.36648828125	31.82200050354	2.2361946105957	-1	-170	2.2361946105957		0				-170	10	0		0	0
_3306.017	23.046314453125	35.6705322265625	2.40047812461853	-1	-170	2.40047812461853		0				-170	10	0		0	0
_3306.017	24.57821484375	39.7443504333496	2.51866507530212	-1	-170	2.51866507530212		0				-170	10	0		0	0
_3306.017	27.2361015625	44.0236778259277	2.6767098903656	-1	-170	2.6767098903656	0	0	0	0	0	-170	10	0	0	0	0	0	0	0	0	0	0	0
_3306.017	28.3690703125	44.0205383300781	2.69819855690002	-1	-170	2.69819855690002		0				-170	10	0		0	0
_3306.017	30.034609375	41.8103675842285	2.68398833274841	-1	-170	2.68398833274841		0				-170	10	0		0	0
_3306.017	31.60540625	39.6297798156738	2.66145992279053	-1	-170	2.66145992279053		0				-170	10	0		0	0
_3306.017	33.0844453125	37.4356803894043	2.63997149467468	-1	-170	2.63997149467468		0				-170	10	0		0	0
_3306.017	34.77292578125	35.2481079101563	2.61328411102295	-1	-170	2.61328411102295		0				-170	10	0		0	0
_3306.017	36.035546875	33.0481033325195	2.58139777183533	-1	-170	2.58139777183533		0				-170	10	0		0	0
_3306.017	37.4218359375	30.8322849273682	2.55159115791321	-1	-170	2.55159115791321		0				-170	10	0		0	0
_3306.017	38.95972265625	28.6572742462158	2.51901173591614	-1	-170	2.51901173591614		0				-170	10	0		0	0
_3306.017	40.11462890625	26.4567890167236	2.48920488357544	-1	-170	2.48920488357544		0				-170	10	0		0	0
_3306.017	41.25058984375	24.2564239501953	2.4503870010376	-1	-170	2.4503870010376		0				-170	10	0		0	0
_3306.017	42.39452734375	22.0636615753174	2.41260862350464	-1	-170	2.41260862350464		0				-170	10	0		0	0
_3306.017	43.55841015625	19.8677558898926	2.37413716316223	-1	-170	2.37413716316223		0				-170	10	0		0	0
_3306.017	44.70035546875	17.6684627532959	2.32700109481812	-1	-170	2.32700109481812		0				-170	10	0		0	0
_3306.017	45.83830859375	15.4707317352295	2.28194427490234	-1	-170	2.28194427490234		0				-170	10	0		0	0
_3306.017	46.98125	13.276008605957	2.22406387329102	-1	-170	2.22406387329102		0				-170	10	0		0	0
_3306.017	48.120203125	11.0766878128052	2.16878843307495	-1	-170	2.16878843307495		0				-170	10	0		0	0
_3306.017	49.32398046875	8.88073444366455	2.09654307365417	-1	-170	2.09654307365417		0				-170	10	0		0	0
_3306.017	50.44098828125	6.68283605575562	2.01568937301636	-1	-170	2.01568937301636		0				-170	10	0		0	0
_3306.017	51.55401171875	4.48975133895874	1.91428160667419	-1	-170	1.91428160667419		0				-170	10	0		0	0
_3306.017	52.6999453125	2.29230308532715	1.76926374435425	-1	-170	1.76926374435425		0				-170	10	0		0	0
_3306.018	0.217418502807617	0.099279448390007	0.00267869606614113	-1	-180	0.00267869606614113		0				-180	10	0		0	0
_3306.018	1.43515856933594	0.215292558073997	0.050074826925993	-1	-180	0.050074826925993		0				-180	10	0		0	0
_3306.018	2.5322216796875	0.562908947467804	0.163718998432159	-1	-180	0.163718998432159		0				-180	10	0		0	0
_3306.018	3.6641923828125	1.13279509544373	0.289211541414261	-1	-180	0.289211541414261		0				-180	10	0		0	0
_3306.018	4.76025830078125	1.93807291984558	0.421858817338943	-1	-180	0.421858817338943		0				-180	10	0		0	0
_3306.018	5.87028759765625	2.97258305549622	0.557432293891907	-1	-180	0.557432293891907		0				-180	10	0		0	0
_3306.018	7.0840390625	4.23686647415161	0.694512784481049	-1	-180	0.694512784481049		0				-180	10	0		0	0
_3306.018	8.3446650390625	5.72884321212769	0.830082654953003	-1	-180	0.830082654953003		0				-180	10	0		0	0
_3306.018	9.56639453125	7.4513840675354	0.968703091144562	-1	-180	0.968703091144562		0				-180	10	0		0	0
_3306.018	10.8509560546875	9.40422058105469	1.10656809806824	-1	-180	1.10656809806824		0				-180	10	0		0	0
_3306.018	12.0716884765625	11.5889902114868	1.24472117424011	-1	-180	1.24472117424011		0				-180	10	0		0	0
_3306.018	13.322341796875	13.99951171875	1.39100253582001	-1	-180	1.39100253582001		0				-180	10	0		0	0
_3306.018	14.6029140625	16.642276763916	1.53883397579193	-1	-180	1.53883397579193		0				-180	10	0		0	0
_3306.018	15.858552734375	19.5126724243164	1.68057477474213	-1	-180	1.68057477474213		0				-180	10	0		0	0
_3306.018	17.07330078125	22.6131019592285	1.82610309123993	-1	-180	1.82610309123993		0				-180	10	0		0	0
_3306.018	18.32594921875	25.9439182281494	1.97087502479553	-1	-180	1.97087502479553		0				-180	10	0		0	0
_3306.018	20.245810546875	29.500452041626	2.14127588272095	-1	-180	2.14127588272095		0				-180	10	0		0	0
_3306.018	21.824583984375	33.2898216247559	2.26731824874878	-1	-180	2.26731824874878		0				-180	10	0		0	0
_3306.018	23.24079296875	37.3032569885254	2.40782570838928	-1	-180	2.40782570838928		0				-180	10	0		0	0
_3306.018	24.901349609375	41.5467224121094	2.55270004272461	-1	-180	2.55270004272461		0				-180	10	0		0	0
_3306.018	26.338501953125	46.0134811401367	2.68398833274841	-1	-180	2.68398833274841	0	0	0	0	0	-180	10	0	0	0	0	0	0	0	0	0	0	0
_3306.018	27.48543359375	46.0087356567383	2.72315287590027	-1	-180	2.72315287590027		0				-180	10	0		0	0
_3306.018	28.9166015625	43.7245864868164	2.71999883651733	-1	-180	2.71999883651733		0				-180	10	0		0	0
_3306.018	30.349765625	41.4269714355469	2.69497513771057	-1	-180	2.69497513771057		0				-180	10	0		0	0
_3306.018	31.821826171875	39.139820098877	2.67071390151978	-1	-180	2.67071390151978		0				-180	10	0		0	0
_3306.018	33.20312890625	36.8425254821777	2.64094185829163	-1	-180	2.64094185829163		0				-180	10	0		0	0
_3306.018	34.6662109375	34.5351905822754	2.61564087867737	-1	-180	2.61564087867737		0				-180	10	0		0	0
_3306.018	35.9358125	32.2460899353027	2.59235000610352	-1	-180	2.59235000610352		0				-180	10	0		0	0
_3306.018	37.40288671875	29.9431934356689	2.55484890937805	-1	-180	2.55484890937805		0				-180	10	0		0	0
_3306.018	38.65254296875	27.662088394165	2.52573537826538	-1	-180	2.52573537826538		0				-180	10	0		0	0
_3306.018	39.88723828125	25.3651313781738	2.4867787361145	-1	-180	2.4867787361145		0				-180	10	0		0	0
_3306.018	41.12193359375	23.065502166748	2.44362831115723	-1	-180	2.44362831115723		0				-180	10	0		0	0
_3306.018	42.39751953125	20.7698307037354	2.41212344169617	-1	-180	2.41212344169617		0				-180	10	0		0	0
_3306.018	43.6451796875	18.4746341705322	2.36107063293457	-1	-180	2.36107063293457		0				-180	10	0		0	0
_3306.018	44.88187109375	16.1734657287598	2.31483578681946	-1	-180	2.31483578681946		0				-180	10	0		0	0
_3306.018	46.13950390625	13.880654335022	2.25792574882507	-1	-180	2.25792574882507		0				-180	10	0		0	0
_3306.018	47.408109375	11.5836420059204	2.20028972625732	-1	-180	2.20028972625732		0				-180	10	0		0	0
_3306.018	48.6657421875	9.28504753112793	2.12714767456055	-1	-180	2.12714767456055		0				-180	10	0		0	0
_3306.018	49.76080859375	6.99025297164917	2.04903817176819	-1	-180	2.04903817176819		0				-180	10	0		0	0
_3306.018	50.86186328125	4.69431924819946	1.94545829296112	-1	-180	1.94545829296112		0				-180	10	0		0	0
_3306.018	51.95892578125	2.39664030075073	1.79884207248688	-1	-180	1.79884207248688		0				-180	10	0		0	0
_3309.000	0.181514404296875	0.117763802409172	0.00240034679882228	-1	0	0.00240034679882228		0				0	10	0		0	0
_3309.000	0.889617980957031	0.140341028571129	0.00662403274327517	-1	0	0.00662403274327517		0				0	10	0		0	0
_3309.000	1.78821325683594	0.217852130532265	0.0380084961652756	-1	0	0.0380084961652756		0				0	10	0		0	0
_3309.000	2.81047607421875	0.341724932193756	0.0844133719801903	-1	0	0.0844133719801903		0				0	10	0		0	0
_3309.000	3.8078076171875	0.514374077320099	0.135646358132362	-1	0	0.135646358132362		0				0	10	0		0	0
_3309.000	4.80214501953125	0.739300727844238	0.192118212580681	-1	0	0.192118212580681		0				0	10	0		0	0
_3309.000	5.80645703125	1.01022660732269	0.247795850038528	-1	0	0.247795850038528		0				0	10	0		0	0
_3309.000	6.94141943359375	1.33101499080658	0.309760123491287	-1	0	0.309760123491287		0				0	10	0		0	0
_3309.000	8.08835009765625	1.70166575908661	0.369808465242386	-1	0	0.369808465242386		0				0	10	0		0	0
_3309.000	9.21034765625	2.12266159057617	0.433696985244751	-1	0	0.433696985244751		0				0	10	0		0	0
_3309.000	10.356279296875	2.59605479240417	0.496001988649368	-1	0	0.496001988649368		0				0	10	0		0	0
_3309.000	11.461322265625	3.11520457267761	0.561607122421265	-1	0	0.561607122421265		0				0	10	0		0	0
_3309.000	12.6032646484375	3.68566465377808	0.621760725975037	-1	0	0.621760725975037		0				0	10	0		0	0
_3309.000	13.7152880859375	4.30574417114258	0.686811506748199	-1	0	0.686811506748199		0				0	10	0		0	0
_3309.000	14.83728515625	4.97157955169678	0.750869750976563	-1	0	0.750869750976563		0				0	10	0		0	0
_3309.000	15.9622744140625	5.6890869140625	0.81422621011734	-1	0	0.81422621011734		0				0	10	0		0	0
_3309.000	17.10222265625	6.45802354812622	0.880822896957397	-1	0	0.880822896957397		0				0	10	0		0	0
_3309.000	18.287052734375	7.27585411071777	0.945000767707825	-1	0	0.945000767707825		0				0	10	0		0	0
_3309.000	19.43498046875	8.14994335174561	1.01169884204865	-1	0	1.01169884204865		0				0	10	0		0	0
_3309.000	20.576923828125	9.06036949157715	1.07046687602997	-1	0	1.07046687602997		0				0	10	0		0	0
_3309.000	21.72584765625	10.0265712738037	1.13470005989075	-1	0	1.13470005989075	0	0	0	0	0	0	10	0	0	0	0	0	0	0	0	0	0	0
_3309.000	22.86380078125	10.0259675979614	1.14927673339844	-1	0	1.14927673339844		0				0	10	0		0	0
_3309.000	23.870109375	9.52916431427002	1.14160525798798	-1	0	1.14160525798798		0				0	10	0		0	0
_3309.000	24.860458984375	9.0339298248291	1.13136756420135	-1	0	1.13136756420135		0				0	10	0		0	0
_3309.000	25.821884765625	8.53966045379639	1.11482000350952	-1	0	1.11482000350952		0				0	10	0		0	0
_3309.000	26.85212890625	8.04442501068115	1.10203421115875	-1	0	1.10203421115875		0				0	10	0		0	0
_3309.000	27.874390625	7.54942989349365	1.08543133735657	-1	0	1.08543133735657		0				0	10	0		0	0
_3309.000	28.8637421875	7.05153656005859	1.06928062438965	-1	0	1.06928062438965		0				0	10	0		0	0
_3309.000	29.89897265625	6.55629825592041	1.05336081981659	-1	0	1.05336081981659		0				0	10	0		0	0
_3309.000	30.893310546875	6.06202554702759	1.03494846820831	-1	0	1.03494846820831		0				0	10	0		0	0
_3309.000	31.935521484375	5.56678581237793	1.01554381847382	-1	0	1.01554381847382		0				0	10	0		0	0
_3309.000	32.9478125	5.07226991653442	0.992404878139496	-1	0	0.992404878139496		0				0	10	0		0	0
_3309.000	33.9361640625	4.57545900344849	0.971740007400513	-1	0	0.971740007400513		0				0	10	0		0	0
_3309.000	34.9474609375	4.08082056045532	0.95174902677536	-1	0	0.95174902677536		0				0	10	0		0	0
_3309.000	35.94778125	3.58593964576721	0.926496088504791	-1	0	0.926496088504791		0				0	10	0		0	0
_3309.000	36.94411328125	3.09021282196045	0.90223091840744	-1	0	0.90223091840744		0				0	10	0		0	0
_3309.000	37.9234921875	2.5933985710144	0.870889723300934	-1	0	0.870889723300934		0				0	10	0		0	0
_3309.000	38.94076953125	2.09960150718689	0.836760520935059	-1	0	0.836760520935059		0				0	10	0		0	0
_3309.000	39.94009375	1.60326826572418	0.795887649059296	-1	0	0.795887649059296		0				0	10	0		0	0
_3309.000	40.89155078125	1.10753774642944	0.748469531536102	-1	0	0.748469531536102		0				0	10	0		0	0
_3309.000	41.8878828125	0.614341497421265	0.684508204460144	-1	0	0.684508204460144		0				0	10	0		0	0
_3309.001	0.187498992919922	0.0967198833823204	-0.000844737631268799	-1	-10.25	-0.000844737631268799		0				-10.25	10	0		0	0
_3309.001	0.930509582519531	0.127386271953583	0.00687329936772585	-1	-10.25	0.00687329936772585		0				-10.25	10	0		0	0
_3309.001	1.96374340820313	0.215763404965401	0.0478914231061935	-1	-10.25	0.0478914231061935		0				-10.25	10	0		0	0
_3309.001	2.93015698242188	0.366801291704178	0.101095631718636	-1	-10.25	0.101095631718636		0				-10.25	10	0		0	0
_3309.001	3.94444189453125	0.571686267852783	0.163545370101929	-1	-10.25	0.163545370101929		0				-10.25	10	0		0	0
_3309.001	5.09137255859375	0.837300002574921	0.227222591638565	-1	-10.25	0.227222591638565		0				-10.25	10	0		0	0
_3309.001	6.21935400390625	1.16569483280182	0.292953550815582	-1	-10.25	0.292953550815582		0				-10.25	10	0		0	0
_3309.001	7.3553134765625	1.55831921100616	0.360110491514206	-1	-10.25	0.360110491514206		0				-10.25	10	0		0	0
_3309.001	8.4822958984375	2.00213360786438	0.427234768867493	-1	-10.25	0.427234768867493		0				-10.25	10	0		0	0
_3309.001	9.6013017578125	2.50848698616028	0.497091352939606	-1	-10.25	0.497091352939606		0				-10.25	10	0		0	0
_3309.001	10.7611962890625	3.07629203796387	0.569537162780762	-1	-10.25	0.569537162780762		0				-10.25	10	0		0	0
_3309.001	11.9031396484375	3.69987416267395	0.637062191963196	-1	-10.25	0.637062191963196		0				-10.25	10	0		0	0
_3309.001	13.0371044921875	4.38394165039063	0.707388818264008	-1	-10.25	0.707388818264008		0				-10.25	10	0		0	0
_3309.001	14.22492578125	5.12728643417358	0.778236865997314	-1	-10.25	0.778236865997314		0				-10.25	10	0		0	0
_3309.001	15.3908056640625	5.93244409561157	0.847533822059631	-1	-10.25	0.847533822059631		0				-10.25	10	0		0	0
_3309.001	16.51878515625	6.79736137390137	0.917970776557922	-1	-10.25	0.917970776557922		0				-10.25	10	0		0	0
_3309.001	17.6617265625	7.72010564804077	0.988509178161621	-1	-10.25	0.988509178161621		0				-10.25	10	0		0	0
_3309.001	18.797685546875	8.7011604309082	1.06127691268921	-1	-10.25	1.06127691268921		0				-10.25	10	0		0	0
_3309.001	19.9326484375	9.74450874328613	1.12617945671082	-1	-10.25	1.12617945671082		0				-10.25	10	0		0	0
_3309.001	21.079578125	10.8467702865601	1.19560992717743	-1	-10.25	1.19560992717743		0				-10.25	10	0		0	0
_3309.001	22.212546875	12.0061330795288	1.26740849018097	-1	-10.25	1.26740849018097		0				-10.25	10	0		0	0
_3309.001	23.3534921875	12.0063753128052	1.2834529876709	-1	-10.25	1.2834529876709	0	0	0	0	0	-10.25	10	0	0	0	0	0	0	0	0	0	0	0
_3309.001	24.49044921875	11.4111804962158	1.27519071102142	-1	-10.25	1.27519071102142		0				-10.25	10	0		0	0
_3309.001	25.6303984375	10.8145351409912	1.26221108436584	-1	-10.25	1.26221108436584		0				-10.25	10	0		0	0
_3309.001	26.673607421875	10.2192182540894	1.24707126617432	-1	-10.25	1.24707126617432		0				-10.25	10	0		0	0
_3309.001	27.66894140625	9.6222095489502	1.23135459423065	-1	-10.25	1.23135459423065		0				-10.25	10	0		0	0
_3309.001	28.70816015625	9.02640724182129	1.21452081203461	-1	-10.25	1.21452081203461		0				-10.25	10	0		0	0
_3309.001	29.670583984375	8.43193244934082	1.19659769535065	-1	-10.25	1.19659769535065		0				-10.25	10	0		0	0
_3309.001	30.6589375	7.83745574951172	1.17800998687744	-1	-10.25	1.17800998687744		0				-10.25	10	0		0	0
_3309.001	31.683197265625	7.24466848373413	1.15812516212463	-1	-10.25	1.15812516212463		0				-10.25	10	0		0	0
_3309.001	32.75931640625	6.64668893814087	1.13704037666321	-1	-10.25	1.13704037666321		0				-10.25	10	0		0	0
_3309.001	33.7386953125	6.05015707015991	1.1150461435318	-1	-10.25	1.1150461435318		0				-10.25	10	0		0	0
_3309.001	34.72705078125	5.45627975463867	1.08986246585846	-1	-10.25	1.08986246585846		0				-10.25	10	0		0	0
_3309.001	35.77424609375	4.85805511474609	1.06394481658936	-1	-10.25	1.06394481658936		0				-10.25	10	0		0	0
_3309.001	36.79651171875	4.26598644256592	1.03223443031311	-1	-10.25	1.03223443031311		0				-10.25	10	0		0	0
_3309.001	37.78287109375	3.66872549057007	1.00436902046204	-1	-10.25	1.00436902046204		0				-10.25	10	0		0	0
_3309.001	38.80413671875	3.07242870330811	0.972021579742432	-1	-10.25	0.972021579742432		0				-10.25	10	0		0	0
_3309.001	39.8563203125	2.48204660415649	0.933733642101288	-1	-10.25	0.933733642101288		0				-10.25	10	0		0	0
_3309.001	40.8486640625	1.88321173191071	0.889394402503967	-1	-10.25	0.889394402503967		0				-10.25	10	0		0	0
_3309.001	41.84499609375	1.28473782539368	0.833192527294159	-1	-10.25	0.833192527294159		0				-10.25	10	0		0	0
_3309.001	42.85330078125	0.692661285400391	0.757364213466644	-1	-10.25	0.757364213466644		0				-10.25	10	0		0	0
_3309.002	0.197471405029297	0.0937377586960793	0.00223416672088206	-1	-20	0.00223416672088206		0				-20	10	0		0	0
_3309.002	0.898595092773438	0.127060294151306	0.0139404535293579	-1	-20	0.0139404535293579		0				-20	10	0		0	0
_3309.002	1.87697619628906	0.231253549456596	0.0639874413609505	-1	-20	0.0639874413609505		0				-20	10	0		0	0
_3309.002	2.92517163085938	0.406438171863556	0.125103324651718	-1	-20	0.125103324651718		0				-20	10	0		0	0
_3309.002	3.93247534179687	0.648629784584045	0.193964436650276	-1	-20	0.193964436650276		0				-20	10	0		0	0
_3309.002	4.93778369140625	0.960605084896088	0.263462126255035	-1	-20	0.263462126255035		0				-20	10	0		0	0
_3309.002	6.05978076171875	1.34320890903473	0.337695360183716	-1	-20	0.337695360183716		0				-20	10	0		0	0
_3309.002	7.2027216796875	1.79704463481903	0.410280287265778	-1	-20	0.410280287265778		0				-20	10	0		0	0
_3309.002	8.32870703125	2.31523013114929	0.485108196735382	-1	-20	0.485108196735382		0				-20	10	0		0	0
_3309.002	9.4407314453125	2.90995907783508	0.560918927192688	-1	-20	0.560918927192688		0				-20	10	0		0	0
_3309.002	10.55076171875	3.56819176673889	0.636143207550049	-1	-20	0.636143207550049		0				-20	10	0		0	0
_3309.002	11.68871484375	4.30188035964966	0.710199356079102	-1	-20	0.710199356079102		0				-20	10	0		0	0
_3309.002	12.8176923828125	5.09834718704224	0.787089467048645	-1	-20	0.787089467048645		0				-20	10	0		0	0
_3309.002	13.9376943359375	5.96966552734375	0.862400770187378	-1	-20	0.862400770187378		0				-20	10	0		0	0
_3309.002	15.089611328125	6.90883207321167	0.938441216945648	-1	-20	0.938441216945648		0				-20	10	0		0	0
_3309.002	16.163736328125	7.91657066345215	1.01677560806274	-1	-20	1.01677560806274		0				-20	10	0		0	0
_3309.002	17.30169140625	8.99445056915283	1.09312522411346	-1	-20	1.09312522411346		0				-20	10	0		0	0
_3309.002	18.437650390625	10.1454887390137	1.16576838493347	-1	-20	1.16576838493347		0				-20	10	0		0	0
_3309.002	19.587572265625	11.3607511520386	1.24420893192291	-1	-20	1.24420893192291		0				-20	10	0		0	0
_3309.002	20.72353125	12.6466369628906	1.3176554441452	-1	-20	1.3176554441452		0				-20	10	0		0	0
_3309.002	21.887416015625	14.0037488937378	1.39364063739777	-1	-20	1.39364063739777	0	0	0	0	0	-20	10	0	0	0	0	0	0	0	0	0	0	0
_3309.002	23.03135546875	14.0026626586914	1.41525638103485	-1	-20	1.41525638103485		0				-20	10	0		0	0
_3309.002	24.15235546875	13.3072652816772	1.40397536754608	-1	-20	1.40397536754608		0				-20	10	0		0	0
_3309.002	25.259392578125	12.6094522476196	1.39017879962921	-1	-20	1.39017879962921		0				-20	10	0		0	0
_3309.002	26.419287109375	11.9140539169312	1.3758282661438	-1	-20	1.3758282661438		0				-20	10	0		0	0
_3309.002	27.569208984375	11.2211885452271	1.35741126537323	-1	-20	1.35741126537323		0				-20	10	0		0	0
_3309.002	28.672255859375	10.5237340927124	1.33940041065216	-1	-20	1.33940041065216		0				-20	10	0		0	0
_3309.002	29.663603515625	9.82905578613281	1.3200740814209	-1	-20	1.3200740814209		0				-20	10	0		0	0
_3309.002	30.7995625	9.13244438171387	1.29946458339691	-1	-20	1.29946458339691		0				-20	10	0		0	0
_3309.002	31.787916015625	8.43510723114014	1.27872121334076	-1	-20	1.27872121334076		0				-20	10	0		0	0
_3309.002	32.78923828125	7.74151134490967	1.25644540786743	-1	-20	1.25644540786743		0				-20	10	0		0	0
_3309.002	33.79554296875	7.04320526123047	1.23130786418915	-1	-20	1.23130786418915		0				-20	10	0		0	0
_3309.002	34.7898828125	6.35165882110596	1.20603179931641	-1	-20	1.20603179931641		0				-20	10	0		0	0
_3309.002	35.7592890625	5.65528154373169	1.17883563041687	-1	-20	1.17883563041687		0				-20	10	0		0	0
_3309.002	36.77556640625	4.9582986831665	1.14841306209564	-1	-20	1.14841306209564		0				-20	10	0		0	0
_3309.002	37.77190234375	4.26517772674561	1.11327314376831	-1	-20	1.11327314376831		0				-20	10	0		0	0
_3309.002	38.76125390625	3.56638073921204	1.07505452632904	-1	-20	1.07505452632904		0				-20	10	0		0	0
_3309.002	39.75858203125	2.87325644493103	1.03582954406738	-1	-20	1.03582954406738		0				-20	10	0		0	0
_3309.002	40.787828125	2.17687034606934	0.987151563167572	-1	-20	0.987151563167572		0				-20	10	0		0	0
_3309.002	41.81906640625	1.48096549510956	0.927289485931396	-1	-20	0.927289485931396		0				-20	10	0		0	0
_3309.002	42.7984453125	0.789284348487854	0.841528117656708	-1	-20	0.841528117656708		0				-20	10	0		0	0
_3309.003	0.176526092529297	0.0939671546220779	-0.000253882870310917	-1	-30	-0.000253882870310917		0				-30	10	0		0	0
_3309.003	0.872663513183594	0.134654447436333	0.0100768357515335	-1	-30	0.0100768357515335		0				-30	10	0		0	0
_3309.003	1.88694799804688	0.253335744142532	0.0612963549792767	-1	-30	0.0612963549792767		0				-30	10	0		0	0
_3309.003	2.8862734375	0.455806165933609	0.128819301724434	-1	-30	0.128819301724434		0				-30	10	0		0	0
_3309.003	3.92948095703125	0.733131170272827	0.204632088541985	-1	-30	0.204632088541985		0				-30	10	0		0	0
_3309.003	5.1043369140625	1.0906229019165	0.275371462106705	-1	-30	0.275371462106705		0				-30	10	0		0	0
_3309.003	6.18943212890625	1.52586615085602	0.356048464775085	-1	-30	0.356048464775085		0				-30	10	0		0	0
_3309.003	7.2825068359375	2.04550099372864	0.437218874692917	-1	-30	0.437218874692917		0				-30	10	0		0	0
_3309.003	8.4743173828125	2.6396267414093	0.517987310886383	-1	-30	0.517987310886383		0				-30	10	0		0	0
_3309.003	9.653162109375	3.32104086875916	0.600153982639313	-1	-30	0.600153982639313		0				-30	10	0		0	0
_3309.003	10.7961015625	4.07392644882202	0.679850816726685	-1	-30	0.679850816726685		0				-30	10	0		0	0
_3309.003	11.9450263671875	4.90854549407959	0.759390473365784	-1	-30	0.759390473365784		0				-30	10	0		0	0
_3309.003	13.1158935546875	5.82308578491211	0.841634809970856	-1	-30	0.841634809970856		0				-30	10	0		0	0
_3309.003	14.258833984375	6.82044506072998	0.925028264522552	-1	-30	0.925028264522552		0				-30	10	0		0	0
_3309.003	15.4197275390625	7.89530992507935	1.00705075263977	-1	-30	1.00705075263977		0				-30	10	0		0	0
_3309.003	16.584609375	9.04683494567871	1.08767449855804	-1	-30	1.08767449855804		0				-30	10	0		0	0
_3309.003	17.723560546875	10.2799692153931	1.16494262218475	-1	-30	1.16494262218475		0				-30	10	0		0	0
_3309.003	18.8694921875	11.5947132110596	1.24575114250183	-1	-30	1.24575114250183		0				-30	10	0		0	0
_3309.003	20.020412109375	12.9852695465088	1.32750594615936	-1	-30	1.32750594615936		0				-30	10	0		0	0
_3309.003	21.145400390625	14.4638328552246	1.40947329998016	-1	-30	1.40947329998016		0				-30	10	0		0	0
_3309.003	22.29233203125	16.0083084106445	1.49134838581085	-1	-30	1.49134838581085	0	0	0	0	0	-30	10	0	0	0	0	0	0	0	0	0	0	0
_3309.003	23.42729296875	16.0079479217529	1.51194882392883	-1	-30	1.51194882392883		0				-30	10	0		0	0
_3309.003	24.55427734375	15.2127103805542	1.50360798835754	-1	-30	1.50360798835754		0				-30	10	0		0	0
_3309.003	25.706193359375	14.4166278839111	1.48902666568756	-1	-30	1.48902666568756		0				-30	10	0		0	0
_3309.003	26.84813671875	13.6216306686401	1.47363758087158	-1	-30	1.47363758087158		0				-30	10	0		0	0
_3309.003	27.989083984375	12.8256664276123	1.45561277866364	-1	-30	1.45561277866364		0				-30	10	0		0	0
_3309.003	29.12504296875	12.0264406204224	1.43538641929626	-1	-30	1.43538641929626		0				-30	10	0		0	0
_3309.003	30.16126953125	11.2342157363892	1.41517376899719	-1	-30	1.41517376899719		0				-30	10	0		0	0
_3309.003	31.27329296875	10.4366769790649	1.39370572566986	-1	-30	1.39370572566986		0				-30	10	0		0	0
_3309.003	32.2556640625	9.64142990112305	1.37114822864532	-1	-30	1.37114822864532		0				-30	10	0		0	0
_3309.003	33.3876328125	8.84557819366455	1.34790778160095	-1	-30	1.34790778160095		0				-30	10	0		0	0
_3309.003	34.494671875	8.05201816558838	1.32065153121948	-1	-30	1.32065153121948		0				-30	10	0		0	0
_3309.003	35.49998046875	7.25471353530884	1.29540777206421	-1	-30	1.29540777206421		0				-30	10	0		0	0
_3309.003	36.4963125	6.45970106124878	1.26663291454315	-1	-30	1.26663291454315		0				-30	10	0		0	0
_3309.003	37.51658203125	5.66287565231323	1.23166382312775	-1	-30	1.23166382312775		0				-30	10	0		0	0
_3309.003	38.60068359375	4.86858320236206	1.19620072841644	-1	-30	1.19620072841644		0				-30	10	0		0	0
_3309.003	39.59501953125	4.07501316070557	1.15723896026611	-1	-30	1.15723896026611		0				-30	10	0		0	0
_3309.003	40.5365	3.27818083763123	1.11189353466034	-1	-30	1.11189353466034		0				-30	10	0		0	0
_3309.003	41.52983984375	2.48327803611755	1.05955517292023	-1	-30	1.05955517292023		0				-30	10	0		0	0
_3309.003	42.4942578125	1.68306064605713	0.995575904846191	-1	-30	0.995575904846191		0				-30	10	0		0	0
_3309.003	43.54744140625	0.890205442905426	0.902770936489105	-1	-30	0.902770936489105		0				-30	10	0		0	0
_3309.004	0.214426300048828	0.101319849491119	-8.77049096743576E-05	-1	-40	-8.77049096743576E-05		0				-40	10	0		0	0
_3309.004	0.903581787109375	0.145387694239616	0.016073064878583	-1	-40	0.016073064878583		0				-40	10	0		0	0
_3309.004	1.90689685058594	0.279522895812988	0.0762521922588348	-1	-40	0.0762521922588348		0				-40	10	0		0	0
_3309.004	2.88328295898437	0.504449725151062	0.148861795663834	-1	-40	0.148861795663834		0				-40	10	0		0	0
_3309.004	3.83872509765625	0.817994773387909	0.229082614183426	-1	-40	0.229082614183426		0				-40	10	0		0	0
_3309.004	5.00859423828125	1.22015762329102	0.309565991163254	-1	-40	0.309565991163254		0				-40	10	0		0	0
_3309.004	6.14654833984375	1.71057569980621	0.392352193593979	-1	-40	0.392352193593979		0				-40	10	0		0	0
_3309.004	7.29447607421875	2.29468154907227	0.477353572845459	-1	-40	0.477353572845459		0				-40	10	0		0	0
_3309.004	8.4563662109375	2.96704149246216	0.562585294246674	-1	-40	0.562585294246674		0				-40	10	0		0	0
_3309.004	9.6292265625	3.72922444343567	0.647221148014069	-1	-40	0.647221148014069		0				-40	10	0		0	0
_3309.004	10.7971005859375	4.57724571228027	0.732899904251099	-1	-40	0.732899904251099		0				-40	10	0		0	0
_3309.004	11.938046875	5.51943492889404	0.818079948425293	-1	-40	0.818079948425293		0				-40	10	0		0	0
_3309.004	13.0600439453125	6.54963350296021	0.903204321861267	-1	-40	0.903204321861267		0				-40	10	0		0	0
_3309.004	14.1581044921875	7.67037725448608	0.990604221820831	-1	-40	0.990604221820831		0				-40	10	0		0	0
_3309.004	15.31700390625	8.87623119354248	1.0787193775177	-1	-40	1.0787193775177		0				-40	10	0		0	0
_3309.004	16.455955078125	10.178786277771	1.16170656681061	-1	-40	1.16170656681061		0				-40	10	0		0	0
_3309.004	17.61385546875	11.5683822631836	1.24908792972565	-1	-40	1.24908792972565		0				-40	10	0		0	0
_3309.004	18.7597890625	13.0447769165039	1.33472454547882	-1	-40	1.33472454547882		0				-40	10	0		0	0
_3309.004	19.89076171875	14.6131620407104	1.42061996459961	-1	-40	1.42061996459961		0				-40	10	0		0	0
_3309.004	21.035697265625	16.2655696868896	1.50671863555908	-1	-40	1.50671863555908		0				-40	10	0		0	0
_3309.004	22.167666015625	18.0174503326416	1.59249460697174	-1	-40	1.59249460697174	0	0	0	0	0	-40	10	0	0	0	0	0	0	0	0	0	0	0
_3309.004	23.3066171875	18.0158805847168	1.61606299877167	-1	-40	1.61606299877167		0				-40	10	0		0	0
_3309.004	24.459533203125	17.1183910369873	1.60572361946106	-1	-40	1.60572361946106		0				-40	10	0		0	0
_3309.004	25.58252734375	16.2198123931885	1.59037125110626	-1	-40	1.59037125110626		0				-40	10	0		0	0
_3309.004	26.728458984375	15.3266668319702	1.57514822483063	-1	-40	1.57514822483063		0				-40	10	0		0	0
_3309.004	27.85344921875	14.433277130127	1.5547970533371	-1	-40	1.5547970533371		0				-40	10	0		0	0
_3309.004	28.949513671875	13.5356597900391	1.53357815742493	-1	-40	1.53357815742493		0				-40	10	0		0	0
_3309.004	30.073505859375	12.6382827758789	1.5136331319809	-1	-40	1.5136331319809		0				-40	10	0		0	0
_3309.004	31.19251171875	11.7436809539795	1.49168491363525	-1	-40	1.49168491363525		0				-40	10	0		0	0
_3309.004	32.33644921875	10.8464202880859	1.46444702148438	-1	-40	1.46444702148438		0				-40	10	0		0	0
_3309.004	33.478390625	9.95096969604492	1.44048643112183	-1	-40	1.44048643112183		0				-40	10	0		0	0
_3309.004	34.58941796875	9.05430889129639	1.41392242908478	-1	-40	1.41392242908478		0				-40	10	0		0	0
_3309.004	35.69844921875	8.16090488433838	1.38556754589081	-1	-40	1.38556754589081		0				-40	10	0		0	0
_3309.004	36.689796875	7.26496362686157	1.3538293838501	-1	-40	1.3538293838501		0				-40	10	0		0	0
_3309.004	37.70208984375	6.36901998519897	1.32103872299194	-1	-40	1.32103872299194		0				-40	10	0		0	0
_3309.004	38.71437890625	5.47524690628052	1.28375244140625	-1	-40	1.28375244140625		0				-40	10	0		0	0
_3309.004	39.72467578125	4.5773663520813	1.23947322368622	-1	-40	1.23947322368622		0				-40	10	0		0	0
_3309.004	40.73895703125	3.68310475349426	1.18715786933899	-1	-40	1.18715786933899		0				-40	10	0		0	0
_3309.004	41.7273125	2.78582191467285	1.13319480419159	-1	-40	1.13319480419159		0				-40	10	0		0	0
_3309.004	42.69671875	1.8892605304718	1.06685221195221	-1	-40	1.06685221195221		0				-40	10	0		0	0
_3309.004	43.67809375	0.994627773761749	0.970100879669189	-1	-40	0.970100879669189		0				-40	10	0		0	0
_3309.005	0.178523300170898	0.0926390811800957	0.000687791733071208	-1	-49.75	0.000687791733071208		0				-49.75	10	0		0	0
_3309.005	1.14892492675781	0.142743617296219	0.0215153936296701	-1	-49.75	0.0215153936296701		0				-49.75	10	0		0	0
_3309.005	2.15024536132813	0.292694956064224	0.0844595283269882	-1	-49.75	0.0844595283269882		0				-49.75	10	0		0	0
_3309.005	3.29019384765625	0.539716064929962	0.164219290018082	-1	-49.75	0.164219290018082		0				-49.75	10	0		0	0
_3309.005	4.44111279296875	0.889118850231171	0.249859169125557	-1	-49.75	0.249859169125557		0				-49.75	10	0		0	0
_3309.005	5.58205908203125	1.33667731285095	0.335761547088623	-1	-49.75	0.335761547088623		0				-49.75	10	0		0	0
_3309.005	6.7279921875	1.88383960723877	0.424525231122971	-1	-49.75	0.424525231122971		0				-49.75	10	0		0	0
_3309.005	7.86195703125	2.53289914131165	0.51296067237854	-1	-49.75	0.51296067237854		0				-49.75	10	0		0	0
_3309.005	8.956029296875	3.27830171585083	0.603998959064484	-1	-49.75	0.603998959064484		0				-49.75	10	0		0	0
_3309.005	10.07503515625	4.12777280807495	0.691888868808746	-1	-49.75	0.691888868808746		0				-49.75	10	0		0	0
_3309.005	11.193041015625	5.0728611946106	0.782741844654083	-1	-49.75	0.782741844654083		0				-49.75	10	0		0	0
_3309.005	12.3319921875	6.12008476257324	0.872412860393524	-1	-49.75	0.872412860393524		0				-49.75	10	0		0	0
_3309.005	13.4759306640625	7.26582098007202	0.96435934305191	-1	-49.75	0.96435934305191		0				-49.75	10	0		0	0
_3309.005	14.6268505859375	8.50886154174805	1.05813813209534	-1	-49.75	1.05813813209534		0				-49.75	10	0		0	0
_3309.005	15.7598173828125	9.85391426086426	1.14229762554169	-1	-49.75	1.14229762554169		0				-49.75	10	0		0	0
_3309.005	16.90475390625	11.2972364425659	1.23197305202484	-1	-49.75	1.23197305202484		0				-49.75	10	0		0	0
_3309.005	18.060658203125	12.8416023254395	1.32405340671539	-1	-49.75	1.32405340671539		0				-49.75	10	0		0	0
_3309.005	19.200607421875	14.4827871322632	1.4149706363678	-1	-49.75	1.4149706363678		0				-49.75	10	0		0	0
_3309.005	20.31063671875	16.2256202697754	1.50454962253571	-1	-49.75	1.50454962253571		0				-49.75	10	0		0	0
_3309.005	21.45457421875	18.0693759918213	1.59889709949493	-1	-49.75	1.59889709949493		0				-49.75	10	0		0	0
_3309.005	22.5945234375	20.0110340118408	1.69124639034271	-1	-49.75	1.69124639034271	0	0	0	0	0	-49.75	10	0	0	0	0	0	0	0	0	0	0	0
_3309.005	23.732478515625	20.0100688934326	1.71741366386414	-1	-49.75	1.71741366386414		0				-49.75	10	0		0	0
_3309.005	24.892375	19.0133438110352	1.70649254322052	-1	-49.75	1.70649254322052		0				-49.75	10	0		0	0
_3309.005	26.04030078125	18.0173416137695	1.69275116920471	-1	-49.75	1.69275116920471		0				-49.75	10	0		0	0
_3309.005	27.18124609375	17.0225448608398	1.67314302921295	-1	-49.75	1.67314302921295		0				-49.75	10	0		0	0
_3309.005	28.29027734375	16.0242462158203	1.65310096740723	-1	-49.75	1.65310096740723		0				-49.75	10	0		0	0
_3309.005	29.458154296875	15.0300493240356	1.63204348087311	-1	-49.75	1.63204348087311		0				-49.75	10	0		0	0
_3309.005	30.58513671875	14.0337982177734	1.61086142063141	-1	-49.75	1.61086142063141		0				-49.75	10	0		0	0
_3309.005	31.710125	13.0395975112915	1.58731603622437	-1	-49.75	1.58731603622437		0				-49.75	10	0		0	0
_3309.005	32.825140625	12.0410490036011	1.5605765581131	-1	-49.75	1.5605765581131		0				-49.75	10	0		0	0
_3309.005	33.93217578125	11.0470848083496	1.53377246856689	-1	-49.75	1.53377246856689		0				-49.75	10	0		0	0
_3309.005	35.04419921875	10.0491342544556	1.50539433956146	-1	-49.75	1.50539433956146		0				-49.75	10	0		0	0
_3309.005	36.18215625	9.05359649658203	1.4734114408493	-1	-49.75	1.4734114408493		0				-49.75	10	0		0	0
_3309.005	37.32210546875	8.05865859985352	1.43849742412567	-1	-49.75	1.43849742412567		0				-49.75	10	0		0	0
_3309.005	38.32043359375	7.06178617477417	1.40362501144409	-1	-49.75	1.40362501144409		0				-49.75	10	0		0	0
_3309.005	39.31277734375	6.06708383560181	1.36703097820282	-1	-49.75	1.36703097820282		0				-49.75	10	0		0	0
_3309.005	40.2652265625	5.071533203125	1.32180082798004	-1	-49.75	1.32180082798004		0				-49.75	10	0		0	0
_3309.005	41.25956640625	4.07573747634888	1.27039480209351	-1	-49.75	1.27039480209351		0				-49.75	10	0		0	0
_3309.005	42.2419375	3.07933473587036	1.20488297939301	-1	-49.75	1.20488297939301		0				-49.75	10	0		0	0
_3309.005	43.2592109375	2.08473920822144	1.13267374038696	-1	-49.75	1.13267374038696		0				-49.75	10	0		0	0
_3309.005	44.2575390625	1.08651793003082	1.03342068195343	-1	-49.75	1.03342068195343		0				-49.75	10	0		0	0
_3309.006	0.174532699584961	0.0921440720558167	0.00110785255674273	-1	-60	0.00110785255674273		0				-60	10	0		0	0
_3309.006	0.865682678222656	0.151062175631523	0.0226047821342945	-1	-60	0.0226047821342945		0				-60	10	0		0	0
_3309.006	1.88794665527344	0.316467434167862	0.0916697457432747	-1	-60	0.0916697457432747		0				-60	10	0		0	0
_3309.006	2.91719213867187	0.591377913951874	0.173382014036179	-1	-60	0.173382014036179		0				-60	10	0		0	0
_3309.006	3.94344580078125	0.973378717899323	0.261039018630981	-1	-60	0.261039018630981		0				-60	10	0		0	0
_3309.006	5.04649267578125	1.47104120254517	0.35223114490509	-1	-60	0.35223114490509		0				-60	10	0		0	0
_3309.006	6.1764677734375	2.07543063163757	0.444696664810181	-1	-60	0.444696664810181		0				-60	10	0		0	0
_3309.006	7.2695419921875	2.78340721130371	0.538375616073608	-1	-60	0.538375616073608		0				-60	10	0		0	0
_3309.006	8.388546875	3.60631895065308	0.633568048477173	-1	-60	0.633568048477173		0				-60	10	0		0	0
_3309.006	9.53448046875	4.53426504135132	0.726673722267151	-1	-60	0.726673722267151		0				-60	10	0		0	0
_3309.006	10.6794150390625	5.57617855072021	0.822765469551086	-1	-60	0.822765469551086		0				-60	10	0		0	0
_3309.006	11.78744921875	6.72903966903687	0.916918396949768	-1	-60	0.916918396949768		0				-60	10	0		0	0
_3309.006	12.919419921875	7.99115800857544	1.01402986049652	-1	-60	1.01402986049652		0				-60	10	0		0	0
_3309.006	14.069341796875	9.35854816436768	1.10787785053253	-1	-60	1.10787785053253		0				-60	10	0		0	0
_3309.006	15.22923828125	10.8412294387817	1.20147669315338	-1	-60	1.20147669315338		0				-60	10	0		0	0
_3309.006	16.375169921875	12.4266452789307	1.29818654060364	-1	-60	1.29818654060364		0				-60	10	0		0	0
_3309.006	17.499162109375	14.1254196166992	1.39701068401337	-1	-60	1.39701068401337		0				-60	10	0		0	0
_3309.006	18.7129140625	15.9328422546387	1.49692440032959	-1	-60	1.49692440032959		0				-60	10	0		0	0
_3309.006	19.855853515625	17.8521747589111	1.5916965007782	-1	-60	1.5916965007782		0				-60	10	0		0	0
_3309.006	21.001787109375	19.8791885375977	1.69070172309875	-1	-60	1.69070172309875		0				-60	10	0		0	0
_3309.006	22.141736328125	22.0182323455811	1.79033541679382	-1	-60	1.79033541679382	0	0	0	0	0	-60	10	0	0	0	0	0	0	0	0	0	0	0
_3309.006	23.2776953125	22.0172672271729	1.81821537017822	-1	-60	1.81821537017822		0				-60	10	0		0	0
_3309.006	24.42063671875	20.9202194213867	1.80873894691467	-1	-60	1.80873894691467		0				-60	10	0		0	0
_3309.006	25.560583984375	19.8234119415283	1.79258787631989	-1	-60	1.79258787631989		0				-60	10	0		0	0
_3309.006	26.706517578125	18.7278118133545	1.77447974681854	-1	-60	1.77447974681854		0				-60	10	0		0	0
_3309.006	27.840482421875	17.6310005187988	1.75337600708008	-1	-60	1.75337600708008		0				-60	10	0		0	0
_3309.006	28.95051171875	16.5275478363037	1.73053205013275	-1	-60	1.73053205013275		0				-60	10	0		0	0
_3309.006	30.05655078125	15.4373741149902	1.70879590511322	-1	-60	1.70879590511322		0				-60	10	0		0	0
_3309.006	31.195501953125	14.3441791534424	1.68305325508118	-1	-60	1.68305325508118		0				-60	10	0		0	0
_3309.006	32.33644921875	13.2457904815674	1.65508580207825	-1	-60	1.65508580207825		0				-60	10	0		0	0
_3309.006	33.478390625	12.1484851837158	1.62909400463104	-1	-60	1.62909400463104		0				-60	10	0		0	0
_3309.006	34.62731640625	11.0554027557373	1.59941422939301	-1	-60	1.59941422939301		0				-60	10	0		0	0
_3309.006	35.77125390625	9.95845413208008	1.56752336025238	-1	-60	1.56752336025238		0				-60	10	0		0	0
_3309.006	36.7915234375	8.8615026473999	1.5355726480484	-1	-60	1.5355726480484		0				-60	10	0		0	0
_3309.006	37.774890625	7.76768589019775	1.49696135520935	-1	-60	1.49696135520935		0				-60	10	0		0	0
_3309.006	38.756265625	6.67072677612305	1.45588064193726	-1	-60	1.45588064193726		0				-60	10	0		0	0
_3309.006	39.77553515625	5.58040380477905	1.40852248668671	-1	-60	1.40852248668671		0				-60	10	0		0	0
_3309.006	40.77187109375	4.48150539398193	1.35418999195099	-1	-60	1.35418999195099		0				-60	10	0		0	0
_3309.006	41.79014453125	3.38501691818237	1.29065358638763	-1	-60	1.29065358638763		0				-60	10	0		0	0
_3309.006	42.7775	2.28804111480713	1.21146976947784	-1	-60	1.21146976947784		0				-60	10	0		0	0
_3309.006	43.74890234375	1.18755960464478	1.10560691356659	-1	-60	1.10560691356659		0				-60	10	0		0	0
_3309.007	0.228388702392578	0.100945569574833	0.000697023177053779	-1	-70	0.000697023177053779		0				-70	10	0		0	0
_3309.007	1.320466796875	0.167711362242699	0.0264129880815744	-1	-70	0.0264129880815744		0				-70	10	0		0	0
_3309.007	2.31879370117188	0.343499690294266	0.0963364318013191	-1	-70	0.0963364318013191		0				-70	10	0		0	0
_3309.007	3.33108471679687	0.640021502971649	0.182253733277321	-1	-70	0.182253733277321		0				-70	10	0		0	0
_3309.007	4.48000927734375	1.05594825744629	0.275103509426117	-1	-70	0.275103509426117		0				-70	10	0		0	0
_3309.007	5.620955078125	1.59514284133911	0.370537489652634	-1	-70	0.370537489652634		0				-70	10	0		0	0
_3309.007	6.753923828125	2.25386166572571	0.467254012823105	-1	-70	0.467254012823105		0				-70	10	0		0	0
_3309.007	7.8579677734375	3.03282856941223	0.564390063285828	-1	-70	0.564390063285828		0				-70	10	0		0	0
_3309.007	9.009884765625	3.92914462089539	0.662527203559875	-1	-70	0.662527203559875		0				-70	10	0		0	0
_3309.007	10.1508310546875	4.94353342056274	0.759399235248566	-1	-70	0.759399235248566		0				-70	10	0		0	0
_3309.007	11.267841796875	6.08951568603516	0.858606576919556	-1	-70	0.858606576919556		0				-70	10	0		0	0
_3309.007	12.4018056640625	7.33847665786743	0.959447622299194	-1	-70	0.959447622299194		0				-70	10	0		0	0
_3309.007	13.4759296875	8.71456146240234	1.05773603916168	-1	-70	1.05773603916168		0				-70	10	0		0	0
_3309.007	14.6198681640625	10.2099227905273	1.15410435199738	-1	-70	1.15410435199738		0				-70	10	0		0	0
_3309.007	15.7687939453125	11.8255233764648	1.25411903858185	-1	-70	1.25411903858185		0				-70	10	0		0	0
_3309.007	16.878822265625	13.5578622817993	1.35315537452698	-1	-70	1.35315537452698		0				-70	10	0		0	0
_3309.007	17.987853515625	15.4124917984009	1.45487380027771	-1	-70	1.45487380027771		0				-70	10	0		0	0
_3309.007	19.141765625	17.3851871490479	1.55963444709778	-1	-70	1.55963444709778		0				-70	10	0		0	0
_3309.007	20.285703125	19.4792060852051	1.66057360172272	-1	-70	1.66057360172272		0				-70	10	0		0	0
_3309.007	21.4276484375	21.6922569274902	1.76325356960297	-1	-70	1.76325356960297		0				-70	10	0		0	0
_3309.007	22.574578125	24.0233726501465	1.86678814888	-1	-70	1.86678814888	0	0	0	0	0	-70	10	0	0	0	0	0	0	0	0	0	0	0
_3309.007	23.71153515625	24.0208377838135	1.89537453651428	-1	-70	1.89537453651428		0				-70	10	0		0	0
_3309.007	24.860458984375	22.8239517211914	1.88534414768219	-1	-70	1.88534414768219		0				-70	10	0		0	0
_3309.007	26.018359375	21.6286334991455	1.86890232563019	-1	-70	1.86890232563019		0				-70	10	0		0	0
_3309.007	27.133375	20.4329528808594	1.84997701644897	-1	-70	1.84997701644897		0				-70	10	0		0	0
_3309.007	28.28928125	19.2331638336182	1.82850849628448	-1	-70	1.82850849628448		0				-70	10	0		0	0
_3309.007	29.424244140625	18.0401344299316	1.80723834037781	-1	-70	1.80723834037781		0				-70	10	0		0	0
_3309.007	30.5342734375	16.8433609008789	1.78216028213501	-1	-70	1.78216028213501		0				-70	10	0		0	0
_3309.007	31.630337890625	15.6465835571289	1.75554049015045	-1	-70	1.75554049015045		0				-70	10	0		0	0
_3309.007	32.78325390625	14.4527015686035	1.72843599319458	-1	-70	1.72843599319458		0				-70	10	0		0	0
_3309.007	33.91721875	13.2553157806396	1.69949460029602	-1	-70	1.69949460029602		0				-70	10	0		0	0
_3309.007	35.05118359375	12.0590133666992	1.67019307613373	-1	-70	1.67019307613373		0				-70	10	0		0	0
_3309.007	36.1612109375	10.8646383285522	1.6379097700119	-1	-70	1.6379097700119		0				-70	10	0		0	0
_3309.007	37.29816796875	9.66482734680176	1.60098314285278	-1	-70	1.60098314285278		0				-70	10	0		0	0
_3309.007	38.39323828125	8.46911716461182	1.56177163124084	-1	-70	1.56177163124084		0				-70	10	0		0	0
_3309.007	39.52819921875	7.27666234970093	1.51847970485687	-1	-70	1.51847970485687		0				-70	10	0		0	0
_3309.007	40.64121875	6.0772008895874	1.46950590610504	-1	-70	1.46950590610504		0				-70	10	0		0	0
_3309.007	41.63555859375	4.88654804229736	1.41775810718536	-1	-70	1.41775810718536		0				-70	10	0		0	0
_3309.007	42.63787890625	3.68912935256958	1.34996128082275	-1	-70	1.34996128082275		0				-70	10	0		0	0
_3309.007	43.63021875	2.49158453941345	1.26791107654572	-1	-70	1.26791107654572		0				-70	10	0		0	0
_3309.007	44.6494921875	1.29608678817749	1.15679526329041	-1	-70	1.15679526329041		0				-70	10	0		0	0
_3309.008	0.175530197143555	0.0940637439489365	0.00037851621164009	-1	-80.25	0.00037851621164009		0				-80.25	10	0		0	0
_3309.008	1.3045087890625	0.158535599708557	0.0288733579218388	-1	-80.25	0.0288733579218388		0				-80.25	10	0		0	0
_3309.008	2.46240942382813	0.353037655353546	0.102946631610394	-1	-80.25	0.102946631610394		0				-80.25	10	0		0	0
_3309.008	3.57243823242188	0.679139137268066	0.197634264826775	-1	-80.25	0.197634264826775		0				-80.25	10	0		0	0
_3309.008	4.7083974609375	1.12742233276367	0.291361004114151	-1	-80.25	0.291361004114151		0				-80.25	10	0		0	0
_3309.008	5.8643046875	1.71515142917633	0.392897129058838	-1	-80.25	0.392897129058838		0				-80.25	10	0		0	0
_3309.008	6.994279296875	2.42856192588806	0.493227809667587	-1	-80.25	0.493227809667587		0				-80.25	10	0		0	0
_3309.008	8.13622265625	3.27091288566589	0.598127543926239	-1	-80.25	0.598127543926239		0				-80.25	10	0		0	0
_3309.008	9.2442568359375	4.24534177780151	0.696283102035522	-1	-80.25	0.696283102035522		0				-80.25	10	0		0	0
_3309.008	10.361267578125	5.34339618682861	0.799100160598755	-1	-80.25	0.799100160598755		0				-80.25	10	0		0	0
_3309.008	11.486255859375	6.57437133789063	0.900656819343567	-1	-80.25	0.900656819343567		0				-80.25	10	0		0	0
_3309.008	12.62819921875	7.93645477294922	1.00629365444183	-1	-80.25	1.00629365444183		0				-80.25	10	0		0	0
_3309.008	13.7811142578125	9.42819690704346	1.10845470428467	-1	-80.25	1.10845470428467		0				-80.25	10	0		0	0
_3309.008	15.0247861328125	11.0480270385742	1.21210670471191	-1	-80.25	1.21210670471191		0				-80.25	10	0		0	0
_3309.008	16.187673828125	12.796425819397	1.31424474716187	-1	-80.25	1.31424474716187		0				-80.25	10	0		0	0
_3309.008	17.410400390625	14.6771364212036	1.42011725902557	-1	-80.25	1.42011725902557		0				-80.25	10	0		0	0
_3309.008	18.654072265625	16.6864147186279	1.52576386928558	-1	-80.25	1.52576386928558		0				-80.25	10	0		0	0
_3309.008	19.935640625	18.8258304595947	1.6337559223175	-1	-80.25	1.6337559223175		0				-80.25	10	0		0	0
_3309.008	21.1763203125	21.0913982391357	1.73673105239868	-1	-80.25	1.73673105239868		0				-80.25	10	0		0	0
_3309.008	22.3202578125	23.4895191192627	1.8399053812027	-1	-80.25	1.8399053812027		0				-80.25	10	0		0	0
_3309.008	23.462201171875	26.0251426696777	1.94638550281525	-1	-80.25	1.94638550281525	0	0	0	0	0	-80.25	10	0	0	0	0	0	0	0	0	0	0	0
_3309.008	24.59816015625	26.01584815979	1.97571063041687	-1	-80.25	1.97571063041687		0				-80.25	10	0		0	0
_3309.008	25.7470859375	24.717794418335	1.96483075618744	-1	-80.25	1.96483075618744		0				-80.25	10	0		0	0
_3309.008	26.864095703125	23.4199810028076	1.94951975345612	-1	-80.25	1.94951975345612		0				-80.25	10	0		0	0
_3309.008	27.960162109375	22.1220455169678	1.9296942949295	-1	-80.25	1.9296942949295		0				-80.25	10	0		0	0
_3309.008	29.068197265625	20.8301448822021	1.90647149085999	-1	-80.25	1.90647149085999		0				-80.25	10	0		0	0
_3309.008	30.209142578125	19.5317230224609	1.88285636901855	-1	-80.25	1.88285636901855		0				-80.25	10	0		0	0
_3309.008	31.30022265625	18.2370414733887	1.85807359218597	-1	-80.25	1.85807359218597		0				-80.25	10	0		0	0
_3309.008	32.4311953125	16.9400634765625	1.83078896999359	-1	-80.25	1.83078896999359		0				-80.25	10	0		0	0
_3309.008	33.5691484375	15.6441698074341	1.80223500728607	-1	-80.25	1.80223500728607		0				-80.25	10	0		0	0
_3309.008	34.7081015625	14.3502035140991	1.77373659610748	-1	-80.25	1.77373659610748		0				-80.25	10	0		0	0
_3309.008	35.825109375	13.0530948638916	1.73966217041016	-1	-80.25	1.73966217041016		0				-80.25	10	0		0	0
_3309.008	36.970046875	11.7581558227539	1.70556938648224	-1	-80.25	1.70556938648224		0				-80.25	10	0		0	0
_3309.008	38.1239609375	10.4626092910767	1.66991651058197	-1	-80.25	1.66991651058197		0				-80.25	10	0		0	0
_3309.008	39.20506640625	9.16705799102783	1.62808299064636	-1	-80.25	1.62808299064636		0				-80.25	10	0		0	0
_3309.008	40.3589765625	7.86969089508057	1.58371567726135	-1	-80.25	1.58371567726135		0				-80.25	10	0		0	0
_3309.008	41.44008203125	6.57243967056274	1.53274762630463	-1	-80.25	1.53274762630463		0				-80.25	10	0		0	0
_3309.008	42.47032421875	5.27723550796509	1.47614395618439	-1	-80.25	1.47614395618439		0				-80.25	10	0		0	0
_3309.008	43.46566015625	3.98202514648438	1.4077422618866	-1	-80.25	1.4077422618866		0				-80.25	10	0		0	0
_3309.008	44.46698046875	2.68765425682068	1.31583261489868	-1	-80.25	1.31583261489868		0				-80.25	10	0		0	0
_3309.008	45.59695703125	1.38953423500061	1.19938099384308	-1	-80.25	1.19938099384308		0				-80.25	10	0		0	0
_3309.009	0.166553298950195	0.101392284035683	0.00176794803701341	-1	-90	0.00176794803701341		0				-90	10	0		0	0
_3309.009	1.29353625488281	0.170934960246086	0.0322153754532337	-1	-90	0.0322153754532337		0				-90	10	0		0	0
_3309.009	2.40057446289063	0.381494581699371	0.110733851790428	-1	-90	0.110733851790428		0				-90	10	0		0	0
_3309.009	3.54351391601563	0.732950091362	0.20661698281765	-1	-90	0.20661698281765		0				-90	10	0		0	0
_3309.009	4.67648193359375	1.21853983402252	0.303404033184052	-1	-90	0.303404033184052		0				-90	10	0		0	0
_3309.009	5.82839892578125	1.84538614749908	0.408974379301071	-1	-90	0.408974379301071		0				-90	10	0		0	0
_3309.009	6.9723369140625	2.61529922485352	0.513260722160339	-1	-90	0.513260722160339		0				-90	10	0		0	0
_3309.009	8.068404296875	3.52441430091858	0.619009733200073	-1	-90	0.619009733200073		0				-90	10	0		0	0
_3309.009	9.20735546875	4.57019472122192	0.725215137004852	-1	-90	0.725215137004852		0				-90	10	0		0	0
_3309.009	10.3512919921875	5.75819301605225	0.830760061740875	-1	-90	0.830760061740875		0				-90	10	0		0	0
_3309.009	11.493236328125	7.08526802062988	0.937338650226593	-1	-90	0.937338650226593		0				-90	10	0		0	0
_3309.009	12.6461513671875	8.5481595993042	1.04754507541656	-1	-90	1.04754507541656		0				-90	10	0		0	0
_3309.009	13.7681484375	10.1543502807617	1.14917063713074	-1	-90	1.14917063713074		0				-90	10	0		0	0
_3309.009	14.914080078125	11.9004592895508	1.25708758831024	-1	-90	1.25708758831024		0				-90	10	0		0	0
_3309.009	16.0570205078125	13.7857618331909	1.36830043792725	-1	-90	1.36830043792725		0				-90	10	0		0	0
_3309.009	17.288724609375	15.8084440231323	1.48317396640778	-1	-90	1.48317396640778		0				-90	10	0		0	0
_3309.009	18.42468359375	17.9749050140381	1.59037172794342	-1	-90	1.59037172794342		0				-90	10	0		0	0
_3309.009	19.56562890625	20.2789897918701	1.70121669769287	-1	-90	1.70121669769287		0				-90	10	0		0	0
_3309.009	20.704580078125	22.7210559844971	1.8100221157074	-1	-90	1.8100221157074		0				-90	10	0		0	0
_3309.009	21.839544921875	25.3047313690186	1.92146408557892	-1	-90	1.92146408557892		0				-90	10	0		0	0
_3309.009	22.9854765625	28.0273590087891	2.03482723236084	-1	-90	2.03482723236084	0	0	0	0	0	-90	10	0	0	0	0	0	0	0	0	0	0	0
_3309.009	24.1234296875	28.0271167755127	2.06794691085815	-1	-90	2.06794691085815		0				-90	10	0		0	0
_3309.009	25.387048828125	26.6275329589844	2.05881190299988	-1	-90	2.05881190299988		0				-90	10	0		0	0
_3309.009	26.525001953125	25.2316913604736	2.04056024551392	-1	-90	2.04056024551392		0				-90	10	0		0	0
_3309.009	27.63901953125	23.839469909668	2.01842665672302	-1	-90	2.01842665672302		0				-90	10	0		0	0
_3309.009	28.77498046875	22.4410915374756	1.99594235420227	-1	-90	1.99594235420227		0				-90	10	0		0	0
_3309.009	29.885009765625	21.0424671173096	1.97095620632172	-1	-90	1.97095620632172		0				-90	10	0		0	0
_3309.009	31.004013671875	19.645170211792	1.94467306137085	-1	-90	1.94467306137085		0				-90	10	0		0	0
_3309.009	32.13698046875	18.2528209686279	1.91715276241302	-1	-90	1.91715276241302		0				-90	10	0		0	0
_3309.009	33.29288671875	16.8532238006592	1.8889125585556	-1	-90	1.8889125585556		0				-90	10	0		0	0
_3309.009	34.4278515625	15.4572458267212	1.85888612270355	-1	-90	1.85888612270355		0				-90	10	0		0	0
_3309.009	35.5598203125	14.0611429214478	1.82516694068909	-1	-90	1.82516694068909		0				-90	10	0		0	0
_3309.009	36.659875	12.664794921875	1.78961992263794	-1	-90	1.78961992263794		0				-90	10	0		0	0
_3309.009	37.81378515625	11.2736339569092	1.75169587135315	-1	-90	1.75169587135315		0				-90	10	0		0	0
_3309.009	38.9447578125	9.87087726593018	1.71024072170258	-1	-90	1.71024072170258		0				-90	10	0		0	0
_3309.009	40.06875	8.47439289093018	1.6622542142868	-1	-90	1.6622542142868		0				-90	10	0		0	0
_3309.009	41.1867578125	7.08273267745972	1.60893201828003	-1	-90	1.60893201828003		0				-90	10	0		0	0
_3309.009	42.19605859375	5.68587493896484	1.55147421360016	-1	-90	1.55147421360016		0				-90	10	0		0	0
_3309.009	43.17643359375	4.28888940811157	1.48090755939484	-1	-90	1.48090755939484		0				-90	10	0		0	0
_3309.009	44.19171484375	2.89503645896912	1.38791298866272	-1	-90	1.38791298866272		0				-90	10	0		0	0
_3309.009	45.3316640625	1.49755430221558	1.2604433298111	-1	-90	1.2604433298111		0				-90	10	0		0	0
_3309.010	0.168548095703125	0.0919026061892509	-0.000286195223452523	-1	-100	-0.000286195223452523		0				-100	10	0		0	0
_3309.010	1.25663598632812	0.168327108025551	0.0349526815116405	-1	-100	0.0349526815116405		0				-100	10	0		0	0
_3309.010	2.26094897460937	0.393012583255768	0.117773227393627	-1	-100	0.117773227393627		0				-100	10	0		0	0
_3309.010	3.39192065429688	0.768131852149963	0.220354035496712	-1	-100	0.220354035496712		0				-100	10	0		0	0
_3309.010	4.5199013671875	1.28825116157532	0.321867644786835	-1	-100	0.321867644786835		0				-100	10	0		0	0
_3309.010	5.6478828125	1.96508085727692	0.430992066860199	-1	-100	0.430992066860199		0				-100	10	0		0	0
_3309.010	6.77885546875	2.78751230239868	0.539354085922241	-1	-100	0.539354085922241		0				-100	10	0		0	0
_3309.010	7.92478857421875	3.76206350326538	0.649986445903778	-1	-100	0.649986445903778		0				-100	10	0		0	0
_3309.010	9.0447900390625	4.88148927688599	0.757364153862	-1	-100	0.757364153862		0				-100	10	0		0	0
_3309.010	10.178755859375	6.15146255493164	0.869615733623505	-1	-100	0.869615733623505		0				-100	10	0		0	0
_3309.010	11.2778134765625	7.57656955718994	0.978432893753052	-1	-100	0.978432893753052		0				-100	10	0		0	0
_3309.010	12.424744140625	9.14896106719971	1.0921334028244	-1	-100	1.0921334028244		0				-100	10	0		0	0
_3309.010	13.5457431640625	10.870566368103	1.19846248626709	-1	-100	1.19846248626709		0				-100	10	0		0	0
_3309.010	14.7953984375	12.7445249557495	1.31518638134003	-1	-100	1.31518638134003		0				-100	10	0		0	0
_3309.010	16.038072265625	14.7603302001953	1.42921507358551	-1	-100	1.42921507358551		0				-100	10	0		0	0
_3309.010	17.17801953125	16.9357299804688	1.54075157642365	-1	-100	1.54075157642365		0				-100	10	0		0	0
_3309.010	18.452609375	19.2471809387207	1.6611510515213	-1	-100	1.6611510515213		0				-100	10	0		0	0
_3309.010	19.585576171875	21.7162933349609	1.77087008953094	-1	-100	1.77087008953094		0				-100	10	0		0	0
_3309.010	20.690619140625	24.3367919921875	1.88464283943176	-1	-100	1.88464283943176		0				-100	10	0		0	0
_3309.010	21.805634765625	27.1048145294189	2.00008749961853	-1	-100	2.00008749961853		0				-100	10	0		0	0
_3309.010	23.345513671875	29.9980278015137	2.130539894104	-1	-100	2.130539894104		0				-100	10	0		0	0
_3309.010	24.45753515625	29.9981479644775	2.15926551818848	-1	-100	2.15926551818848	0	0	0	0	0	-100	10	0	0	0	0	0	0	0	0	0	0	0
_3309.010	26.026337890625	28.521541595459	2.14993643760681	-1	-100	2.14993643760681		0				-100	10	0		0	0
_3309.010	27.154318359375	27.0296020507813	2.13205862045288	-1	-100	2.13205862045288		0				-100	10	0		0	0
_3309.010	28.266341796875	25.5288486480713	2.10780620574951	-1	-100	2.10780620574951		0				-100	10	0		0	0
_3309.010	29.412275390625	24.0315952301025	2.08469843864441	-1	-100	2.08469843864441		0				-100	10	0		0	0
_3309.010	30.563193359375	22.5362720489502	2.05890893936157	-1	-100	2.05890893936157		0				-100	10	0		0	0
_3309.010	31.692173828125	21.0387744903564	2.03244543075562	-1	-100	2.03244543075562		0				-100	10	0		0	0
_3309.010	32.8391015625	19.5432052612305	2.00429272651672	-1	-100	2.00429272651672		0				-100	10	0		0	0
_3309.010	33.92918359375	18.0479946136475	1.97373497486115	-1	-100	1.97373497486115		0				-100	10	0		0	0
_3309.010	35.0641484375	16.5522975921631	1.94185721874237	-1	-100	1.94185721874237		0				-100	10	0		0	0
[truncated: 1,896 more rows]
