# Supplementary material for: Nanoindentation Analysis of SU-8 Coated Wafers at Different Baking Phases
Source: Polymers (Basel). 2025 Dec 18;17(24):3337. doi: 10.3390/polym17243337 (PMC12736521; doi:10.3390/polym17243337)
Supplement: Supplementary file 1 [file polymers-17-03337-s001.zip › supplementary/pre measurements with variable loadings/Su8_med.txt]

Imprint name	Time [s]	Force [mN]	Raw penetration depth [µm]	Lateral force [mN]	Lateral distance [µm]	Penetration depth [µm]	Contact depth [µm]	Indentation strain	Unloading stiffness [mN/µm]	Combined modulus [GPa]	Hardness [GPa]	X Position [µm]	Y Position [µm]	Friction	Elastic modulus [GPa]	Plastic work [nJ]	Elastic work [nJ]	Elastic modulus 1 [GPa]	Elastic modulus 2 [GPa]	Viscosity1 [GPa*s]	Viscosity2 [GPa*s]	Corrected depth [µm]	Vickers hardness [HV]	Martens hardness [GPa]
_3303.000	0.178522399902344	0.0418946519494057	-0.00018002609431278	-1	0	-0.00018002609431278		0				0	10	0		0	0
_3303.000	0.904578796386719	0.0456373989582062	0.000973987218458205	-1	0	0.000973987218458205		0				0	10	0		0	0
_3303.000	1.51993225097656	0.0519155599176884	0.00282964040525258	-1	0	0.00282964040525258		0				0	10	0		0	0
_3303.000	2.08840991210938	0.0641096755862236	0.00759802106767893	-1	0	0.00759802106767893		0				0	10	0		0	0
_3303.000	2.675837890625	0.078718475997448	0.0153022045269608	-1	0	0.0153022045269608		0				0	10	0		0	0
_3303.000	3.24631127929687	0.10153716802597	0.0262514594942331	-1	0	0.0262514594942331		0				0	10	0		0	0
_3303.000	4.1399189453125	0.136791437864304	0.0418998226523399	-1	0	0.0418998226523399		0				0	10	0		0	0
_3303.000	4.984658203125	0.159972324967384	0.0534306690096855	-1	0	0.0534306690096855		0				0	10	0		0	0
_3303.000	5.8533330078125	0.193657055497169	0.0688251107931137	-1	0	0.0688251107931137		0				0	10	0		0	0
_3303.000	6.7110380859375	0.233257725834846	0.0854704603552818	-1	0	0.0854704603552818		0				0	10	0		0	0
_3303.000	7.71135986328125	0.279981702566147	0.101695731282234	-1	0	0.101695731282234		0				0	10	0		0	0
_3303.000	8.767533203125	0.331293523311615	0.118594914674759	-1	0	0.118594914674759		0				0	10	0		0	0
_3303.000	9.7758349609375	0.385140746831894	0.136228010058403	-1	0	0.136228010058403		0				0	10	0		0	0
_3303.000	10.7971005859375	0.44466245174408	0.155462816357613	-1	0	0.155462816357613		0				0	10	0		0	0
_3303.000	11.8034072265625	0.509013473987579	0.174000591039658	-1	0	0.174000591039658		0				0	10	0		0	0
_3303.000	12.79475390625	0.578676760196686	0.193004533648491	-1	0	0.193004533648491		0				0	10	0		0	0
_3303.000	13.801060546875	0.652203500270844	0.213887140154839	-1	0	0.213887140154839		0				0	10	0		0	0
_3303.000	14.831302734375	0.732491314411163	0.234806641936302	-1	0	0.234806641936302		0				0	10	0		0	0
_3303.000	15.78674609375	0.815435230731964	0.252361088991165	-1	0	0.252361088991165		0				0	10	0		0	0
_3303.000	16.7980390625	0.903932809829712	0.269130796194077	-1	0	0.269130796194077		0				0	10	0		0	0
_3303.000	17.826287109375	0.9948450922966	0.288780808448792	-1	0	0.288780808448792		0				0	10	0		0	0
_3303.000	18.964240234375	0.995328009128571	0.29438453912735	-1	0	0.29438453912735	0	0	0	0	0	0	10	0	0	0	0	0	0	0	0	0	0	0
_3303.000	19.534712890625	0.947396874427795	0.290945678949356	-1	0	0.290945678949356		0				0	10	0		0	0
_3303.000	20.1839765625	0.900552272796631	0.287612974643707	-1	0	0.287612974643707		0				0	10	0		0	0
_3303.000	20.771404296875	0.854069948196411	0.285148084163666	-1	0	0.285148084163666		0				0	10	0		0	0
_3303.000	21.3977265625	0.810243666172028	0.282507747411728	-1	0	0.282507747411728		0				0	10	0		0	0
_3303.000	21.93329296875	0.762916147708893	0.27792876958847	-1	0	0.27792876958847		0				0	10	0		0	0
_3303.000	22.54066796875	0.717641055583954	0.274309873580933	-1	0	0.274309873580933		0				0	10	0		0	0
_3303.000	23.069251953125	0.671400129795074	0.271355658769608	-1	0	0.271355658769608		0				0	10	0		0	0
_3303.000	23.679619140625	0.622623801231384	0.265276491641998	-1	0	0.265276491641998		0				0	10	0		0	0
_3303.000	24.261064453125	0.57638281583786	0.260517448186874	-1	0	0.260517448186874		0				0	10	0		0	0
_3303.000	24.84350390625	0.529055237770081	0.255361437797546	-1	0	0.255361437797546		0				0	10	0		0	0
_3303.000	25.448884765625	0.480641067028046	0.248968362808228	-1	0	0.248968362808228		0				0	10	0		0	0
_3303.000	25.9984140625	0.435728162527084	0.242898404598236	-1	0	0.242898404598236		0				0	10	0		0	0
_3303.000	26.58883203125	0.38827982544899	0.236209884285927	-1	0	0.236209884285927		0				0	10	0		0	0
_3303.000	27.160302734375	0.340831488370895	0.224540770053864	-1	0	0.224540770053864		0				0	10	0		0	0
_3303.000	27.77565625	0.293383121490479	0.217764541506767	-1	0	0.217764541506767		0				0	10	0		0	0
_3303.000	28.353111328125	0.247262850403786	0.209917426109314	-1	0	0.209917426109314		0				0	10	0		0	0
_3303.000	28.94153515625	0.200176686048508	0.202121064066887	-1	0	0.202121064066887		0				0	10	0		0	0
_3303.000	29.519986328125	0.154539301991463	0.192847594618797	-1	0	0.192847594618797		0				0	10	0		0	0
_3303.000	30.12935546875	0.108418993651867	0.183029428124428	-1	0	0.183029428124428		0				0	10	0		0	0
_3303.001	0.178523696899414	0.0369687080383301	-0.000535461877007037	-1	-9.75	-0.000535461877007037		0				-9.75	10	0		0	0
_3303.001	0.882637878417969	0.0416773296892643	0.00178179529029876	-1	-9.75	0.00178179529029876		0				-9.75	10	0		0	0
_3303.001	1.494001953125	0.0520604401826859	0.00495302071794868	-1	-9.75	0.00495302071794868		0				-9.75	10	0		0	0
_3303.001	2.29884765625	0.071257121860981	0.0138250607997179	-1	-9.75	0.0138250607997179		0				-9.75	10	0		0	0
_3303.001	3.14957006835937	0.0956453531980515	0.0240403600037098	-1	-9.75	0.0240403600037098		0				-9.75	10	0		0	0
_3303.001	3.72303515625	0.128243491053581	0.0404134355485439	-1	-9.75	0.0404134355485439		0				-9.75	10	0		0	0
_3303.001	4.7413095703125	0.16868931055069	0.0641398057341576	-1	-9.75	0.0641398057341576		0				-9.75	10	0		0	0
_3303.001	5.626939453125	0.215775474905968	0.0835409164428711	-1	-9.75	0.0835409164428711		0				-9.75	10	0		0	0
_3303.001	6.48264892578125	0.270709335803986	0.105656199157238	-1	-9.75	0.105656199157238		0				-9.75	10	0		0	0
_3303.001	7.528849609375	0.330834716558456	0.129276245832443	-1	-9.75	0.129276245832443		0				-9.75	10	0		0	0
_3303.001	8.5291708984375	0.401705414056778	0.154714941978455	-1	-9.75	0.154714941978455		0				-9.75	10	0		0	0
_3303.001	9.5404638671875	0.478854209184647	0.178390264511108	-1	-9.75	0.178390264511108		0				-9.75	10	0		0	0
_3303.001	10.58965625	0.561556756496429	0.202259421348572	-1	-9.75	0.202259421348572		0				-9.75	10	0		0	0
_3303.001	11.7076640625	0.651623964309692	0.229341223835945	-1	-9.75	0.229341223835945		0				-9.75	10	0		0	0
_3303.001	12.699009765625	0.750021815299988	0.255947530269623	-1	-9.75	0.255947530269623		0				-9.75	10	0		0	0
_3303.001	13.7212744140625	0.855301380157471	0.27405121922493	-1	-9.75	0.27405121922493		0				-9.75	10	0		0	0
_3303.001	14.7325673828125	0.969273746013641	0.296461552381516	-1	-9.75	0.296461552381516		0				-9.75	10	0		0	0
_3303.001	15.7408681640625	1.08674728870392	0.320399701595306	-1	-9.75	0.320399701595306		0				-9.75	10	0		0	0
_3303.001	16.74418359375	1.21520757675171	0.345814913511276	-1	-9.75	0.345814913511276		0				-9.75	10	0		0	0
_3303.001	17.7903828125	1.34970438480377	0.371017724275589	-1	-9.75	0.371017724275589		0				-9.75	10	0		0	0
_3303.001	18.81364453125	1.48999631404877	0.397725284099579	-1	-9.75	0.397725284099579		0				-9.75	10	0		0	0
_3303.001	19.950599609375	1.49132442474365	0.406749337911606	-1	-9.75	0.406749337911606	0	0	0	0	0	-9.75	10	0	0	0	0	0	0	0	0	0	0	0
_3303.001	20.519078125	1.42190277576447	0.402756601572037	-1	-9.75	0.402756601572037		0				-9.75	10	0		0	0
_3303.001	21.095537109375	1.34885919094086	0.400836378335953	-1	-9.75	0.400836378335953		0				-9.75	10	0		0	0
_3303.001	21.69991796875	1.27569484710693	0.396926730871201	-1	-9.75	0.396926730871201		0				-9.75	10	0		0	0
_3303.001	22.270390625	1.21243071556091	0.392172366380692	-1	-9.75	0.392172366380692		0				-9.75	10	0		0	0
_3303.001	22.8628046875	1.13383328914642	0.38696101307869	-1	-9.75	0.38696101307869		0				-9.75	10	0		0	0
_3303.001	23.440259765625	1.0619969367981	0.380512624979019	-1	-9.75	0.380512624979019		0				-9.75	10	0		0	0
_3303.001	24.056611328125	0.992695987224579	0.374950468540192	-1	-9.75	0.374950468540192		0				-9.75	10	0		0	0
_3303.001	24.629078125	0.920497417449951	0.36876517534256	-1	-9.75	0.36876517534256		0				-9.75	10	0		0	0
_3303.001	25.24044140625	0.849747657775879	0.362792193889618	-1	-9.75	0.362792193889618		0				-9.75	10	0		0	0
_3303.001	25.830861328125	0.780567348003387	0.354442030191422	-1	-9.75	0.354442030191422		0				-9.75	10	0		0	0
_3303.001	26.454193359375	0.714405417442322	0.348242878913879	-1	-9.75	0.348242878913879		0				-9.75	10	0		0	0
_3303.001	27.27499609375	0.637135922908783	0.339080303907394	-1	-9.75	0.339080303907394		0				-9.75	10	0		0	0
_3303.001	27.87339453125	0.566144585609436	0.331597894430161	-1	-9.75	0.331597894430161		0				-9.75	10	0		0	0
_3303.001	28.48376171875	0.493583709001541	0.322347611188889	-1	-9.75	0.322347611188889		0				-9.75	10	0		0	0
_3303.001	29.0921328125	0.423678934574127	0.311629444360733	-1	-9.75	0.311629444360733		0				-9.75	10	0		0	0
_3303.001	29.733416015625	0.35039359331131	0.301816016435623	-1	-9.75	0.301816016435623		0				-9.75	10	0		0	0
_3303.001	30.343783203125	0.279281437397003	0.288332909345627	-1	-9.75	0.288332909345627		0				-9.75	10	0		0	0
_3303.001	31.141646484375	0.207807049155235	0.272712588310242	-1	-9.75	0.272712588310242		0				-9.75	10	0		0	0
_3303.001	31.7420390625	0.138022929430008	0.2595294713974	-1	-9.75	0.2595294713974		0				-9.75	10	0		0	0
_3303.002	0.18550390625	0.037536159157753	0.00086320168338716	-1	-20	0.00086320168338716		0				-20	10	0		0	0
_3303.002	0.8686748046875	0.0428484492003918	0.00175409961957484	-1	-20	0.00175409961957484		0				-20	10	0		0	0
_3303.002	1.64758996582031	0.0566121079027653	0.00913516245782375	-1	-20	0.00913516245782375		0				-20	10	0		0	0
_3303.002	2.21706567382813	0.0808796063065529	0.0217969734221697	-1	-20	0.0217969734221697		0				-20	10	0		0	0
_3303.002	3.12962377929688	0.115771681070328	0.0418444201350212	-1	-20	0.0418444201350212		0				-20	10	0		0	0
_3303.002	4.12795166015625	0.162012726068497	0.066397063434124	-1	-20	0.066397063434124		0				-20	10	0		0	0
_3303.002	4.981666015625	0.213203847408295	0.090441882610321	-1	-20	0.090441882610321		0				-20	10	0		0	0
_3303.002	5.998943359375	0.276951283216476	0.114809758961201	-1	-20	0.114809758961201		0				-20	10	0		0	0
_3303.002	6.98929248046875	0.351443976163864	0.140567004680634	-1	-20	0.140567004680634		0				-20	10	0		0	0
_3303.002	7.98462841796875	0.434508740901947	0.167330458760262	-1	-20	0.167330458760262		0				-20	10	0		0	0
_3303.002	9.0019052734375	0.527111411094666	0.192745983600616	-1	-20	0.192745983600616		0				-20	10	0		0	0
_3303.002	9.9822822265625	0.629614233970642	0.220603302121162	-1	-20	0.220603302121162		0				-20	10	0		0	0
_3303.002	10.9855966796875	0.743103742599487	0.254604369401932	-1	-20	0.254604369401932		0				-20	10	0		0	0
_3303.002	11.9929013671875	0.86359578371048	0.275122195482254	-1	-20	0.275122195482254		0				-20	10	0		0	0
_3303.002	13.024140625	0.995436668395996	0.304382562637329	-1	-20	0.304382562637329		0				-20	10	0		0	0
_3303.002	14.0144892578125	1.13536655902863	0.329557776451111	-1	-20	0.329557776451111		0				-20	10	0		0	0
_3303.002	14.9878837890625	1.28857719898224	0.359016478061676	-1	-20	0.359016478061676		0				-20	10	0		0	0
_3303.002	16.0031669921875	1.44891083240509	0.389509111642838	-1	-20	0.389509111642838		0				-20	10	0		0	0
_3303.002	16.988529296875	1.62397384643555	0.42034325003624	-1	-20	0.42034325003624		0				-20	10	0		0	0
_3303.002	17.942974609375	1.80157220363617	0.447913885116577	-1	-20	0.447913885116577		0				-20	10	0		0	0
_3303.002	19.075943359375	1.99462413787842	0.477183103561401	-1	-20	0.477183103561401	0	0	0	0	0	-20	10	0	0	0	0	0	0	0	0	0	0	0
_3303.002	20.19993359375	1.99305462837219	0.486424088478088	-1	-20	0.486424088478088		0				-20	10	0		0	0
_3303.002	20.77040625	1.89815855026245	0.482108235359192	-1	-20	0.482108235359192		0				-20	10	0		0	0
_3303.002	21.519400390625	1.80048561096191	0.477658540010452	-1	-20	0.477658540010452		0				-20	10	0		0	0
_3303.002	22.106828125	1.7057101726532	0.47056856751442	-1	-20	0.47056856751442		0				-20	10	0		0	0
_3303.002	22.710212890625	1.60876154899597	0.464498698711395	-1	-20	0.464498698711395		0				-20	10	0		0	0
_3303.002	23.286671875	1.52062630653381	0.458539634943008	-1	-20	0.458539634943008		0				-20	10	0		0	0
_3303.002	23.8850703125	1.41703724861145	0.450692653656006	-1	-20	0.450692653656006		0				-20	10	0		0	0
_3303.002	24.685927734375	1.32177877426147	0.442314833402634	-1	-20	0.442314833402634		0				-20	10	0		0	0
_3303.002	25.295294921875	1.22555434703827	0.435607969760895	-1	-20	0.435607969760895		0				-20	10	0		0	0
_3303.002	25.8109140625	1.1310201883316	0.426113098859787	-1	-20	0.426113098859787		0				-20	10	0		0	0
_3303.002	26.429259765625	1.03370916843414	0.415404230356216	-1	-20	0.415404230356216		0				-20	10	0		0	0
_3303.002	27.208173828125	0.937484622001648	0.406246334314346	-1	-20	0.406246334314346		0				-20	10	0		0	0
_3303.002	27.82053515625	0.841743052005768	0.396483719348907	-1	-20	0.396483719348907		0				-20	10	0		0	0
_3303.002	28.61241796875	0.748898983001709	0.385285556316376	-1	-20	0.385285556316376		0				-20	10	0		0	0
_3303.002	29.226771484375	0.651225566864014	0.374913662672043	-1	-20	0.374913662672043		0				-20	10	0		0	0
_3303.002	29.76034375	0.556811928749084	0.361033648252487	-1	-20	0.361033648252487		0				-20	10	0		0	0
_3303.002	30.3587421875	0.459621340036392	0.347919851541519	-1	-20	0.347919851541519		0				-20	10	0		0	0
_3303.002	31.078814453125	0.365086883306503	0.330919474363327	-1	-20	0.330919474363327		0				-20	10	0		0	0
_3303.002	31.660259765625	0.270793855190277	0.308952331542969	-1	-20	0.308952331542969		0				-20	10	0		0	0
_3303.002	32.401275390625	0.173844635486603	0.28256767988205	-1	-20	0.28256767988205		0				-20	10	0		0	0
_3303.003	0.170542892456055	0.0426069796085358	-0.000872433884069324	-1	-30	-0.000872433884069324		0				-30	10	0		0	0
_3303.003	0.892610229492187	0.0486436747014523	0.000673943548463285	-1	-30	0.000673943548463285		0				-30	10	0		0	0
_3303.003	1.46906726074219	0.0669952183961868	0.00861354917287827	-1	-30	0.00861354917287827		0				-30	10	0		0	0
_3303.003	2.392595703125	0.0980238169431686	0.0263576190918684	-1	-30	0.0263576190918684		0				-30	10	0		0	0
_3303.003	3.26426220703125	0.139314785599709	0.0489715673029423	-1	-30	0.0489715673029423		0				-30	10	0		0	0
_3303.003	4.11797802734375	0.19642186164856	0.0714839100837708	-1	-30	0.0714839100837708		0				-30	10	0		0	0
_3303.003	5.0046044921875	0.263549834489822	0.0967796519398689	-1	-30	0.0967796519398689		0				-30	10	0		0	0
_3303.003	5.992958984375	0.343113362789154	0.125648111104965	-1	-30	0.125648111104965		0				-30	10	0		0	0
_3303.003	6.982310546875	0.435957551002502	0.154022589325905	-1	-30	0.154022589325905		0				-30	10	0		0	0
_3303.003	7.9826337890625	0.544376373291016	0.182673946022987	-1	-30	0.182673946022987		0				-30	10	0		0	0
_3303.003	8.9869453125	0.653881728649139	0.214334830641747	-1	-30	0.214334830641747		0				-30	10	0		0	0
_3303.003	9.9802861328125	0.785722732543945	0.247675821185112	-1	-30	0.247675821185112		0				-30	10	0		0	0
_3303.003	11.0175107421875	0.926014959812164	0.270386248826981	-1	-30	0.270386248826981		0				-30	10	0		0	0
_3303.003	12.1365146484375	1.07801830768585	0.301479130983353	-1	-30	0.301479130983353		0				-30	10	0		0	0
_3303.003	13.2694833984375	1.24330222606659	0.333042770624161	-1	-30	0.333042770624161		0				-30	10	0		0	0
_3303.003	14.3964658203125	1.42283248901367	0.363526225090027	-1	-30	0.363526225090027		0				-30	10	0		0	0
_3303.003	15.5583564453125	1.61310791969299	0.395957499742508	-1	-30	0.395957499742508		0				-30	10	0		0	0
_3303.003	16.580619140625	1.8158186674118	0.425111442804337	-1	-30	0.425111442804337		0				-30	10	0		0	0
_3303.003	17.73054296875	2.03229284286499	0.458913505077362	-1	-30	0.458913505077362		0				-30	10	0		0	0
_3303.003	18.866501953125	2.25939130783081	0.490799903869629	-1	-30	0.490799903869629		0				-30	10	0		0	0
_3303.003	19.998470703125	2.49940800666809	0.523226320743561	-1	-30	0.523226320743561	0	0	0	0	0	-30	10	0	0	0	0	0	0	0	0	0	0	0
_3303.003	21.13642578125	2.49892497062683	0.530953228473663	-1	-30	0.530953228473663		0				-30	10	0		0	0
_3303.003	21.676978515625	2.3784339427948	0.524767994880676	-1	-30	0.524767994880676		0				-30	10	0		0	0
_3303.003	22.428966796875	2.25782179832458	0.518550455570221	-1	-30	0.518550455570221		0				-30	10	0		0	0
_3303.003	22.9974453125	2.13708901405334	0.51098507642746	-1	-30	0.51098507642746		0				-30	10	0		0	0
_3303.003	23.75940625	2.0176842212677	0.502782702445984	-1	-30	0.502782702445984		0				-30	10	0		0	0
_3303.003	24.348828125	1.89658904075623	0.494834154844284	-1	-30	0.494834154844284		0				-30	10	0		0	0
_3303.003	25.121759765625	1.77476942539215	0.488085776567459	-1	-30	0.488085776567459		0				-30	10	0		0	0
_3303.003	25.696220703125	1.65512299537659	0.478863269090652	-1	-30	0.478863269090652		0				-30	10	0		0	0
_3303.003	26.464166015625	1.54042661190033	0.467840582132339	-1	-30	0.467840582132339		0				-30	10	0		0	0
_3303.003	27.2061796875	1.41426050662994	0.460395187139511	-1	-30	0.460395187139511		0				-30	10	0		0	0
_3303.003	27.740748046875	1.29268205165863	0.450512617826462	-1	-30	0.450512617826462		0				-30	10	0		0	0
_3303.003	28.498720703125	1.1731561422348	0.439379125833511	-1	-30	0.439379125833511		0				-30	10	0		0	0
_3303.003	29.146984375	1.05254352092743	0.428448706865311	-1	-30	0.428448706865311		0				-30	10	0		0	0
_3303.003	29.905953125	0.930602848529816	0.416124314069748	-1	-30	0.416124314069748		0				-30	10	0		0	0
_3303.003	30.47642578125	0.813853621482849	0.404519975185394	-1	-30	0.404519975185394		0				-30	10	0		0	0
_3303.003	31.226419921875	0.694931089878082	0.389744520187378	-1	-30	0.389744520187378		0				-30	10	0		0	0
_3303.003	31.741041015625	0.57371461391449	0.376266092061996	-1	-30	0.376266092061996		0				-30	10	0		0	0
_3303.003	32.50798828125	0.452618807554245	0.355254530906677	-1	-30	0.355254530906677		0				-30	10	0		0	0
_3303.003	33.0794609375	0.332971721887589	0.334976851940155	-1	-30	0.334976851940155		0				-30	10	0		0	0
_3303.003	33.99700390625	0.211996525526047	0.299365043640137	-1	-30	0.299365043640137		0				-30	10	0		0	0
_3303.004	0.158575897216797	0.0416531823575497	0.000563158537261188	-1	-40	0.000563158537261188		0				-40	10	0		0	0
_3303.004	0.885630004882813	0.0490179471671581	0.00269577512517571	-1	-40	0.00269577512517571		0				-40	10	0		0	0
_3303.004	1.74433288574219	0.0700256377458572	0.01024763379246	-1	-40	0.01024763379246		0				-40	10	0		0	0
_3303.004	2.61699560546875	0.109988532960415	0.0313844978809357	-1	-40	0.0313844978809357		0				-40	10	0		0	0
_3303.004	3.47470043945312	0.160817474126816	0.0589283592998981	-1	-40	0.0589283592998981		0				-40	10	0		0	0
_3303.004	4.4560732421875	0.22758324444294	0.0866844803094864	-1	-40	0.0866844803094864		0				-40	10	0		0	0
_3303.004	5.466369140625	0.308474868535995	0.115848407149315	-1	-40	0.115848407149315		0				-40	10	0		0	0
_3303.004	6.467689453125	0.405424028635025	0.146918654441833	-1	-40	0.146918654441833		0				-40	10	0		0	0
_3303.004	7.50491259765625	0.516619682312012	0.180776849389076	-1	-40	0.180776849389076		0				-40	10	0		0	0
_3303.004	8.51022265625	0.640613079071045	0.214141041040421	-1	-40	0.214141041040421		0				-40	10	0		0	0
_3303.004	9.4955849609375	0.781388401985168	0.24971616268158	-1	-40	0.24971616268158		0				-40	10	0		0	0
_3303.004	10.4799501953125	0.935685753822327	0.278491914272308	-1	-40	0.278491914272308		0				-40	10	0		0	0
_3303.004	11.5849921875	1.10447096824646	0.314459204673767	-1	-40	0.314459204673767		0				-40	10	0		0	0
_3303.004	12.7548603515625	1.29691982269287	0.349512457847595	-1	-40	0.349512457847595		0				-40	10	0		0	0
_3303.004	13.86588671875	1.49045515060425	0.384473294019699	-1	-40	0.384473294019699		0				-40	10	0		0	0
_3303.004	15.0128173828125	1.70523929595947	0.419900238513947	-1	-40	0.419900238513947		0				-40	10	0		0	0
_3303.004	16.1517685546875	1.93366611003876	0.453919261693954	-1	-40	0.453919261693954		0				-40	10	0		0	0
_3303.004	17.28972265625	2.17887473106384	0.490573883056641	-1	-40	0.490573883056641		0				-40	10	0		0	0
_3303.004	18.40473828125	2.4361560344696	0.526711463928223	-1	-40	0.526711463928223		0				-40	10	0		0	0
_3303.004	19.46290625	2.70997786521912	0.561611890792847	-1	-40	0.561611890792847		0				-40	10	0		0	0
_3303.004	20.645740234375	3.0007016658783	0.59960949420929	-1	-40	0.59960949420929	0	0	0	0	0	-40	10	0	0	0	0	0	0	0	0	0	0	0
_3303.004	21.785689453125	2.99985647201538	0.609344244003296	-1	-40	0.609344244003296		0				-40	10	0		0	0
_3303.004	22.363142578125	2.85558128356934	0.603565275669098	-1	-40	0.603565275669098		0				-40	10	0		0	0
_3303.004	23.284677734375	2.71070218086243	0.594836711883545	-1	-40	0.594836711883545		0				-40	10	0		0	0
_3303.004	23.865123046875	2.56389141082764	0.587575972080231	-1	-40	0.587575972080231		0				-40	10	0		0	0
_3303.004	24.7667109375	2.42009878158569	0.579138219356537	-1	-40	0.579138219356537		0				-40	10	0		0	0
_3303.004	25.333193359375	2.27328777313232	0.568738758563995	-1	-40	0.568738758563995		0				-40	10	0		0	0
_3303.004	26.13405078125	2.13009858131409	0.561025679111481	-1	-40	0.561025679111481		0				-40	10	0		0	0
_3303.004	26.71150390625	1.98401176929474	0.553358733654022	-1	-40	0.553358733654022		0				-40	10	0		0	0
_3303.004	27.587162109375	1.83780419826508	0.543388485908508	-1	-40	0.543388485908508		0				-40	10	0		0	0
_3303.004	28.176583984375	1.69449412822723	0.534221410751343	-1	-40	0.534221410751343		0				-40	10	0		0	0
_3303.004	28.75603125	1.5497350692749	0.523637294769287	-1	-40	0.523637294769287		0				-40	10	0		0	0
_3303.004	29.623708984375	1.40509676933289	0.510795950889587	-1	-40	0.510795950889587		0				-40	10	0		0	0
_3303.004	30.555216796875	1.25961327552795	0.499288648366928	-1	-40	0.499288648366928		0				-40	10	0		0	0
_3303.004	31.45480859375	1.11449182033539	0.487084299325943	-1	-40	0.487084299325943		0				-40	10	0		0	0
_3303.004	32.023287109375	0.966834962368011	0.471967339515686	-1	-40	0.471967339515686		0				-40	10	0		0	0
_3303.004	32.88498046875	0.825214624404907	0.455848723649979	-1	-40	0.455848723649979		0				-40	10	0		0	0
_3303.004	33.4584453125	0.681903958320618	0.44041320681572	-1	-40	0.44041320681572		0				-40	10	0		0	0
_3303.004	34.325125	0.538110256195068	0.419337093830109	-1	-40	0.419337093830109		0				-40	10	0		0	0
_3303.004	34.89559765625	0.390935987234116	0.398228645324707	-1	-40	0.398228645324707		0				-40	10	0		0	0
_3303.004	35.79319921875	0.244727447628975	0.363263249397278	-1	-40	0.363263249397278		0				-40	10	0		0	0
_3303.005	0.182511505126953	0.0364374779164791	0.00115862907841802	-1	-50.25	0.00115862907841802		0				-50.25	10	0		0	0
_3303.005	0.874658874511719	0.0441644452512264	0.00370668922550976	-1	-50.25	0.00370668922550976		0				-50.25	10	0		0	0
_3303.005	1.75829345703125	0.0683112144470215	0.0121309775859118	-1	-50.25	0.0121309775859118		0				-50.25	10	0		0	0
_3303.005	2.74265991210937	0.111896127462387	0.0300042908638716	-1	-50.25	0.0300042908638716		0				-50.25	10	0		0	0
_3303.005	3.72502978515625	0.173591092228889	0.0594868771731853	-1	-50.25	0.0594868771731853		0				-50.25	10	0		0	0
_3303.005	4.73432861328125	0.251947313547134	0.0919005423784256	-1	-50.25	0.0919005423784256		0				-50.25	10	0		0	0
_3303.005	5.71370654296875	0.346964746713638	0.125237300992012	-1	-50.25	0.125237300992012		0				-50.25	10	0		0	0
_3303.005	6.69009326171875	0.458643406629562	0.1606465280056	-1	-50.25	0.1606465280056		0				-50.25	10	0		0	0
_3303.005	7.70637353515625	0.58806985616684	0.196166411042213	-1	-50.25	0.196166411042213		0				-50.25	10	0		0	0
_3303.005	8.849314453125	0.73476105928421	0.237843871116638	-1	-50.25	0.237843871116638		0				-50.25	10	0		0	0
_3303.005	10.0042236328125	0.897871971130371	0.266144216060638	-1	-50.25	0.266144216060638		0				-50.25	10	0		0	0
_3303.005	11.132203125	1.07873058319092	0.302780836820602	-1	-50.25	0.302780836820602		0				-50.25	10	0		0	0
_3303.005	12.1564619140625	1.27697467803955	0.338544964790344	-1	-50.25	0.338544964790344		0				-50.25	10	0		0	0
_3303.005	13.2904267578125	1.49562251567841	0.37849560379982	-1	-50.25	0.37849560379982		0				-50.25	10	0		0	0
_3303.005	14.4303759765625	1.72610199451447	0.415538102388382	-1	-50.25	0.415538102388382		0				-50.25	10	0		0	0
_3303.005	15.5872802734375	1.97783017158508	0.45153272151947	-1	-50.25	0.45153272151947		0				-50.25	10	0		0	0
_3303.005	16.648439453125	2.24609851837158	0.488935112953186	-1	-50.25	0.488935112953186		0				-50.25	10	0		0	0
_3303.005	17.7794140625	2.53235578536987	0.528063714504242	-1	-50.25	0.528063714504242		0				-50.25	10	0		0	0
_3303.005	18.8994140625	2.83684349060059	0.569140136241913	-1	-50.25	0.569140136241913		0				-50.25	10	0		0	0
_3303.005	20.007447265625	3.15461134910583	0.609357953071594	-1	-50.25	0.609357953071594		0				-50.25	10	0		0	0
_3303.005	21.182302734375	3.49181652069092	0.645693778991699	-1	-50.25	0.645693778991699		0				-50.25	10	0		0	0
_3303.005	22.309287109375	3.49423122406006	0.652889847755432	-1	-50.25	0.652889847755432	0	0	0	0	0	-50.25	10	0	0	0	0	0	0	0	0	0	0	0
_3303.005	23.171978515625	3.32327437400818	0.648684799671173	-1	-50.25	0.648684799671173		0				-50.25	10	0		0	0
_3303.005	24.056609375	3.15388679504395	0.640117824077606	-1	-50.25	0.640117824077606		0				-50.25	10	0		0	0
_3303.005	24.9292734375	2.98715543746948	0.631453931331635	-1	-50.25	0.631453931331635		0				-50.25	10	0		0	0
_3303.005	25.7819921875	2.82030320167542	0.623874723911285	-1	-50.25	0.623874723911285		0				-50.25	10	0		0	0
_3303.005	26.692556640625	2.64391279220581	0.613946080207825	-1	-50.25	0.613946080207825		0				-50.25	10	0		0	0
_3303.005	27.5452734375	2.48068237304688	0.605443716049194	-1	-50.25	0.605443716049194		0				-50.25	10	0		0	0
_3303.005	28.4149453125	2.30706858634949	0.595062732696533	-1	-50.25	0.595062732696533		0				-50.25	10	0		0	0
_3303.005	29.310546875	2.1362316608429	0.583961606025696	-1	-50.25	0.583961606025696		0				-50.25	10	0		0	0
_3303.005	30.1542890625	1.96660208702087	0.570889592170715	-1	-50.25	0.570889592170715		0				-50.25	10	0		0	0
_3303.005	31.018974609375	1.79902470111847	0.558080613613129	-1	-50.25	0.558080613613129		0				-50.25	10	0		0	0
_3303.005	31.86072265625	1.62698006629944	0.54726105928421	-1	-50.25	0.54726105928421		0				-50.25	10	0		0	0
_3303.005	32.673546875	1.45831596851349	0.534447491168976	-1	-50.25	0.534447491168976		0				-50.25	10	0		0	0
_3303.005	33.62599609375	1.28627109527588	0.519565939903259	-1	-50.25	0.519565939903259		0				-50.25	10	0		0	0
_3303.005	34.4926796875	1.11748600006104	0.505358338356018	-1	-50.25	0.505358338356018		0				-50.25	10	0		0	0
_3303.005	35.3493828125	0.948459327220917	0.488833576440811	-1	-50.25	0.488833576440811		0				-50.25	10	0		0	0
_3303.005	36.24398828125	0.78184711933136	0.468657612800598	-1	-50.25	0.468657612800598		0				-50.25	10	0		0	0
_3303.005	37.1076796875	0.613906800746918	0.447692334651947	-1	-50.25	0.447692334651947		0				-50.25	10	0		0	0
_3303.005	38.0182421875	0.443913906812668	0.421898812055588	-1	-50.25	0.421898812055588		0				-50.25	10	0		0	0
_3303.005	38.83705078125	0.273920863866806	0.387136548757553	-1	-50.25	0.387136548757553		0				-50.25	10	0		0	0
_3303.006	0.164559692382813	0.0384537354111671	-0.000170793879078701	-1	-60	-0.000170793879078701		0				-60	10	0		0	0
_3303.006	0.884632507324219	0.0487161129713058	0.0019941336940974	-1	-60	0.0019941336940974		0				-60	10	0		0	0
_3303.006	1.45809765625	0.0785373747348785	0.0109677296131849	-1	-60	0.0109677296131849		0				-60	10	0		0	0
_3303.006	2.300841796875	0.127917498350143	0.0344218276441097	-1	-60	0.0344218276441097		0				-60	10	0		0	0
_3303.006	3.3021611328125	0.196856498718262	0.0705791488289833	-1	-60	0.0705791488289833		0				-60	10	0		0	0
_3303.006	4.30747119140625	0.285112887620926	0.103869810700417	-1	-60	0.103869810700417		0				-60	10	0		0	0
_3303.006	5.3397080078125	0.394859820604324	0.14106547832489	-1	-60	0.14106547832489		0				-60	10	0		0	0
_3303.006	6.31908642578125	0.522716760635376	0.176931619644165	-1	-60	0.176931619644165		0				-60	10	0		0	0
_3303.006	7.4550458984375	0.671339750289917	0.218692228198051	-1	-60	0.218692228198051		0				-60	10	0		0	0
_3303.006	8.4633466796875	0.838193476200104	0.255213588476181	-1	-60	0.255213588476181		0				-60	10	0		0	0
_3303.006	9.6272314453125	1.02653753757477	0.295159846544266	-1	-60	0.295159846544266		0				-60	10	0		0	0
_3303.006	10.770171875	1.23444032669067	0.334141284227371	-1	-60	0.334141284227371		0				-60	10	0		0	0
_3303.006	11.908126953125	1.46129810810089	0.375712096691132	-1	-60	0.375712096691132		0				-60	10	0		0	0
_3303.006	12.989232421875	1.70916318893433	0.414605587720871	-1	-60	0.414605587720871		0				-60	10	0		0	0
_3303.006	14.173064453125	1.97574150562286	0.45576536655426	-1	-60	0.45576536655426		0				-60	10	0		0	0
_3303.006	15.420724609375	2.26441383361816	0.497940540313721	-1	-60	0.497940540313721		0				-60	10	0		0	0
_3303.006	16.529755859375	2.57131624221802	0.536090552806854	-1	-60	0.536090552806854		0				-60	10	0		0	0
_3303.006	17.67469140625	2.89729428291321	0.579544126987457	-1	-60	0.579544126987457		0				-60	10	0		0	0
_3303.006	18.756794921875	3.24609017372131	0.622337520122528	-1	-60	0.622337520122528		0				-60	10	0		0	0
_3303.006	19.892755859375	3.60864925384521	0.661258161067963	-1	-60	0.661258161067963		0				-60	10	0		0	0
_3303.006	20.976853515625	3.99788951873779	0.700552642345428	-1	-60	0.700552642345428	0	0	0	0	0	-60	10	0	0	0	0	0	0	0	0	0	0	0
_3303.006	22.11181640625	3.9971649646759	0.710301220417023	-1	-60	0.710301220417023		0				-60	10	0		0	0
_3303.006	22.9535625	3.80097556114197	0.704222202301025	-1	-60	0.704222202301025		0				-60	10	0		0	0
_3303.006	23.811267578125	3.60756254196167	0.695830643177032	-1	-60	0.695830643177032		0				-60	10	0		0	0
_3303.006	24.6729609375	3.414391040802	0.688768446445465	-1	-60	0.688768446445465		0				-60	10	0		0	0
_3303.006	25.588509765625	3.21964979171753	0.677067339420319	-1	-60	0.677067339420319		0				-60	10	0		0	0
_3303.006	26.43723828125	3.02659869194031	0.66909122467041	-1	-60	0.66909122467041		0				-60	10	0		0	0
_3303.006	27.301923828125	2.8328230381012	0.657523989677429	-1	-60	0.657523989677429		0				-60	10	0		0	0
_3303.006	28.143669921875	2.63687419891357	0.646076738834381	-1	-60	0.646076738834381		0				-60	10	0		0	0
_3303.006	29.006361328125	2.44418478012085	0.636549651622772	-1	-60	0.636549651622772		0				-60	10	0		0	0
_3303.006	29.90495703125	2.24956369400024	0.624890089035034	-1	-60	0.624890089035034		0				-60	10	0		0	0
_3303.006	30.7616640625	2.05530452728271	0.610617935657501	-1	-60	0.610617935657501		0				-60	10	0		0	0
_3303.006	31.6193671875	1.86140739917755	0.598889112472534	-1	-60	0.598889112472534		0				-60	10	0		0	0
_3303.006	32.4720859375	1.66666507720947	0.582996785640717	-1	-60	0.582996785640717		0				-60	10	0		0	0
_3303.006	33.326796875	1.47312986850739	0.566130518913269	-1	-60	0.566130518913269		0				-60	10	0		0	0
_3303.006	34.19746875	1.27778363227844	0.550575077533722	-1	-60	0.550575077533722		0				-60	10	0		0	0
_3303.006	35.10803125	1.08762872219086	0.532407104969025	-1	-60	0.532407104969025		0				-60	10	0		0	0
_3303.006	35.94778125	0.891557633876801	0.514091432094574	-1	-60	0.514091432094574		0				-60	10	0		0	0
_3303.006	36.7745703125	0.699832916259766	0.491132140159607	-1	-60	0.491132140159607		0				-60	10	0		0	0
_3303.006	37.63127734375	0.505331099033356	0.463256925344467	-1	-60	0.463256925344467		0				-60	10	0		0	0
_3303.006	38.46604296875	0.312760889530182	0.426957696676254	-1	-60	0.426957696676254		0				-60	10	0		0	0
_3303.007	0.176527603149414	0.0387797169387341	0.000447757163783535	-1	-70	0.000447757163783535		0				-70	10	0		0	0
_3303.007	0.878648620605469	0.048559159040451	0.00247882027179003	-1	-70	0.00247882027179003		0				-70	10	0		0	0
_3303.007	1.71341528320313	0.0817609652876854	0.0156714878976345	-1	-70	0.0156714878976345		0				-70	10	0		0	0
_3303.007	2.65489428710938	0.137539982795715	0.0426337718963623	-1	-70	0.0426337718963623		0				-70	10	0		0	0
_3303.007	3.6641923828125	0.216741353273392	0.0775032192468643	-1	-70	0.0775032192468643		0				-70	10	0		0	0
_3303.007	4.67947509765625	0.317071080207825	0.114260487258434	-1	-70	0.114260487258434		0				-70	10	0		0	0
_3303.007	5.7097177734375	0.438770651817322	0.153939545154572	-1	-70	0.153939545154572		0				-70	10	0		0	0
_3303.007	6.71702099609375	0.586307108402252	0.194486245512962	-1	-70	0.194486245512962		0				-70	10	0		0	0
_3303.007	7.86494873046875	0.752436459064484	0.240862756967545	-1	-70	0.240862756967545		0				-70	10	0		0	0
_3303.007	8.8772392578125	0.941625773906708	0.274180620908737	-1	-70	0.274180620908737		0				-70	10	0		0	0
_3303.007	10.0520947265625	1.15073597431183	0.317325681447983	-1	-70	0.317325681447983		0				-70	10	0		0	0
_3303.007	11.168107421875	1.38519990444183	0.357179433107376	-1	-70	0.357179433107376		0				-70	10	0		0	0
_3303.007	12.2681630859375	1.64187860488892	0.401436656713486	-1	-70	0.401436656713486		0				-70	10	0		0	0
_3303.007	13.4500009765625	1.92185842990875	0.443265795707703	-1	-70	0.443265795707703		0				-70	10	0		0	0
_3303.007	14.5919443359375	2.22356986999512	0.48758739233017	-1	-70	0.48758739233017		0				-70	10	0		0	0
_3303.007	15.7558291015625	2.54580545425415	0.531678080558777	-1	-70	0.531678080558777		0				-70	10	0		0	0
_3303.007	16.891787109375	2.89206647872925	0.575311660766602	-1	-70	0.575311660766602		0				-70	10	0		0	0
_3303.007	18.01677734375	3.26042103767395	0.618511259555817	-1	-70	0.618511259555817		0				-70	10	0		0	0
_3303.007	19.168693359375	3.65014481544495	0.660090625286102	-1	-70	0.660090625286102		0				-70	10	0		0	0
_3303.007	20.337564453125	4.06341075897217	0.703876316547394	-1	-70	0.703876316547394		0				-70	10	0		0	0
_3303.007	21.484494140625	4.4950270652771	0.747426450252533	-1	-70	0.747426450252533		0				-70	10	0		0	0
_3303.007	22.610482421875	4.49683809280396	0.758652091026306	-1	-70	0.758652091026306	0	0	0	0	0	-70	10	0	0	0	0	0	0	0	0	0	0	0
_3303.007	23.468185546875	4.27879619598389	0.753011584281921	-1	-70	0.753011584281921		0				-70	10	0		0	0
_3303.007	24.328880859375	4.06099605560303	0.745427846908569	-1	-70	0.745427846908569		0				-70	10	0		0	0
_3303.007	25.1985546875	3.84271240234375	0.735231518745422	-1	-70	0.735231518745422		0				-70	10	0		0	0
_3303.007	26.100140625	3.62394595146179	0.725930631160736	-1	-70	0.725930631160736		0				-70	10	0		0	0
_3303.007	26.95684765625	3.40590357780457	0.714031100273132	-1	-70	0.714031100273132		0				-70	10	0		0	0
_3303.007	27.77665234375	3.19184517860413	0.703802466392517	-1	-70	0.703802466392517		0				-70	10	0		0	0
_3303.007	28.63236328125	2.96788644790649	0.692558288574219	-1	-70	0.692558288574219		0				-70	10	0		0	0
_3303.007	29.4890703125	2.75032663345337	0.681461870670319	-1	-70	0.681461870670319		0				-70	10	0		0	0
_3303.007	30.34478125	2.52914452552795	0.666917443275452	-1	-70	0.666917443275452		0				-70	10	0		0	0
_3303.007	31.202484375	2.31049752235413	0.65358692407608	-1	-70	0.65358692407608		0				-70	10	0		0	0
_3303.007	32.039244140625	2.09269547462463	0.639407098293304	-1	-70	0.639407098293304		0				-70	10	0		0	0
_3303.007	32.917890625	1.87320303916931	0.625638127326965	-1	-70	0.625638127326965		0				-70	10	0		0	0
_3303.007	33.75365625	1.65636658668518	0.607183992862701	-1	-70	0.607183992862701		0				-70	10	0		0	0
_3303.007	34.646265625	1.43675303459167	0.588429868221283	-1	-70	0.588429868221283		0				-70	10	0		0	0
_3303.007	35.53887890625	1.21750152111053	0.569449543952942	-1	-70	0.569449543952942		0				-70	10	0		0	0
_3303.007	36.3896015625	0.999940037727356	0.551018476486206	-1	-70	0.551018476486206		0				-70	10	0		0	0
_3303.007	37.2881953125	0.784189403057098	0.526152908802032	-1	-70	0.526152908802032		0				-70	10	0		0	0
_3303.007	38.1399140625	0.563971400260925	0.496034413576126	-1	-70	0.496034413576126		0				-70	10	0		0	0
_3303.007	38.9986171875	0.351721674203873	0.457515001296997	-1	-70	0.457515001296997		0				-70	10	0		0	0
_3303.008	0.180516693115234	0.0388642325997353	0.000826273404527456	-1	-79.75	0.000826273404527456		0				-79.75	10	0		0	0
_3303.008	0.870669494628906	0.0511790849268436	0.00496225524693727	-1	-79.75	0.00496225524693727		0				-79.75	10	0		0	0
_3303.008	1.775248046875	0.0883651077747345	0.0251989979296923	-1	-79.75	0.0251989979296923		0				-79.75	10	0		0	0
_3303.008	2.76061083984375	0.150905221700668	0.0579682141542435	-1	-79.75	0.0579682141542435		0				-79.75	10	0		0	0
_3303.008	3.77888671875	0.236867666244507	0.0934653803706169	-1	-79.75	0.0934653803706169		0				-79.75	10	0		0	0
_3303.008	4.77920849609375	0.348908573389053	0.134376972913742	-1	-79.75	0.134376972913742		0				-79.75	10	0		0	0
_3303.008	5.7635732421875	0.484251022338867	0.175293028354645	-1	-79.75	0.175293028354645		0				-79.75	10	0		0	0
_3303.008	6.92945263671875	0.646999895572662	0.220234051346779	-1	-79.75	0.220234051346779		0				-79.75	10	0		0	0
_3303.008	8.08236767578125	0.828462362289429	0.263762414455414	-1	-79.75	0.263762414455414		0				-79.75	10	0		0	0
_3303.008	9.1904013671875	1.03938364982605	0.303320944309235	-1	-79.75	0.303320944309235		0				-79.75	10	0		0	0
_3303.008	10.3353369140625	1.27517580986023	0.350223243236542	-1	-79.75	0.350223243236542		0				-79.75	10	0		0	0
_3303.008	11.432400390625	1.53523504734039	0.394508183002472	-1	-79.75	0.394508183002472		0				-79.75	10	0		0	0
_3303.008	12.594291015625	1.82257974147797	0.437948256731033	-1	-79.75	0.437948256731033		0				-79.75	10	0		0	0
_3303.008	13.7442119140625	2.13950371742249	0.482657581567764	-1	-79.75	0.482657581567764		0				-79.75	10	0		0	0
_3303.008	14.8243212890625	2.46705150604248	0.527920722961426	-1	-79.75	0.527920722961426		0				-79.75	10	0		0	0
_3303.008	15.971251953125	2.82707619667053	0.576059341430664	-1	-79.75	0.576059341430664		0				-79.75	10	0		0	0
_3303.008	17.133140625	3.21257495880127	0.622180819511414	-1	-79.75	0.622180819511414		0				-79.75	10	0		0	0
_3303.008	18.299021484375	3.62185716629028	0.666077315807343	-1	-79.75	0.666077315807343		0				-79.75	10	0		0	0
_3303.008	19.42899609375	4.05745840072632	0.712069272994995	-1	-79.75	0.712069272994995		0				-79.75	10	0		0	0
_3303.008	20.592880859375	4.51297998428345	0.755504071712494	-1	-79.75	0.755504071712494		0				-79.75	10	0		0	0
_3303.008	21.720861328125	4.9953031539917	0.801805198192596	-1	-79.75	0.801805198192596		0				-79.75	10	0		0	0
_3303.008	22.860810546875	4.99699306488037	0.813081562519073	-1	-79.75	0.813081562519073	0	0	0	0	0	-79.75	10	0	0	0	0	0	0	0	0	0	0	0
_3303.008	23.710537109375	4.75202894210815	0.80814266204834	-1	-79.75	0.80814266204834		0				-79.75	10	0		0	0
_3303.008	24.545302734375	4.50863361358643	0.797830998897552	-1	-79.75	0.797830998897552		0				-79.75	10	0		0	0
_3303.008	25.45087890625	4.26849794387817	0.787971615791321	-1	-79.75	0.787971615791321		0				-79.75	10	0		0	0
_3303.008	26.312572265625	4.02498149871826	0.777359902858734	-1	-79.75	0.777359902858734		0				-79.75	10	0		0	0
_3303.008	27.16130078125	3.78448343276978	0.768146753311157	-1	-79.75	0.768146753311157		0				-79.75	10	0		0	0
_3303.008	28.021	3.53988003730774	0.7565056681633	-1	-79.75	0.7565056681633		0				-79.75	10	0		0	0
_3303.008	28.88369140625	3.29612159729004	0.742884457111359	-1	-79.75	0.742884457111359		0				-79.75	10	0		0	0
_3303.008	29.718455078125	3.05018973350525	0.730804860591888	-1	-79.75	0.730804860591888		0				-79.75	10	0		0	0
_3303.008	30.621041015625	2.81053590774536	0.717986762523651	-1	-79.75	0.717986762523651		0				-79.75	10	0		0	0
_3303.008	31.48073828125	2.56617307662964	0.703857779502869	-1	-79.75	0.703857779502869		0				-79.75	10	0		0	0
_3303.008	32.370357421875	2.32289671897888	0.687734723091125	-1	-79.75	0.687734723091125		0				-79.75	10	0		0	0
_3303.008	33.2779296875	2.08046531677246	0.672354817390442	-1	-79.75	0.672354817390442		0				-79.75	10	0		0	0
_3303.008	34.1116953125	1.83658480644226	0.656485617160797	-1	-79.75	0.656485617160797		0				-79.75	10	0		0	0
_3303.008	34.96940234375	1.59415280818939	0.636074423789978	-1	-79.75	0.636074423789978		0				-79.75	10	0		0	0
_3303.008	35.81613671875	1.34978890419006	0.61450469493866	-1	-79.75	0.61450469493866		0				-79.75	10	0		0	0
_3303.008	36.689796875	1.10663211345673	0.591407060623169	-1	-79.75	0.591407060623169		0				-79.75	10	0		0	0
_3303.008	37.53653125	0.865527510643005	0.56622302532196	-1	-79.75	0.56622302532196		0				-79.75	10	0		0	0
_3303.008	38.4032109375	0.621766567230225	0.535338401794434	-1	-79.75	0.535338401794434		0				-79.75	10	0		0	0
_3303.008	39.25991796875	0.379212737083435	0.494446516036987	-1	-79.75	0.494446516036987		0				-79.75	10	0		0	0
_3303.009	0.174532302856445	0.0438384674489498	0.0010801563039422	-1	-90	0.0010801563039422		0				-90	10	0		0	0
_3303.009	0.918540893554687	0.0583265274763107	0.00671173864975572	-1	-90	0.00671173864975572		0				-90	10	0		0	0
_3303.009	1.78721691894531	0.097806490957737	0.0286148693412542	-1	-90	0.0286148693412542		0				-90	10	0		0	0
_3303.009	2.75263159179688	0.16650402545929	0.0617810525000095	-1	-90	0.0617810525000095		0				-90	10	0		0	0
_3303.009	3.75794189453125	0.262004435062408	0.0996969938278198	-1	-90	0.0996969938278198		0				-90	10	0		0	0
_3303.009	4.76723974609375	0.383945494890213	0.14251497387886	-1	-90	0.14251497387886		0				-90	10	0		0	0
_3303.009	5.76357275390625	0.535345494747162	0.187511518597603	-1	-90	0.187511518597603		0				-90	10	0		0	0
_3303.009	6.8915537109375	0.710892081260681	0.234603524208069	-1	-90	0.234603524208069		0				-90	10	0		0	0
_3303.009	7.9975947265625	0.915776789188385	0.274799138307571	-1	-90	0.274799138307571		0				-90	10	0		0	0
_3303.009	9.108619140625	1.14637756347656	0.320422917604446	-1	-90	0.320422917604446		0				-90	10	0		0	0
_3303.009	10.2495654296875	1.41017961502075	0.368326812982559	-1	-90	0.368326812982559		0				-90	10	0		0	0
_3303.009	11.4184365234375	1.69450616836548	0.413530260324478	-1	-90	0.413530260324478		0				-90	10	0		0	0
_3303.009	12.595287109375	2.00925707817078	0.461627721786499	-1	-90	0.461627721786499		0				-90	10	0		0	0
_3303.009	13.69933203125	2.35008573532104	0.509397268295288	-1	-90	0.509397268295288		0				-90	10	0		0	0
_3303.009	14.8432705078125	2.71819972991943	0.559068500995636	-1	-90	0.559068500995636		0				-90	10	0		0	0
_3303.009	15.965267578125	3.11456441879272	0.609399557113647	-1	-90	0.609399557113647		0				-90	10	0		0	0
_3303.009	17.122169921875	3.53688597679138	0.653900802135468	-1	-90	0.653900802135468		0				-90	10	0		0	0
_3303.009	18.288048828125	3.99494361877441	0.701873004436493	-1	-90	0.701873004436493		0				-90	10	0		0	0
_3303.009	19.433982421875	4.46700525283813	0.75056517124176	-1	-90	0.75056517124176		0				-90	10	0		0	0
_3303.009	20.5719375	4.96997356414795	0.798269510269165	-1	-90	0.798269510269165		0				-90	10	0		0	0
_3303.009	21.69393359375	5.50312376022339	0.845119833946228	-1	-90	0.845119833946228		0				-90	10	0		0	0
_3303.009	22.825904296875	5.50324440002441	0.857739388942719	-1	-90	0.857739388942719	0	0	0	0	0	-90	10	0	0	0	0	0	0	0	0	0	0	0
_3303.009	23.788328125	5.2354621887207	0.850575685501099	-1	-90	0.850575685501099		0				-90	10	0		0	0
_3303.009	24.7716953125	4.96804189682007	0.842198014259338	-1	-90	0.842198014259338		0				-90	10	0		0	0
_3303.009	25.666302734375	4.69881057739258	0.831401705741882	-1	-90	0.831401705741882		0				-90	10	0		0	0
_3303.009	26.542955078125	4.43464946746826	0.821786999702454	-1	-90	0.821786999702454		0				-90	10	0		0	0
_3303.009	27.390685546875	4.16855621337891	0.809836685657501	-1	-90	0.809836685657501		0				-90	10	0		0	0
_3303.009	28.263349609375	3.89835810661316	0.798472583293915	-1	-90	0.798472583293915		0				-90	10	0		0	0
_3303.009	29.14000390625	3.63624858856201	0.786342263221741	-1	-90	0.786342263221741		0				-90	10	0		0	0
_3303.009	29.989728515625	3.36580848693848	0.772887229919434	-1	-90	0.772887229919434		0				-90	10	0		0	0
_3303.009	30.864388671875	3.09428143501282	0.760383009910583	-1	-90	0.760383009910583		0				-90	10	0		0	0
_3303.009	31.73206640625	2.8284285068512	0.745077013969421	-1	-90	0.745077013969421		0				-90	10	0		0	0
_3303.009	32.58976953125	2.55967783927917	0.729346334934235	-1	-90	0.729346334934235		0				-90	10	0		0	0
_3303.009	33.4524609375	2.28947782516479	0.712872505187988	-1	-90	0.712872505187988		0				-90	10	0		0	0
_3303.009	34.308171875	2.02060580253601	0.696347892284393	-1	-90	0.696347892284393		0				-90	10	0		0	0
_3303.009	35.21673828125	1.75680446624756	0.674722731113434	-1	-90	0.674722731113434		0				-90	10	0		0	0
_3303.009	36.11533203125	1.48853552341461	0.651782095432281	-1	-90	0.651782095432281		0				-90	10	0		0	0
_3303.009	36.98001953125	1.22147357463837	0.626672029495239	-1	-90	0.626672029495239		0				-90	10	0		0	0
_3303.009	37.8776171875	0.953928530216217	0.600537180900574	-1	-90	0.600537180900574		0				-90	10	0		0	0
_3303.009	38.7482890625	0.691936910152435	0.567543148994446	-1	-90	0.567543148994446		0				-90	10	0		0	0
_3303.009	39.62094921875	0.42197659611702	0.52385413646698	-1	-90	0.52385413646698		0				-90	10	0		0	0
_3303.010	0.174532592773437	0.0314873903989792	-9.23210609471425E-06	-1	-100	-9.23210609471425E-06		0				-100	10	0		0	0
_3303.010	0.881640625	0.0458547212183475	0.0051699778996408	-1	-100	0.0051699778996408		0				-100	10	0		0	0
_3303.010	1.71441125488281	0.0901640355587006	0.0223924461752176	-1	-100	0.0223924461752176		0				-100	10	0		0	0
_3303.010	2.71772607421875	0.164294600486755	0.0614025369286537	-1	-100	0.0614025369286537		0				-100	10	0		0	0
_3303.010	3.73799584960938	0.268487840890884	0.101224891841412	-1	-100	0.101224891841412		0				-100	10	0		0	0
_3303.010	4.764248046875	0.403468102216721	0.147684872150421	-1	-100	0.147684872150421		0				-100	10	0		0	0
_3303.010	5.76157861328125	0.567665874958038	0.195441737771034	-1	-100	0.195441737771034		0				-100	10	0		0	0
_3303.010	6.89953271484375	0.761201739311218	0.245995670557022	-1	-100	0.245995670557022		0				-100	10	0		0	0
_3303.010	7.9178076171875	0.982143938541412	0.28544345498085	-1	-100	0.28544345498085		0				-100	10	0		0	0
_3303.010	8.935083984375	1.23483872413635	0.336666345596313	-1	-100	0.336666345596313		0				-100	10	0		0	0
_3303.010	10.0540888671875	1.51783740520477	0.386841177940369	-1	-100	0.386841177940369		0				-100	10	0		0	0
_3303.010	11.1820693359375	1.83162260055542	0.434421747922897	-1	-100	0.434421747922897		0				-100	10	0		0	0
_3303.010	12.3040673828125	2.17631506919861	0.484725505113602	-1	-100	0.484725505113602		0				-100	10	0		0	0
_3303.010	13.4699462890625	2.54780960083008	0.535961508750916	-1	-100	0.535961508750916		0				-100	10	0		0	0
_3303.010	14.6059052734375	2.95033192634583	0.58600652217865	-1	-100	0.58600652217865		0				-100	10	0		0	0
_3303.010	15.7438603515625	3.38786602020264	0.636420667171478	-1	-100	0.636420667171478		0				-100	10	0		0	0
_3303.010	16.908744140625	3.84519958496094	0.684559047222137	-1	-100	0.684559047222137		0				-100	10	0		0	0
_3303.010	18.067640625	4.33549213409424	0.735494554042816	-1	-100	0.735494554042816		0				-100	10	0		0	0
_3303.010	19.203599609375	4.85789823532104	0.784228205680847	-1	-100	0.784228205680847		0				-100	10	0		0	0
_3303.010	20.318615234375	5.41060733795166	0.834166526794434	-1	-100	0.834166526794434		0				-100	10	0		0	0
_3303.010	21.47252734375	5.98927211761475	0.884418666362762	-1	-100	0.884418666362762		0				-100	10	0		0	0
_3303.010	22.612474609375	5.99156618118286	0.895865857601166	-1	-100	0.895865857601166	0	0	0	0	0	-100	10	0	0	0	0	0	0	0	0	0	0	0
_3303.010	23.638728515625	5.69782686233521	0.890765368938446	-1	-100	0.890765368938446		0				-100	10	0		0	0
_3303.010	24.631072265625	5.40626096725464	0.881210684776306	-1	-100	0.881210684776306		0				-100	10	0		0	0
_3303.010	25.6303984375	5.11566019058228	0.871665239334106	-1	-100	0.871665239334106		0				-100	10	0		0	0
_3303.010	26.63271484375	4.82252407073975	0.860688924789429	-1	-100	0.860688924789429		0				-100	10	0		0	0
_3303.010	27.624060546875	4.52805948257446	0.848221659660339	-1	-100	0.848221659660339		0				-100	10	0		0	0
_3303.010	28.67325390625	4.23866510391235	0.836280584335327	-1	-100	0.836280584335327		0				-100	10	0		0	0
_3303.010	29.69451953125	3.94564867019653	0.824284136295319	-1	-100	0.824284136295319		0				-100	10	0		0	0
_3303.010	30.6858671875	3.65432214736938	0.810381352901459	-1	-100	0.810381352901459		0				-100	10	0		0	0
_3303.010	31.64430078125	3.36854887008667	0.79651552438736	-1	-100	0.79651552438736		0				-100	10	0		0	0
_3303.010	32.637642578125	3.06804609298706	0.779455482959747	-1	-100	0.779455482959747		0				-100	10	0		0	0
_3303.010	33.65990625	2.77792596817017	0.76502650976181	-1	-100	0.76502650976181		0				-100	10	0		0	0
_3303.010	34.53356640625	2.48430418968201	0.746277093887329	-1	-100	0.746277093887329		0				-100	10	0		0	0
_3303.010	35.393265625	2.19261384010315	0.729697108268738	-1	-100	0.729697108268738		0				-100	10	0		0	0
_3303.010	36.35269921875	1.90104401111603	0.706793427467346	-1	-100	0.706793427467346		0				-100	10	0		0	0
_3303.010	37.17549609375	1.6070591211319	0.686073064804077	-1	-100	0.686073064804077		0				-100	10	0		0	0
_3303.010	38.06312109375	1.31669592857361	0.660007536411285	-1	-100	0.660007536411285		0				-100	10	0		0	0
_3303.010	38.91284375	1.02391767501831	0.628652215003967	-1	-100	0.628652215003967		0				-100	10	0		0	0
_3303.010	39.77354296875	0.733191549777985	0.59690910577774	-1	-100	0.59690910577774		0				-100	10	0		0	0
_3303.010	40.769875	0.441619962453842	0.548779726028442	-1	-100	0.548779726028442		0				-100	10	0		0	0
_3303.011	0.165556304931641	0.0385141037404537	0.000258498970651999	-1	-110	0.000258498970651999		0				-110	10	0		0	0
_3303.011	0.910562072753906	0.0526399612426758	0.00578391226008534	-1	-110	0.00578391226008534		0				-110	10	0		0	0
_3303.011	1.76427770996094	0.102020099759102	0.0331062711775303	-1	-110	0.0331062711775303		0				-110	10	0		0	0
_3303.011	2.78055712890625	0.190155774354935	0.0743597000837326	-1	-110	0.0743597000837326		0				-110	10	0		0	0
_3303.011	3.7758935546875	0.297367334365845	0.114920563995838	-1	-110	0.114920563995838		0				-110	10	0		0	0
_3303.011	4.78419384765625	0.443817317485809	0.163794636726379	-1	-110	0.163794636726379		0				-110	10	0		0	0
_3303.011	5.77952978515625	0.620933532714844	0.211736083030701	-1	-110	0.211736083030701		0				-110	10	0		0	0
_3303.011	6.8227373046875	0.83499401807785	0.261892974376678	-1	-110	0.261892974376678		0				-110	10	0		0	0
_3303.011	7.92877685546875	1.06957900524139	0.308832347393036	-1	-110	0.308832347393036		0				-110	10	0		0	0
_3303.011	9.0747099609375	1.34617900848389	0.360936760902405	-1	-110	0.360936760902405		0				-110	10	0		0	0
_3303.011	10.2435810546875	1.65247893333435	0.412251651287079	-1	-110	0.412251651287079		0				-110	10	0		0	0
_3303.011	11.3775478515625	1.9913763999939	0.461036860942841	-1	-110	0.461036860942841		0				-110	10	0		0	0
_3303.011	12.5075224609375	2.36383724212646	0.514908611774445	-1	-110	0.514908611774445		0				-110	10	0		0	0
_3303.011	13.677390625	2.76877450942993	0.56717848777771	-1	-110	0.56717848777771		0				-110	10	0		0	0
_3303.011	14.7864228515625	3.20304918289185	0.622522354125977	-1	-110	0.622522354125977		0				-110	10	0		0	0
_3303.011	15.8785	3.67318058013916	0.672557890415192	-1	-110	0.672557890415192		0				-110	10	0		0	0
_3303.011	16.98952734375	4.17337322235107	0.722676455974579	-1	-110	0.722676455974579		0				-110	10	0		0	0
_3303.011	18.12448828125	4.70531749725342	0.774931967258453	-1	-110	0.774931967258453		0				-110	10	0		0	0
_3303.011	19.283384765625	5.27082443237305	0.826596617698669	-1	-110	0.826596617698669		0				-110	10	0		0	0
_3303.011	20.441287109375	5.8698935508728	0.877139568328857	-1	-110	0.877139568328857		0				-110	10	0		0	0
_3303.011	21.611154296875	6.50155830383301	0.930608808994293	-1	-110	0.930608808994293	0	0	0	0	0	-110	10	0	0	0	0	0	0	0	0	0	0	0
_3303.011	22.751103515625	6.50023031234741	0.943413019180298	-1	-110	0.943413019180298		0				-110	10	0		0	0
_3303.011	23.758408203125	6.18270778656006	0.937204778194427	-1	-110	0.937204778194427		0				-110	10	0		0	0
_3303.011	24.75274609375	5.86772012710571	0.927142381668091	-1	-110	0.927142381668091		0				-110	10	0		0	0
_3303.011	25.668296875	5.54838609695435	0.917518496513367	-1	-110	0.917518496513367		0				-110	10	0		0	0
_3303.011	26.656650390625	5.23219013214111	0.903597235679626	-1	-110	0.903597235679626		0				-110	10	0		0	0
_3303.011	27.647	4.91671895980835	0.892939388751984	-1	-110	0.892939388751984		0				-110	10	0		0	0
_3303.011	28.658294921875	4.59581422805786	0.879645943641663	-1	-110	0.879645943641663		0				-110	10	0		0	0
_3303.011	29.655623046875	4.28275632858276	0.86725252866745	-1	-110	0.86725252866745		0				-110	10	0		0	0
_3303.011	30.672900390625	3.96486926078796	0.851323425769806	-1	-110	0.851323425769806		0				-110	10	0		0	0
_3303.011	31.665244140625	3.6483097076416	0.836539030075073	-1	-110	0.836539030075073		0				-110	10	0		0	0
_3303.011	32.533919921875	3.33356070518494	0.821246922016144	-1	-110	0.821246922016144		0				-110	10	0		0	0
_3303.011	33.525265625	3.01156759262085	0.803974628448486	-1	-110	0.803974628448486		0				-110	10	0		0	0
_3303.011	34.511625	2.70128488540649	0.784717500209808	-1	-110	0.784717500209808		0				-110	10	0		0	0
_3303.011	35.5189296875	2.38194704055786	0.765344977378845	-1	-110	0.765344977378845		0				-110	10	0		0	0
_3303.011	36.38162109375	2.06611013412476	0.745058476924896	-1	-110	0.745058476924896		0				-110	10	0		0	0
_3303.011	37.18546875	1.74785804748535	0.722293317317963	-1	-110	0.722293317317963		0				-110	10	0		0	0
_3303.011	38.0880546875	1.43334829807281	0.695664703845978	-1	-110	0.695664703845978		0				-110	10	0		0	0
_3303.011	38.9397734375	1.11509549617767	0.66279548406601	-1	-110	0.66279548406601		0				-110	10	0		0	0
_3303.011	39.81144140625	0.80155086517334	0.628776848316193	-1	-110	0.628776848316193		0				-110	10	0		0	0
_3303.011	40.72499609375	0.486677765846252	0.581169128417969	-1	-110	0.581169128417969		0				-110	10	0		0	0
_3303.012	0.171540298461914	0.0387555696070194	-4.61605304735713E-06	-1	-120	-4.61605304735713E-06		0				-120	10	0		0	0
_3303.012	0.87864892578125	0.0566241778433323	0.00548848509788513	-1	-120	0.00548848509788513		0				-120	10	0		0	0
_3303.012	1.74333386230469	0.109022662043571	0.027687044814229	-1	-120	0.027687044814229		0				-120	10	0		0	0
_3303.012	2.72969360351563	0.19534732401371	0.0705191791057587	-1	-120	0.0705191791057587		0				-120	10	0		0	0
_3303.012	3.74996264648437	0.31620180606842	0.11540524661541	-1	-120	0.11540524661541		0				-120	10	0		0	0
_3303.012	4.78818359375	0.473759263753891	0.165931835770607	-1	-120	0.165931835770607		0				-120	10	0		0	0
_3303.012	5.9630390625	0.665604948997498	0.217173680663109	-1	-120	0.217173680663109		0				-120	10	0		0	0
_3303.012	7.0980009765625	0.889927744865417	0.268267571926117	-1	-120	0.268267571926117		0				-120	10	0		0	0
_3303.012	8.2678701171875	1.14986670017242	0.316379368305206	-1	-120	0.316379368305206		0				-120	10	0		0	0
_3303.012	9.463669921875	1.45314860343933	0.369083821773529	-1	-120	0.369083821773529		0				-120	10	0		0	0
_3303.012	10.5756943359375	1.77695465087891	0.423477470874786	-1	-120	0.423477470874786		0				-120	10	0		0	0
_3303.012	11.7186337890625	2.14205098152161	0.475489169359207	-1	-120	0.475489169359207		0				-120	10	0		0	0
_3303.012	12.8037294921875	2.54397034645081	0.529988586902618	-1	-120	0.529988586902618		0				-120	10	0		0	0
_3303.012	13.9536513671875	2.98416113853455	0.584746360778809	-1	-120	0.584746360778809		0				-120	10	0		0	0
_3303.012	15.058693359375	3.449946641922	0.636983752250671	-1	-120	0.636983752250671		0				-120	10	0		0	0
_3303.012	16.179693359375	3.95545196533203	0.692087471485138	-1	-120	0.692087471485138		0				-120	10	0		0	0
_3303.012	17.3056796875	4.49295043945313	0.743622958660126	-1	-120	0.743622958660126		0				-120	10	0		0	0
_3303.012	18.4496171875	5.06823682785034	0.798310995101929	-1	-120	0.798310995101929		0				-120	10	0		0	0
_3303.012	19.632453125	5.67732715606689	0.851808071136475	-1	-120	0.851808071136475		0				-120	10	0		0	0
_3303.012	20.7614296875	6.32070350646973	0.907188355922699	-1	-120	0.907188355922699		0				-120	10	0		0	0
_3303.012	21.9263125	6.99788284301758	0.960491418838501	-1	-120	0.960491418838501		0				-120	10	0		0	0
_3303.012	23.059279296875	6.99824523925781	0.974652647972107	-1	-120	0.974652647972107	0	0	0	0	0	-120	10	0	0	0	0	0	0	0	0	0	0	0
_3303.012	24.037662109375	6.6582670211792	0.967179715633392	-1	-120	0.967179715633392		0				-120	10	0		0	0
_3303.012	25.022025390625	6.31684017181396	0.957421958446503	-1	-120	0.957421958446503		0				-120	10	0		0	0
_3303.012	26.00838671875	5.97492933273315	0.946256339550018	-1	-120	0.946256339550018		0				-120	10	0		0	0
_3303.012	26.989759765625	5.63519191741943	0.933258295059204	-1	-120	0.933258295059204		0				-120	10	0		0	0
_3303.012	27.99606640625	5.29255628585815	0.922157347202301	-1	-120	0.922157347202301		0				-120	10	0		0	0
_3303.012	29.00536328125	4.95197248458862	0.907940745353699	-1	-120	0.907940745353699		0				-120	10	0		0	0
_3303.012	29.986736328125	4.60933589935303	0.894393384456635	-1	-120	0.894393384456635		0				-120	10	0		0	0
_3303.012	31.014986328125	4.27116632461548	0.878367364406586	-1	-120	0.878367364406586		0				-120	10	0		0	0
_3303.012	32.027275390625	3.92889094352722	0.8643399477005	-1	-120	0.8643399477005		0				-120	10	0		0	0
_3303.012	33.0495390625	3.58866786956787	0.847506165504456	-1	-120	0.847506165504456		0				-120	10	0		0	0
_3303.012	34.015953125	3.25158357620239	0.829232275485992	-1	-120	0.829232275485992		0				-120	10	0		0	0
_3303.012	35.01029296875	2.90604734420776	0.810829043388367	-1	-120	0.810829043388367		0				-120	10	0		0	0
_3303.012	36.01759375	2.56437420845032	0.789951801300049	-1	-120	0.789951801300049		0				-120	10	0		0	0
_3303.012	37.016921875	2.2218554019928	0.766882002353668	-1	-120	0.766882002353668		0				-120	10	0		0	0
_3303.012	37.986328125	1.88790833950043	0.741836667060852	-1	-120	0.741836667060852		0				-120	10	0		0	0
_3303.012	38.86696875	1.54007637500763	0.714866518974304	-1	-120	0.714866518974304		0				-120	10	0		0	0
_3303.012	39.75359765625	1.20492112636566	0.681872665882111	-1	-120	0.681872665882111		0				-120	10	0		0	0
_3303.012	40.61130078125	0.856122374534607	0.644184470176697	-1	-120	0.644184470176697		0				-120	10	0		0	0
_3303.012	41.50690234375	0.518792867660522	0.596493721008301	-1	-120	0.596493721008301		0				-120	10	0		0	0
_3303.013	0.175529495239258	0.0420757532119751	-3.6928424378857E-05	-1	-130	-3.6928424378857E-05		0				-130	10	0		0	0
_3303.013	0.901586120605469	0.0595821589231491	0.00619012489914894	-1	-130	0.00619012489914894		0				-130	10	0		0	0
_3303.013	1.76627160644531	0.117172196507454	0.0340156331658363	-1	-130	0.0340156331658363		0				-130	10	0		0	0
_3303.013	2.79451953125	0.210740879178047	0.0786618292331696	-1	-130	0.0786618292331696		0				-130	10	0		0	0
_3303.013	3.90055859375	0.346324861049652	0.126945227384567	-1	-130	0.126945227384567		0				-130	10	0		0	0
_3303.013	4.89190576171875	0.508832395076752	0.177919521927834	-1	-130	0.177919521927834		0				-130	10	0		0	0
_3303.013	5.99694775390625	0.719150245189667	0.235134348273277	-1	-130	0.235134348273277		0				-130	10	0		0	0
_3303.013	7.13789404296875	0.954218327999115	0.280435174703598	-1	-130	0.280435174703598		0				-130	10	0		0	0
_3303.013	8.28781640625	1.23492336273193	0.336587846279144	-1	-130	0.336587846279144		0				-130	10	0		0	0
_3303.013	9.417791015625	1.55100286006927	0.390127688646317	-1	-130	0.390127688646317		0				-130	10	0		0	0
_3303.013	10.5457734375	1.90644085407257	0.445439845323563	-1	-130	0.445439845323563		0				-130	10	0		0	0
_3303.013	11.69968359375	2.2982189655304	0.499140858650208	-1	-130	0.499140858650208		0				-130	10	0		0	0
_3303.013	12.836640625	2.73333954811096	0.556229710578918	-1	-130	0.556229710578918		0				-130	10	0		0	0
_3303.013	13.936697265625	3.19489979743958	0.614832401275635	-1	-130	0.614832401275635		0				-130	10	0		0	0
_3303.013	15.08861328125	3.69871544837952	0.667766690254211	-1	-130	0.667766690254211		0				-130	10	0		0	0
_3303.013	16.227564453125	4.23887062072754	0.723428845405579	-1	-130	0.723428845405579		0				-130	10	0		0	0
_3303.013	17.363525390625	4.81620979309082	0.778596937656403	-1	-130	0.778596937656403		0				-130	10	0		0	0
_3303.013	18.522421875	5.43061256408691	0.835694372653961	-1	-130	0.835694372653961		0				-130	10	0		0	0
_3303.013	19.65140234375	6.08702850341797	0.891836225986481	-1	-130	0.891836225986481		0				-130	10	0		0	0
_3303.013	20.8053125	6.77483320236206	0.947982668876648	-1	-130	0.947982668876648		0				-130	10	0		0	0
_3303.013	21.9582265625	7.50380516052246	1.00437831878662	-1	-130	1.00437831878662		0				-130	10	0		0	0
_3303.013	23.0961796875	7.50404644012451	1.02172899246216	-1	-130	1.02172899246216	0	0	0	0	0	-130	10	0	0	0	0	0	0	0	0	0	0	0
_3303.013	24.071568359375	7.13774967193604	1.01530385017395	-1	-130	1.01530385017395		0				-130	10	0		0	0
_3303.013	25.075880859375	6.77096939086914	1.00747084617615	-1	-130	1.00747084617615		0				-130	10	0		0	0
_3303.013	26.109115234375	6.4064826965332	0.994015872478485	-1	-130	0.994015872478485		0				-130	10	0		0	0
_3303.013	27.085501953125	6.04102993011475	0.980962455272675	-1	-130	0.980962455272675		0				-130	10	0		0	0
_3303.013	28.07884375	5.68088865280151	0.969279885292053	-1	-130	0.969279885292053		0				-130	10	0		0	0
_3303.013	29.098115234375	5.30625915527344	0.954315483570099	-1	-130	0.954315483570099		0				-130	10	0		0	0
_3303.013	30.1313515625	4.94913530349731	0.941525161266327	-1	-130	0.941525161266327		0				-130	10	0		0	0
_3303.013	31.13765625	4.57619524002075	0.925693035125732	-1	-130	0.925693035125732		0				-130	10	0		0	0
_3303.013	32.136982421875	4.21351671218872	0.909847021102905	-1	-130	0.909847021102905		0				-130	10	0		0	0
_3303.013	33.04255859375	3.84516334533691	0.893433272838593	-1	-130	0.893433272838593		0				-130	10	0		0	0
_3303.013	34.0299140625	3.48163890838623	0.876239478588104	-1	-130	0.876239478588104		0				-130	10	0		0	0
_3303.013	35.01428125	3.11449193954468	0.855851531028748	-1	-130	0.855851531028748		0				-130	10	0		0	0
_3303.013	35.907890625	2.75000071525574	0.836040556430817	-1	-130	0.836040556430817		0				-130	10	0		0	0
_3303.013	36.76658984375	2.38357710838318	0.813806235790253	-1	-130	0.813806235790253		0				-130	10	0		0	0
_3303.013	37.74397265625	2.01497983932495	0.789573311805725	-1	-130	0.789573311805725		0				-130	10	0		0	0
_3303.013	38.592703125	1.65012466907501	0.759824454784393	-1	-130	0.759824454784393		0				-130	10	0		0	0
_3303.013	39.602	1.28321659564972	0.724822819232941	-1	-130	0.724822819232941		0				-130	10	0		0	0
_3303.013	40.54448046875	0.919567823410034	0.685712993144989	-1	-130	0.685712993144989		0				-130	10	0		0	0
_3303.013	41.4470625	0.556884348392487	0.636143684387207	-1	-130	0.636143684387207		0				-130	10	0		0	0
_3303.014	0.184506393432617	0.0424620993435383	-0.00256190937943757	-1	-140	-0.00256190937943757		0				-140	10	0		0	0
_3303.014	0.910563415527344	0.0582782328128815	0.00507765589281917	-1	-140	0.00507765589281917		0				-140	10	0		0	0
_3303.014	1.91986145019531	0.12057688832283	0.0327554494142532	-1	-140	0.0327554494142532		0				-140	10	0		0	0
_3303.014	2.91220532226563	0.220665201544762	0.078477181494236	-1	-140	0.078477181494236		0				-140	10	0		0	0
_3303.014	3.90853857421875	0.359508991241455	0.129243984818459	-1	-140	0.129243984818459		0				-140	10	0		0	0
_3303.014	5.063447265625	0.537953317165375	0.181459948420525	-1	-140	0.181459948420525		0				-140	10	0		0	0
_3303.014	6.24927392578125	0.757326185703278	0.240918099880219	-1	-140	0.240918099880219		0				-140	10	0		0	0
_3303.014	7.37525927734375	1.0156956911087	0.289574682712555	-1	-140	0.289574682712555		0				-140	10	0		0	0
_3303.014	8.5142109375	1.31414842605591	0.345390349626541	-1	-140	0.345390349626541		0				-140	10	0		0	0
_3303.014	9.5983095703125	1.65111470222473	0.405447781085968	-1	-140	0.405447781085968		0				-140	10	0		0	0
_3303.014	10.7651865234375	2.02900886535645	0.460173666477203	-1	-140	0.460173666477203		0				-140	10	0		0	0
_3303.014	11.9390439453125	2.44698572158813	0.517239570617676	-1	-140	0.517239570617676		0				-140	10	0		0	0
_3303.014	13.0789931640625	2.90721845626831	0.576594769954681	-1	-140	0.576594769954681		0				-140	10	0		0	0
_3303.014	14.2428779296875	3.40463590621948	0.634204983711243	-1	-140	0.634204983711243		0				-140	10	0		0	0
_3303.014	15.3868154296875	3.94310116767883	0.690291821956635	-1	-140	0.690291821956635		0				-140	10	0		0	0
_3303.014	16.52078125	4.51850938796997	0.747947931289673	-1	-140	0.747947931289673		0				-140	10	0		0	0
_3303.014	17.66471875	5.13653469085693	0.806116282939911	-1	-140	0.806116282939911		0				-140	10	0		0	0
_3303.014	18.803669921875	5.79379653930664	0.863656759262085	-1	-140	0.863656759262085		0				-140	10	0		0	0
_3303.014	19.9446171875	6.49138069152832	0.921423375606537	-1	-140	0.921423375606537		0				-140	10	0		0	0
_3303.014	21.11648046875	7.22530364990234	0.977906703948975	-1	-140	0.977906703948975		0				-140	10	0		0	0
_3303.014	22.280365234375	8.00365352630615	1.04040431976318	-1	-140	1.04040431976318	0	0	0	0	0	-140	10	0	0	0	0	0	0	0	0	0	0	0
_3303.014	23.4213125	8.00329113006592	1.05530869960785	-1	-140	1.05530869960785		0				-140	10	0		0	0
_3303.014	24.416646484375	7.61333179473877	1.04690802097321	-1	-140	1.04690802097321		0				-140	10	0		0	0
_3303.014	25.460853515625	7.22204399108887	1.03604245185852	-1	-140	1.03604245185852		0				-140	10	0		0	0
_3303.014	26.4531953125	6.83292865753174	1.02568006515503	-1	-140	1.02568006515503		0				-140	10	0		0	0
_3303.014	27.4634921875	6.43946647644043	1.01135730743408	-1	-140	1.01135730743408		0				-140	10	0		0	0
_3303.014	28.475783203125	6.05276489257813	0.998169958591461	-1	-140	0.998169958591461		0				-140	10	0		0	0
_3303.014	29.471119140625	5.66002607345581	0.982411682605743	-1	-140	0.982411682605743		0				-140	10	0		0	0
_3303.014	30.44750390625	5.26873588562012	0.968545913696289	-1	-140	0.968545913696289		0				-140	10	0		0	0
_3303.014	31.423890625	4.88118743896484	0.953027606010437	-1	-140	0.953027606010437		0				-140	10	0		0	0
_3303.014	32.429201171875	4.49134492874146	0.938215553760529	-1	-140	0.938215553760529		0				-140	10	0		0	0
_3303.014	33.444484375	4.10222578048706	0.921354115009308	-1	-140	0.921354115009308		0				-140	10	0		0	0
_3303.014	34.43483203125	3.71648716926575	0.903375625610352	-1	-140	0.903375625610352		0				-140	10	0		0	0
_3303.014	35.47704296875	3.32036471366882	0.884275496006012	-1	-140	0.884275496006012		0				-140	10	0		0	0
_3303.014	36.455421875	2.93607354164124	0.863458275794983	-1	-140	0.863458275794983		0				-140	10	0		0	0
_3303.014	37.4577421875	2.53982925415039	0.839788496494293	-1	-140	0.839788496494293		0				-140	10	0		0	0
_3303.014	38.453078125	2.15046620368958	0.810252010822296	-1	-140	0.810252010822296		0				-140	10	0		0	0
_3303.014	39.48830859375	1.76122319698334	0.781213998794556	-1	-140	0.781213998794556		0				-140	10	0		0	0
_3303.014	40.47765625	1.36932349205017	0.746217012405396	-1	-140	0.746217012405396		0				-140	10	0		0	0
_3303.014	41.45404296875	0.977785468101501	0.702519118785858	-1	-140	0.702519118785858		0				-140	10	0		0	0
_3303.014	42.3376796875	0.590230941772461	0.654413044452667	-1	-140	0.654413044452667		0				-140	10	0		0	0
_3303.015	0.175530197143555	0.0371498093008995	-0.00185103737749159	-1	-150	-0.00185103737749159		0				-150	10	0		0	0
_3303.015	0.867677612304688	0.0603307075798512	0.0067717470228672	-1	-150	0.0067717470228672		0				-150	10	0		0	0
_3303.015	1.74931787109375	0.124923303723335	0.0418998189270496	-1	-150	0.0418998189270496		0				-150	10	0		0	0
_3303.015	2.75362939453125	0.230686098337173	0.0862274765968323	-1	-150	0.0862274765968323		0				-150	10	0		0	0
_3303.015	3.78885913085937	0.378343433141708	0.138942196965218	-1	-150	0.138942196965218		0				-150	10	0		0	0
_3303.015	4.77521923828125	0.567653775215149	0.194352373480797	-1	-150	0.194352373480797		0				-150	10	0		0	0
_3303.015	5.92015478515625	0.800428032875061	0.252227187156677	-1	-150	0.252227187156677		0				-150	10	0		0	0
_3303.015	7.04614013671875	1.07376849651337	0.307013660669327	-1	-150	0.307013660669327		0				-150	10	0		0	0
_3303.015	8.17811279296875	1.39153850078583	0.364043265581131	-1	-150	0.364043265581131		0				-150	10	0		0	0
_3303.015	9.306091796875	1.75120234489441	0.423066675662994	-1	-150	0.423066675662994		0				-150	10	0		0	0
_3303.015	10.4659873046875	2.15396738052368	0.481600552797318	-1	-150	0.481600552797318		0				-150	10	0		0	0
_3303.015	11.6079306640625	2.59959197044373	0.538089394569397	-1	-150	0.538089394569397		0				-150	10	0		0	0
_3303.015	12.764833984375	3.08517813682556	0.602005004882813	-1	-150	0.602005004882813		0				-150	10	0		0	0
_3303.015	13.887828125	3.61386489868164	0.657676517963409	-1	-150	0.657676517963409		0				-150	10	0		0	0
_3303.015	15.0048388671875	4.18577241897583	0.71543425321579	-1	-150	0.71543425321579		0				-150	10	0		0	0
_3303.015	16.1717158203125	4.79945230484009	0.776330590248108	-1	-150	0.776330590248108		0				-150	10	0		0	0
_3303.015	17.291716796875	5.45429992675781	0.834244966506958	-1	-150	0.834244966506958		0				-150	10	0		0	0
_3303.015	18.44862109375	6.1532130241394	0.892210125923157	-1	-150	0.892210125923157		0				-150	10	0		0	0
_3303.015	19.59854296875	6.89305257797241	0.952501475811005	-1	-150	0.952501475811005		0				-150	10	0		0	0
_3303.015	20.762427734375	7.67683601379395	1.01392829418182	-1	-150	1.01392829418182		0				-150	10	0		0	0
_3303.015	21.889412109375	8.49961376190186	1.07390570640564	-1	-150	1.07390570640564	0	0	0	0	0	-150	10	0	0	0	0	0	0	0	0	0	0	0
_3303.015	23.030357421875	8.49840641021729	1.08726847171783	-1	-150	1.08726847171783		0				-150	10	0		0	0
_3303.015	24.00873828125	8.08671569824219	1.07680904865265	-1	-150	1.07680904865265		0				-150	10	0		0	0
_3303.015	25.01604296875	7.67140340805054	1.06796061992645	-1	-150	1.06796061992645		0				-150	10	0		0	0
_3303.015	25.9894375	7.25729751586914	1.05367481708527	-1	-150	1.05367481708527		0				-150	10	0		0	0
_3303.015	27.065556640625	6.84343242645264	1.04255080223083	-1	-150	1.04255080223083		0				-150	10	0		0	0
_3303.015	28.049921875	6.42618608474731	1.02874040603638	-1	-150	1.02874040603638		0				-150	10	0		0	0
_3303.015	29.03628125	6.01256132125854	1.01266360282898	-1	-150	1.01266360282898		0				-150	10	0		0	0
_3303.015	30.066525390625	5.59567642211914	0.99452817440033	-1	-150	0.99452817440033		0				-150	10	0		0	0
_3303.015	31.043908203125	5.17999839782715	0.980542361736298	-1	-150	0.980542361736298		0				-150	10	0		0	0
_3303.015	32.01830078125	4.76782035827637	0.964456379413605	-1	-150	0.964456379413605		0				-150	10	0		0	0
_3303.015	32.96676171875	4.3550386428833	0.945988655090332	-1	-150	0.945988655090332		0				-150	10	0		0	0
_3303.015	33.90026171875	3.94008302688599	0.928277850151062	-1	-150	0.928277850151062		0				-150	10	0		0	0
_3303.015	34.88662109375	3.53019738197327	0.908674597740173	-1	-150	0.908674597740173		0				-150	10	0		0	0
_3303.015	35.8809609375	3.11282587051392	0.886541903018951	-1	-150	0.886541903018951		0				-150	10	0		0	0
_3303.015	36.77556640625	2.69497060775757	0.865046203136444	-1	-150	0.865046203136444		0				-150	10	0		0	0
_3303.015	37.774890625	2.2808575630188	0.835154294967651	-1	-150	0.835154294967651		0				-150	10	0		0	0
_3303.015	38.79516015625	1.86420845985413	0.803799211978912	-1	-150	0.803799211978912		0				-150	10	0		0	0
_3303.015	39.7107109375	1.45081841945648	0.769753038883209	-1	-150	0.769753038883209		0				-150	10	0		0	0
_3303.015	40.71601953125	1.03392648696899	0.721679449081421	-1	-150	0.721679449081421		0				-150	10	0		0	0
_3303.015	41.70337890625	0.622708320617676	0.670019209384918	-1	-150	0.670019209384918		0				-150	10	0		0	0
_3303.016	0.173535202026367	0.0418825782835484	-8.77050042618066E-05	-1	-160	-8.77050042618066E-05		0				-160	10	0		0	0
_3303.016	0.831773376464844	0.0648220106959343	0.00790729559957981	-1	-160	0.00790729559957981		0				-160	10	0		0	0
_3303.016	1.8480546875	0.131708547472954	0.044097051024437	-1	-160	0.044097051024437		0				-160	10	0		0	0
_3303.016	2.85735229492188	0.244111701846123	0.0914297252893448	-1	-160	0.0914297252893448		0				-160	10	0		0	0
_3303.016	3.85867138671875	0.399495989084244	0.145519971847534	-1	-160	0.145519971847534		0				-160	10	0		0	0
_3303.016	4.87993798828125	0.600034534931183	0.203653544187546	-1	-160	0.203653544187546		0				-160	10	0		0	0
_3303.016	5.99994091796875	0.847055315971375	0.259617298841476	-1	-160	0.259617298841476		0				-160	10	0		0	0
_3303.016	7.113958984375	1.13403856754303	0.319873631000519	-1	-160	0.319873631000519		0				-160	10	0		0	0
_3303.016	8.2688671875	1.47523069381714	0.380535870790482	-1	-160	0.380535870790482		0				-160	10	0		0	0
_3303.016	9.362939453125	1.85529839992523	0.437865197658539	-1	-160	0.437865197658539		0				-160	10	0		0	0
_3303.016	10.5188447265625	2.28027820587158	0.499662429094315	-1	-160	0.499662429094315		0				-160	10	0		0	0
_3303.016	11.6258828125	2.75475740432739	0.559276163578033	-1	-160	0.559276163578033		0				-160	10	0		0	0
_3303.016	12.7698203125	3.26823258399963	0.624124050140381	-1	-160	0.624124050140381		0				-160	10	0		0	0
_3303.016	13.9406865234375	3.82879209518433	0.682306528091431	-1	-160	0.682306528091431		0				-160	10	0		0	0
_3303.016	15.1125498046875	4.43522882461548	0.743655323982239	-1	-160	0.743655323982239		0				-160	10	0		0	0
_3303.016	16.2305576171875	5.08271265029907	0.804366946220398	-1	-160	0.804366946220398		0				-160	10	0		0	0
_3303.016	17.33958984375	5.77667665481567	0.865729331970215	-1	-160	0.865729331970215		0				-160	10	0		0	0
_3303.016	18.48951171875	6.51796579360962	0.927294731140137	-1	-160	0.927294731140137		0				-160	10	0		0	0
_3303.016	19.6145	7.30054330825806	0.988564610481262	-1	-160	0.988564610481262		0				-160	10	0		0	0
_3303.016	20.778384765625	8.1308069229126	1.05385947227478	-1	-160	1.05385947227478		0				-160	10	0		0	0
_3303.016	21.886419921875	9.00368595123291	1.10935962200165	-1	-160	1.10935962200165	0	0	0	0	0	-160	10	0	0	0	0	0	0	0	0	0	0	0
_3303.016	23.027365234375	9.00344467163086	1.12545478343964	-1	-160	1.12545478343964		0				-160	10	0		0	0
_3303.016	24.01771484375	8.56314182281494	1.11650013923645	-1	-160	1.11650013923645		0				-160	10	0		0	0
_3303.016	25.054939453125	8.12585735321045	1.10611009597778	-1	-160	1.10611009597778		0				-160	10	0		0	0
_3303.016	26.051271484375	7.68446636199951	1.09282124042511	-1	-160	1.09282124042511		0				-160	10	0		0	0
_3303.016	27.0545859375	7.25394105911255	1.0792692899704	-1	-160	1.0792692899704		0				-160	10	0		0	0
_3303.016	28.11275390625	6.80808210372925	1.06602668762207	-1	-160	1.06602668762207		0				-160	10	0		0	0
_3303.016	29.120056640625	6.36789751052856	1.05081307888031	-1	-160	1.05081307888031		0				-160	10	0		0	0
_3303.016	30.115392578125	5.92867755889893	1.03451013565063	-1	-160	1.03451013565063		0				-160	10	0		0	0
_3303.016	31.112724609375	5.49114751815796	1.0158623456955	-1	-160	1.0158623456955		0				-160	10	0		0	0
_3303.016	32.093099609375	5.05482387542725	0.997648477554321	-1	-160	0.997648477554321		0				-160	10	0		0	0
_3303.016	33.110375	4.61016893386841	0.981013178825378	-1	-160	0.981013178825378		0				-160	10	0		0	0
_3303.016	34.10271875	4.17324066162109	0.962194681167603	-1	-160	0.962194681167603		0				-160	10	0		0	0
_3303.016	35.13196484375	3.73353457450867	0.94080513715744	-1	-160	0.94080513715744		0				-160	10	0		0	0
_3303.016	36.140265625	3.29346561431885	0.918889343738556	-1	-160	0.918889343738556		0				-160	10	0		0	0
_3303.016	37.1296171875	2.85677647590637	0.894384145736694	-1	-160	0.894384145736694		0				-160	10	0		0	0
_3303.016	38.15387890625	2.41586089134216	0.866915583610535	-1	-160	0.866915583610535		0				-160	10	0		0	0
_3303.016	39.15519921875	1.97627282142639	0.835422039031982	-1	-160	0.835422039031982		0				-160	10	0		0	0
_3303.016	40.13258203125	1.53644239902496	0.799201905727386	-1	-160	0.799201905727386		0				-160	10	0		0	0
_3303.016	41.12193359375	1.09600758552551	0.752554595470428	-1	-160	0.752554595470428		0				-160	10	0		0	0
_3303.016	42.1392109375	0.660039126873016	0.697095632553101	-1	-160	0.697095632553101		0				-160	10	0		0	0
_3303.017	0.178522201538086	0.0400232747197151	-0.00109400495421141	-1	-170	-0.00109400495421141		0				-170	10	0		0	0
_3303.017	0.906573791503906	0.0619968362152576	0.00806424301117659	-1	-170	0.00806424301117659		0				-170	10	0		0	0
_3303.017	1.89692395019531	0.132384657859802	0.0477945022284985	-1	-170	0.0477945022284985		0				-170	10	0		0	0
_3303.017	2.90123461914063	0.252997696399689	0.0995677709579468	-1	-170	0.0995677709579468		0				-170	10	0		0	0
_3303.017	4.0132578125	0.419610202312469	0.15742002427578	-1	-170	0.15742002427578		0				-170	10	0		0	0
_3303.017	4.99363427734375	0.630531847476959	0.214828833937645	-1	-170	0.214828833937645		0				-170	10	0		0	0
_3303.017	6.01889111328125	0.89107471704483	0.27366828918457	-1	-170	0.27366828918457		0				-170	10	0		0	0
_3303.017	7.1598359375	1.1980996131897	0.334483087062836	-1	-170	0.334483087062836		0				-170	10	0		0	0
_3303.017	8.2728564453125	1.55269300937653	0.394817531108856	-1	-170	0.394817531108856		0				-170	10	0		0	0
_3303.017	9.4108115234375	1.95545840263367	0.457690477371216	-1	-170	0.457690477371216		0				-170	10	0		0	0
_3303.017	10.556744140625	2.40530896186829	0.518412172794342	-1	-170	0.518412172794342		0				-170	10	0		0	0
_3303.017	11.6857236328125	2.90248584747314	0.581663131713867	-1	-170	0.581663131713867		0				-170	10	0		0	0
_3303.017	12.817693359375	3.44614362716675	0.643639922142029	-1	-170	0.643639922142029		0				-170	10	0		0	0
_3303.017	13.9217373046875	4.04050779342651	0.706350445747375	-1	-170	0.706350445747375		0				-170	10	0		0	0
_3303.017	15.0576962890625	4.67676448822021	0.76885312795639	-1	-170	0.76885312795639		0				-170	10	0		0	0
_3303.017	16.2305576171875	5.36191654205322	0.830815613269806	-1	-170	0.830815613269806		0				-170	10	0		0	0
_3303.017	17.3964375	6.09596252441406	0.893304228782654	-1	-170	0.893304228782654		0				-170	10	0		0	0
_3303.017	18.52940625	6.87636756896973	0.95634663105011	-1	-170	0.95634663105011		0				-170	10	0		0	0
_3303.017	19.679326171875	7.70482158660889	1.02103221416473	-1	-170	1.02103221416473		0				-170	10	0		0	0
_3303.017	20.816283203125	8.58035850524902	1.08335900306702	-1	-170	1.08335900306702		0				-170	10	0		0	0
_3303.017	21.981166015625	9.50104522705078	1.14239943027496	-1	-170	1.14239943027496		0				-170	10	0		0	0
_3303.017	23.1201171875	9.50865173339844	1.15859627723694	-1	-170	1.15859627723694	0	0	0	0	0	-170	10	0	0	0	0	0	0	0	0	0	0	0
_3303.017	24.091517578125	9.03635597229004	1.15063858032227	-1	-170	1.15063858032227		0				-170	10	0		0	0
_3303.017	25.1167734375	8.57456302642822	1.14063167572021	-1	-170	1.14063167572021		0				-170	10	0		0	0
_3303.017	26.120087890625	8.1112003326416	1.12823820114136	-1	-170	1.12823820114136		0				-170	10	0		0	0
_3303.017	27.115421875	7.64602565765381	1.11318159103394	-1	-170	1.11318159103394		0				-170	10	0		0	0
_3303.017	28.08083984375	7.18242025375366	1.10058057308197	-1	-170	1.10058057308197		0				-170	10	0		0	0
_3303.017	29.09911328125	6.71845149993896	1.08310055732727	-1	-170	1.08310055732727		0				-170	10	0		0	0
_3303.017	30.10043359375	6.25593137741089	1.06810855865479	-1	-170	1.06810855865479		0				-170	10	0		0	0
_3303.017	31.10275	5.79823923110962	1.05062854290009	-1	-170	1.05062854290009		0				-170	10	0		0	0
_3303.017	32.122021484375	5.32799100875854	1.03084075450897	-1	-170	1.03084075450897		0				-170	10	0		0	0
_3303.017	33.14428515625	4.86486482620239	1.01018965244293	-1	-170	1.01018965244293		0				-170	10	0		0	0
_3303.017	34.11668359375	4.40415239334106	0.992959022521973	-1	-170	0.992959022521973		0				-170	10	0		0	0
_3303.017	35.06813671875	3.94042110443115	0.972704946994781	-1	-170	0.972704946994781		0				-170	10	0		0	0
_3303.017	36.06945703125	3.47427415847778	0.950133740901947	-1	-170	0.950133740901947		0				-170	10	0		0	0
_3303.017	37.1006953125	3.01476693153381	0.925199270248413	-1	-170	0.925199270248413		0				-170	10	0		0	0
_3303.017	38.10401171875	2.54620385169983	0.895607471466064	-1	-170	0.895607471466064		0				-170	10	0		0	0
_3303.017	39.12029296875	2.08379745483398	0.865004777908325	-1	-170	0.865004777908325		0				-170	10	0		0	0
_3303.017	40.01589453125	1.61752676963806	0.830137073993683	-1	-170	0.830137073993683		0				-170	10	0		0	0
_3303.017	41.00425	1.15306615829468	0.781975865364075	-1	-170	0.781975865364075		0				-170	10	0		0	0
_3303.017	41.96866796875	0.694399893283844	0.723262786865234	-1	-170	0.723262786865234		0				-170	10	0		0	0
_3303.018	0.219412506103516	0.0448152013123035	0.000805963005404919	-1	-179.75	0.000805963005404919		0				-179.75	10	0		0	0
_3303.018	1.30051843261719	0.069927841424942	0.0128367757424712	-1	-179.75	0.0128367757424712		0				-179.75	10	0		0	0
_3303.018	2.36865991210938	0.143816947937012	0.050854004919529	-1	-179.75	0.050854004919529		0				-179.75	10	0		0	0
_3303.018	3.47968627929688	0.26865565776825	0.103271648287773	-1	-179.75	0.103271648287773		0				-179.75	10	0		0	0
_3303.018	4.6086640625	0.44177570939064	0.161751642823219	-1	-179.75	0.161751642823219		0				-179.75	10	0		0	0
_3303.018	5.69176513671875	0.666835188865662	0.223115384578705	-1	-179.75	0.223115384578705		0				-179.75	10	0		0	0
_3303.018	6.77885546875	0.939270317554474	0.280922204256058	-1	-179.75	0.280922204256058		0				-179.75	10	0		0	0
_3303.018	7.9028466796875	1.26247346401215	0.342303335666656	-1	-179.75	0.342303335666656		0				-179.75	10	0		0	0
_3303.018	9.1495107421875	1.63812255859375	0.406778663396835	-1	-179.75	0.406778663396835		0				-179.75	10	0		0	0
_3303.018	10.2316142578125	2.06213688850403	0.467894285917282	-1	-179.75	0.467894285917282		0				-179.75	10	0		0	0
_3303.018	11.480271484375	2.53468489646912	0.533686935901642	-1	-179.75	0.533686935901642		0				-179.75	10	0		0	0
_3303.018	12.59628515625	3.05810880661011	0.599280834197998	-1	-179.75	0.599280834197998		0				-179.75	10	0		0	0
_3303.018	13.8589052734375	3.63162326812744	0.662002086639404	-1	-179.75	0.662002086639404		0				-179.75	10	0		0	0
_3303.018	14.9709287109375	4.25584411621094	0.725222647190094	-1	-179.75	0.725222647190094		0				-179.75	10	0		0	0
_3303.018	16.2195859375	4.92588138580322	0.789390206336975	-1	-179.75	0.789390206336975		0				-179.75	10	0		0	0
_3303.018	17.46724609375	5.64883327484131	0.853389143943787	-1	-179.75	0.853389143943787		0				-179.75	10	0		0	0
_3303.018	18.58725	6.42070388793945	0.915049135684967	-1	-179.75	0.915049135684967		0				-179.75	10	0		0	0
_3303.018	19.820947265625	7.2422046661377	0.982162654399872	-1	-179.75	0.982162654399872		0				-179.75	10	0		0	0
_3303.018	21.06362109375	8.11645126342773	1.05228328704834	-1	-179.75	1.05228328704834		0				-179.75	10	0		0	0
_3303.018	22.32723828125	9.0346040725708	1.11052095890045	-1	-179.75	1.11052095890045		0				-179.75	10	0		0	0
_3303.018	23.5748984375	10.0084476470947	1.16959095001221	-1	-179.75	1.16959095001221	0	0	0	0	0	-179.75	10	0	0	0	0	0	0	0	0	0	0	0
_3303.018	24.721830078125	10.0081453323364	1.18511295318604	-1	-179.75	1.18511295318604		0				-179.75	10	0		0	0
_3303.018	25.824876953125	9.51851367950439	1.17852985858917	-1	-179.75	1.17852985858917		0				-179.75	10	0		0	0
_3303.018	26.929919921875	9.02855587005615	1.16648828983307	-1	-179.75	1.16648828983307		0				-179.75	10	0		0	0
_3303.018	28.020001953125	8.54177188873291	1.15255963802338	-1	-179.75	1.15255963802338		0				-179.75	10	0		0	0
_3303.018	29.112078125	8.05679798126221	1.1380490064621	-1	-179.75	1.1380490064621		0				-179.75	10	0		0	0
_3303.018	30.262	7.56513500213623	1.12368154525757	-1	-179.75	1.12368154525757		0				-179.75	10	0		0	0
_3303.018	31.36704296875	7.07699680328369	1.10979676246643	-1	-179.75	1.10979676246643		0				-179.75	10	0		0	0
_3303.018	32.456126953125	6.58922004699707	1.09066259860992	-1	-179.75	1.09066259860992		0				-179.75	10	0		0	0
_3303.018	33.55917578125	6.1004524230957	1.07611775398254	-1	-179.75	1.07611775398254		0				-179.75	10	0		0	0
_3303.018	34.68516015625	5.6106219291687	1.05810797214508	-1	-179.75	1.05810797214508		0				-179.75	10	0		0	0
_3303.018	35.7882109375	5.12529373168945	1.03697550296783	-1	-179.75	1.03697550296783		0				-179.75	10	0		0	0
_3303.018	36.887265625	4.63470077514648	1.01604199409485	-1	-179.75	1.01604199409485		0				-179.75	10	0		0	0
_3303.018	37.8307421875	4.15091609954834	0.995461165904999	-1	-179.75	0.995461165904999		0				-179.75	10	0		0	0
_3303.018	38.78119921875	3.66156482696533	0.975067734718323	-1	-179.75	0.975067734718323		0				-179.75	10	0		0	0
_3303.018	39.75060546875	3.17368578910828	0.948176205158234	-1	-179.75	0.948176205158234		0				-179.75	10	0		0	0
_3303.018	40.70105859375	2.68377757072449	0.920093297958374	-1	-179.75	0.920093297958374		0				-179.75	10	0		0	0
_3303.018	41.62957421875	2.19438767433167	0.887077033519745	-1	-179.75	0.887077033519745		0				-179.75	10	0		0	0
_3303.018	42.59598828125	1.70628845691681	0.848296999931335	-1	-179.75	0.848296999931335		0				-179.75	10	0		0	0
_3303.018	43.54943359375	1.21799528598785	0.80176055431366	-1	-179.75	0.80176055431366		0				-179.75	10	0		0	0
_3303.018	44.45800390625	0.732683300971985	0.74188756942749	-1	-179.75	0.74188756942749		0				-179.75	10	0		0	0
_3310.000	0.17353450012207	0.0385865420103073	0.000660095538478345	-1	0	0.000660095538478345		0				0	10	0		0	0
_3310.000	0.864684692382813	0.0455891080200672	-0.000272347126156092	-1	0	-0.000272347126156092		0				0	10	0		0	0
_3310.000	1.49001062011719	0.0501769930124283	0.00334202172234654	-1	0	0.00334202172234654		0				0	10	0		0	0
_3310.000	2.30183764648437	0.0655101910233498	0.00743645848706365	-1	0	0.00743645848706365		0				0	10	0		0	0
_3310.000	2.88926586914063	0.078428715467453	0.0174209680408239	-1	0	0.0174209680408239		0				0	10	0		0	0
_3310.000	3.7958388671875	0.0995571315288544	0.0321184396743774	-1	0	0.0321184396743774		0				0	10	0		0	0
_3310.000	4.374291015625	0.126963704824448	0.0417844168841839	-1	0	0.0417844168841839		0				0	10	0		0	0
_3310.000	5.27188818359375	0.159924030303955	0.0597869269549847	-1	0	0.0597869269549847		0				0	10	0		0	0
_3310.000	6.1345791015625	0.196627110242844	0.0748490020632744	-1	0	0.0748490020632744		0				0	10	0		0	0
_3310.000	7.00824072265625	0.234175309538841	0.0902203246951103	-1	0	0.0902203246951103		0				0	10	0		0	0
_3310.000	8.0085634765625	0.279450476169586	0.108970545232296	-1	0	0.108970545232296		0				0	10	0		0	0
_3310.000	8.8612802734375	0.330520838499069	0.12505267560482	-1	0	0.12505267560482		0				0	10	0		0	0
_3310.000	9.7668564453125	0.384730249643326	0.142108768224716	-1	0	0.142108768224716		0				0	10	0		0	0
_3310.000	10.58466796875	0.447149574756622	0.162395998835564	-1	0	0.162395998835564		0				0	10	0		0	0
_3310.000	11.6159091796875	0.509689569473267	0.180153653025627	-1	0	0.180153653025627		0				0	10	0		0	0
_3310.000	12.49355859375	0.575730860233307	0.197578936815262	-1	0	0.197578936815262		0				0	10	0		0	0
_3310.000	13.3791884765625	0.652155220508575	0.218383058905602	-1	0	0.218383058905602		0				0	10	0		0	0
_3310.000	14.46727734375	0.732925951480865	0.243936955928802	-1	0	0.243936955928802		0				0	10	0		0	0
_3310.000	15.4725849609375	0.815145432949066	0.25825560092926	-1	0	0.25825560092926		0				0	10	0		0	0
_3310.000	16.366193359375	0.902194261550903	0.273608207702637	-1	0	0.273608207702637		0				0	10	0		0	0
_3310.000	17.384466796875	0.996487081050873	0.292888969182968	-1	0	0.292888969182968	0	0	0	0	0	0	10	0	0	0	0	0	0	0	0	0	0	0
_3310.000	18.522421875	0.993951678276062	0.297592580318451	-1	0	0.297592580318451		0				0	10	0		0	0
_3310.000	19.099876953125	0.950849831104279	0.29482302069664	-1	0	0.29482302069664		0				0	10	0		0	0
_3310.000	19.682318359375	0.901952803134918	0.291864216327667	-1	0	0.291864216327667		0				0	10	0		0	0
_3310.000	20.30465234375	0.853780150413513	0.287077516317368	-1	0	0.287077516317368		0				0	10	0		0	0
_3310.000	20.92898046875	0.81067830324173	0.281801491975784	-1	0	0.281801491975784		0				0	10	0		0	0
_3310.000	21.511421875	0.76347154378891	0.277180939912796	-1	0	0.277180939912796		0				0	10	0		0	0
_3310.000	22.104833984375	0.71517813205719	0.27125409245491	-1	0	0.27125409245491		0				0	10	0		0	0
_3310.000	22.63641015625	0.667971312999725	0.266582757234573	-1	0	0.266582757234573		0				0	10	0		0	0
_3310.000	23.233810546875	0.622937679290771	0.261422157287598	-1	0	0.261422157287598		0				0	10	0		0	0
_3310.000	23.883072265625	0.573678374290466	0.254715174436569	-1	0	0.254715174436569		0				0	10	0		0	0
_3310.000	24.468505859375	0.530938684940338	0.249951526522636	-1	0	0.249951526522636		0				0	10	0		0	0
_3310.000	25.0928359375	0.480592787265778	0.243156865239143	-1	0	0.243156865239143		0				0	10	0		0	0
_3310.000	25.633388671875	0.436042070388794	0.234501957893372	-1	0	0.234501957893372		0				0	10	0		0	0
_3310.000	26.244751953125	0.390766948461533	0.225505471229553	-1	0	0.225505471229553		0				0	10	0		0	0
_3310.000	26.88902734375	0.34138685464859	0.217062890529633	-1	0	0.217062890529633		0				0	10	0		0	0
_3310.000	27.47146875	0.293817788362503	0.211403727531433	-1	0	0.211403727531433		0				0	10	0		0	0
_3310.000	28.102779296875	0.249267026782036	0.202361077070236	-1	0	0.202361077070236		0				0	10	0		0	0
_3310.000	28.635353515625	0.199041783809662	0.194389298558235	-1	0	0.194389298558235		0				0	10	0		0	0
_3310.000	29.2317578125	0.154008075594902	0.184608072042465	-1	0	0.184608072042465		0				0	10	0		0	0
_3310.000	29.89298828125	0.115011058747768	0.172805026173592	-1	0	0.172805026173592		0				0	10	0		0	0
_3310.001	0.162564895629883	0.0536903515458107	-0.000812425278127193	-1	-10.25	-0.000812425278127193		0				-10.25	10	0		0	0
_3310.001	0.831773315429687	0.0587611719965935	0.000890898110810667	-1	-10.25	0.000890898110810667		0				-10.25	10	0		0	0
_3310.001	1.4281767578125	0.0718004256486893	0.00677174655720592	-1	-10.25	0.00677174655720592		0				-10.25	10	0		0	0
_3310.001	2.01161584472656	0.0876165628433228	0.0126341274008155	-1	-10.25	0.0126341274008155		0				-10.25	10	0		0	0
_3310.001	2.63394946289062	0.112004794180393	0.0268469229340553	-1	-10.25	0.0268469229340553		0				-10.25	10	0		0	0
_3310.001	3.55747729492187	0.145568802952766	0.0449510142207146	-1	-10.25	0.0449510142207146		0				-10.25	10	0		0	0
_3310.001	4.46405126953125	0.187825620174408	0.0626811683177948	-1	-10.25	0.0626811683177948		0				-10.25	10	0		0	0
_3310.001	5.476341796875	0.233462989330292	0.0826131328940392	-1	-10.25	0.0826131328940392		0				-10.25	10	0		0	0
_3310.001	6.3749365234375	0.289362728595734	0.103417485952377	-1	-10.25	0.103417485952377		0				-10.25	10	0		0	0
_3310.001	7.4510576171875	0.35057470202446	0.125703528523445	-1	-10.25	0.125703528523445		0				-10.25	10	0		0	0
_3310.001	8.421458984375	0.420962452888489	0.147394061088562	-1	-10.25	0.147394061088562		0				-10.25	10	0		0	0
_3310.001	9.4237763671875	0.496662467718124	0.173109665513039	-1	-10.25	0.173109665513039		0				-10.25	10	0		0	0
_3310.001	10.3074111328125	0.579727172851563	0.193853840231895	-1	-10.25	0.193853840231895		0				-10.25	10	0		0	0
_3310.001	11.31471484375	0.669673681259155	0.221323400735855	-1	-10.25	0.221323400735855		0				-10.25	10	0		0	0
_3310.001	12.3000771484375	0.768916666507721	0.24730196595192	-1	-10.25	0.24730196595192		0				-10.25	10	0		0	0
_3310.001	13.2834453125	0.875645041465759	0.265816509723663	-1	-10.25	0.265816509723663		0				-10.25	10	0		0	0
_3310.001	14.302716796875	0.985391736030579	0.291208744049072	-1	-10.25	0.291208744049072		0				-10.25	10	0		0	0
_3310.001	15.28708203125	1.10383117198944	0.314592987298965	-1	-10.25	0.314592987298965		0				-10.25	10	0		0	0
_3310.001	16.3322861328125	1.23229134082794	0.338568061590195	-1	-10.25	0.338568061590195		0				-10.25	10	0		0	0
_3310.001	17.32762109375	1.36835777759552	0.364043235778809	-1	-10.25	0.364043235778809		0				-10.25	10	0		0	0
_3310.001	18.3299375	1.50985705852509	0.389393746852875	-1	-10.25	0.389393746852875	0	0	0	0	0	-10.25	10	0	0	0	0	0	0	0	0	0	0	0
_3310.001	19.464900390625	1.50949478149414	0.396368354558945	-1	-10.25	0.396368354558945		0				-10.25	10	0		0	0
_3310.001	20.0433515625	1.43898665904999	0.392601788043976	-1	-10.25	0.392601788043976		0				-10.25	10	0		0	0
_3310.001	20.610833984375	1.36859917640686	0.387127339839935	-1	-10.25	0.387127339839935		0				-10.25	10	0		0	0
_3310.001	21.21222265625	1.29531419277191	0.382566839456558	-1	-10.25	0.382566839456558		0				-10.25	10	0		0	0
_3310.001	21.744796875	1.22528886795044	0.376201510429382	-1	-10.25	0.376201510429382		0				-10.25	10	0		0	0
_3310.001	22.3491796875	1.1520037651062	0.370805531740189	-1	-10.25	0.370805531740189		0				-10.25	10	0		0	0
_3310.001	22.9854765625	1.08149552345276	0.364481747150421	-1	-10.25	0.364481747150421		0				-10.25	10	0		0	0
_3310.001	23.550962890625	1.0101420879364	0.35602542757988	-1	-10.25	0.35602542757988		0				-10.25	10	0		0	0
_3310.001	24.16133203125	0.939271569252014	0.34949392080307	-1	-10.25	0.34949392080307		0				-10.25	10	0		0	0
_3310.001	24.7716953125	0.867555916309357	0.342666983604431	-1	-10.25	0.342666983604431		0				-10.25	10	0		0	0
_3310.001	25.551607421875	0.797047555446625	0.334044456481934	-1	-10.25	0.334044456481934		0				-10.25	10	0		0	0
_3310.001	26.13105859375	0.725694060325623	0.327208310365677	-1	-10.25	0.327208310365677		0				-10.25	10	0		0	0
_3310.001	26.882048828125	0.656030774116516	0.319130450487137	-1	-10.25	0.319130450487137		0				-10.25	10	0		0	0
_3310.001	27.4744609375	0.581900358200073	0.309852451086044	-1	-10.25	0.309852451086044		0				-10.25	10	0		0	0
_3310.001	28.0698671875	0.514289557933807	0.299702048301697	-1	-10.25	0.299702048301697		0				-10.25	10	0		0	0
_3310.001	28.670259765625	0.441487193107605	0.289994746446609	-1	-10.25	0.289994746446609		0				-10.25	10	0		0	0
_3310.001	29.44119921875	0.370616495609283	0.276590079069138	-1	-10.25	0.276590079069138		0				-10.25	10	0		0	0
_3310.001	30.02164453125	0.299504339694977	0.262239158153534	-1	-10.25	0.262239158153534		0				-10.25	10	0		0	0
_3310.001	30.626025390625	0.227426305413246	0.246138751506805	-1	-10.25	0.246138751506805		0				-10.25	10	0		0	0
_3310.001	31.220435546875	0.156555578112602	0.23143695294857	-1	-10.25	0.23143695294857		0				-10.25	10	0		0	0
_3310.002	0.174532699584961	0.0400594957172871	-0.00343434326350689	-1	-20	-0.00343434326350689		0				-20	10	0		0	0
_3310.002	0.901586608886719	0.0477864593267441	0.000720104086212814	-1	-20	0.000720104086212814		0				-20	10	0		0	0
_3310.002	1.47205969238281	0.0588939748704433	0.00628244457766414	-1	-20	0.00628244457766414		0				-20	10	0		0	0
_3310.002	2.07644213867187	0.0835236757993698	0.0195581912994385	-1	-20	0.0195581912994385		0				-20	10	0		0	0
_3310.002	2.89126147460937	0.118174284696579	0.0404734537005424	-1	-20	0.0404734537005424		0				-20	10	0		0	0
_3310.002	3.70209130859375	0.162604317069054	0.0620303004980087	-1	-20	0.0620303004980087		0				-20	10	0		0	0
_3310.002	4.63459619140625	0.215485706925392	0.0849442034959793	-1	-20	0.0849442034959793		0				-20	10	0		0	0
_3310.002	5.633919921875	0.278870940208435	0.110770754516125	-1	-20	0.110770754516125		0				-20	10	0		0	0
_3310.002	6.6551865234375	0.353967308998108	0.137123465538025	-1	-20	0.137123465538025		0				-20	10	0		0	0
_3310.002	7.69640087890625	0.433892995119095	0.16243289411068	-1	-20	0.16243289411068		0				-20	10	0		0	0
_3310.002	8.8084248046875	0.527220070362091	0.189191684126854	-1	-20	0.189191684126854		0				-20	10	0		0	0
_3310.002	9.8247041015625	0.630809485912323	0.218655347824097	-1	-20	0.218655347824097		0				-20	10	0		0	0
_3310.002	10.831009765625	0.743816077709198	0.25126701593399	-1	-20	0.25126701593399		0				-20	10	0		0	0
_3310.002	11.8163720703125	0.863704442977905	0.274226695299149	-1	-20	0.274226695299149		0				-20	10	0		0	0
_3310.002	12.811708984375	0.994941651821136	0.300680577754974	-1	-20	0.300680577754974		0				-20	10	0		0	0
_3310.002	13.823998046875	1.13595819473267	0.328846901655197	-1	-20	0.328846901655197		0				-20	10	0		0	0
_3310.002	14.8322998046875	1.29049682617188	0.357373207807541	-1	-20	0.357373207807541		0				-20	10	0		0	0
_3310.002	15.974244140625	1.45010602474213	0.386841118335724	-1	-20	0.386841118335724		0				-20	10	0		0	0
_3310.002	16.981546875	1.62287521362305	0.415113419294357	-1	-20	0.415113419294357		0				-20	10	0		0	0
_3310.002	18.142439453125	1.80349183082581	0.444285780191422	-1	-20	0.444285780191422		0				-20	10	0		0	0
_3310.002	19.25246875	1.99449133872986	0.473947376012802	-1	-20	0.473947376012802		0				-20	10	0		0	0
_3310.002	20.39241796875	1.9947327375412	0.480760395526886	-1	-20	0.480760395526886	0	0	0	0	0	-20	10	0	0	0	0	0	0	0	0	0	0	0
_3310.002	20.96687890625	1.89754271507263	0.477640062570572	-1	-20	0.477640062570572		0				-20	10	0		0	0
_3310.002	21.56527734375	1.80445766448975	0.469456136226654	-1	-20	0.469456136226654		0				-20	10	0		0	0
_3310.002	22.14073828125	1.70581877231598	0.46536186337471	-1	-20	0.46536186337471		0				-20	10	0		0	0
_3310.002	22.749109375	1.61019814014435	0.456651717424393	-1	-20	0.456651717424393		0				-20	10	0		0	0
_3310.002	23.323572265625	1.51300799846649	0.449520200490952	-1	-20	0.449520200490952		0				-20	10	0		0	0
_3310.002	23.943912109375	1.41823256015778	0.441267013549805	-1	-20	0.441267013549805		0				-20	10	0		0	0
_3310.002	24.511392578125	1.32273256778717	0.435764878988266	-1	-20	0.435764878988266		0				-20	10	0		0	0
_3310.002	25.093833984375	1.22650814056396	0.424659073352814	-1	-20	0.424659073352814		0				-20	10	0		0	0
_3310.002	25.67428125	1.12907636165619	0.417232125997543	-1	-20	0.417232125997543		0				-20	10	0		0	0
_3310.002	26.391361328125	1.03490436077118	0.40737721323967	-1	-20	0.40737721323967		0				-20	10	0		0	0
_3310.002	26.968814453125	0.939404249191284	0.397092998027802	-1	-20	0.397092998027802		0				-20	10	0		0	0
_3310.002	27.55225390625	0.842938244342804	0.388281255960464	-1	-20	0.388281255960464		0				-20	10	0		0	0
_3310.002	28.149654296875	0.75045645236969	0.375956833362579	-1	-20	0.375956833362579		0				-20	10	0		0	0
_3310.002	28.71414453125	0.657733082771301	0.364689409732819	-1	-20	0.364689409732819		0				-20	10	0		0	0
_3310.002	29.314537109375	0.557282745838165	0.352341890335083	-1	-20	0.352341890335083		0				-20	10	0		0	0
_3310.002	29.89298828125	0.462144672870636	0.338240295648575	-1	-20	0.338240295648575		0				-20	10	0		0	0
_3310.002	30.520310546875	0.367006540298462	0.320787519216537	-1	-20	0.320787519216537		0				-20	10	0		0	0
_3310.002	31.09876171875	0.271506160497665	0.302490025758743	-1	-20	0.302490025758743		0				-20	10	0		0	0
_3310.002	31.71411328125	0.173711836338043	0.275814563035965	-1	-20	0.275814563035965		0				-20	10	0		0	0
_3310.003	0.177524795532227	0.0508893243968487	0.0016617791261524	-1	-30	0.0016617791261524		0				-30	10	0		0	0
_3310.003	0.899592224121094	0.0574089512228966	0.00342972716316581	-1	-30	0.00342972716316581		0				-30	10	0		0	0
_3310.003	1.50197985839844	0.0677920579910278	0.0120986681431532	-1	-30	0.0120986681431532		0				-30	10	0		0	0
_3310.003	2.07544506835937	0.103770740330219	0.0260806661099195	-1	-30	0.0260806661099195		0				-30	10	0		0	0
_3310.003	2.95309619140625	0.148321524262428	0.0532367937266827	-1	-30	0.0532367937266827		0				-30	10	0		0	0
_3310.003	3.96139721679687	0.200116321444511	0.0765153914690018	-1	-30	0.0765153914690018		0				-30	10	0		0	0
_3310.003	4.81112353515625	0.27291876077652	0.104534573853016	-1	-30	0.104534573853016		0				-30	10	0		0	0
_3310.003	5.66882666015625	0.349946886301041	0.128242343664169	-1	-30	0.128242343664169		0				-30	10	0		0	0
_3310.003	6.673138671875	0.442791074514389	0.159631043672562	-1	-30	0.159631043672562		0				-30	10	0		0	0
_3310.003	7.64753076171875	0.546139061450958	0.190562680363655	-1	-30	0.190562680363655		0				-30	10	0		0	0
_3310.003	8.65882421875	0.662888407707214	0.223174437880516	-1	-30	0.223174437880516		0				-30	10	0		0	0
_3310.003	9.6880693359375	0.79303914308548	0.253565847873688	-1	-30	0.253565847873688		0				-30	10	0		0	0
_3310.003	10.7103330078125	0.931882619857788	0.280864477157593	-1	-30	0.280864477157593		0				-30	10	0		0	0
_3310.003	11.8452958984375	1.08569693565369	0.313360601663589	-1	-30	0.313360601663589		0				-30	10	0		0	0
_3310.003	12.8984765625	1.25267112255096	0.344033360481262	-1	-30	0.344033360481262		0				-30	10	0		0	0
_3310.003	13.9486650390625	1.42990744113922	0.374498307704926	-1	-30	0.374498307704926		0				-30	10	0		0	0
_3310.003	14.9350263671875	1.61909627914429	0.406957268714905	-1	-30	0.406957268714905		0				-30	10	0		0	0
_3310.003	16.05203515625	1.82241070270538	0.440187007188797	-1	-30	0.440187007188797		0				-30	10	0		0	0
_3310.003	17.21691796875	2.03840184211731	0.472618132829666	-1	-30	0.472618132829666		0				-30	10	0		0	0
_3310.003	18.347890625	2.26610398292542	0.504102945327759	-1	-30	0.504102945327759		0				-30	10	0		0	0
_3310.003	19.5008046875	2.50370597839355	0.536787807941437	-1	-30	0.536787807941437		0				-30	10	0		0	0
_3310.003	20.6387578125	2.50503420829773	0.54433012008667	-1	-30	0.54433012008667	0	0	0	0	0	-30	10	0	0	0	0	0	0	0	0	0	0	0
_3310.003	21.228181640625	2.38623309135437	0.538767993450165	-1	-30	0.538767993450165		0				-30	10	0		0	0
_3310.003	21.814611328125	2.26501750946045	0.533159732818604	-1	-30	0.533159732818604		0				-30	10	0		0	0
_3310.003	22.560615234375	2.14295649528503	0.525811314582825	-1	-30	0.525811314582825		0				-30	10	0		0	0
_3310.003	23.16200390625	2.02162003517151	0.517535090446472	-1	-30	0.517535090446472		0				-30	10	0		0	0
_3310.003	23.757412109375	1.90269815921783	0.510689795017242	-1	-30	0.510689795017242		0				-30	10	0		0	0
_3310.003	24.5333359375	1.78377616405487	0.50142115354538	-1	-30	0.50142115354538		0				-30	10	0		0	0
_3310.003	25.11378125	1.66062843799591	0.493287980556488	-1	-30	0.493287980556488		0				-30	10	0		0	0
_3310.003	25.689240234375	1.53965389728546	0.484222412109375	-1	-30	0.484222412109375		0				-30	10	0		0	0
_3310.003	26.43424609375	1.42157685756683	0.474409103393555	-1	-30	0.474409103393555		0				-30	10	0		0	0
_3310.003	27.00970703125	1.30048143863678	0.464872717857361	-1	-30	0.464872717857361		0				-30	10	0		0	0
_3310.003	27.62805078125	1.18469822406769	0.452839136123657	-1	-30	0.452839136123657		0				-30	10	0		0	0
_3310.003	28.399984375	1.06022226810455	0.441797941923141	-1	-30	0.441797941923141		0				-30	10	0		0	0
_3310.003	28.9814296875	0.937677800655365	0.429261237382889	-1	-30	0.429261237382889		0				-30	10	0		0	0
_3310.003	29.72144921875	0.821773707866669	0.416276752948761	-1	-30	0.416276752948761		0				-30	10	0		0	0
_3310.003	30.290923828125	0.700798749923706	0.40306144952774	-1	-30	0.40306144952774		0				-30	10	0		0	0
_3310.003	30.874361328125	0.578737139701843	0.385350286960602	-1	-30	0.385350286960602		0				-30	10	0		0	0
_3310.003	31.630337890625	0.458003520965576	0.366457402706146	-1	-30	0.366457402706146		0				-30	10	0		0	0
_3310.003	32.2038046875	0.33835643529892	0.345672011375427	-1	-30	0.345672011375427		0				-30	10	0		0	0
_3310.003	32.8081875	0.218588575720787	0.315285444259644	-1	-30	0.315285444259644		0				-30	10	0		0	0
_3310.004	0.173535293579102	0.0921682417392731	-0.000253882899414748	-1	-40	-0.000253882899414748		0				-40	10	0		0	0
_3310.004	0.891613403320312	0.103758685290813	0.00366514502093196	-1	-40	0.00366514502093196		0				-40	10	0		0	0
_3310.004	1.5019794921875	0.120419956743717	0.010589218698442	-1	-40	0.010589218698442		0				-40	10	0		0	0
_3310.004	2.09140185546875	0.155312031507492	0.025549815967679	-1	-40	0.025549815967679		0				-40	10	0		0	0
_3310.004	2.9620712890625	0.208676367998123	0.0507672093808651	-1	-40	0.0507672093808651		0				-40	10	0		0	0
_3310.004	3.8656533203125	0.276528745889664	0.0754121541976929	-1	-40	0.0754121541976929		0				-40	10	0		0	0
_3310.004	4.8849248046875	0.355488628149033	0.104234516620636	-1	-40	0.104234516620636		0				-40	10	0		0	0
_3310.004	5.89821484375	0.454610973596573	0.135327860713005	-1	-40	0.135327860713005		0				-40	10	0		0	0
_3310.004	6.92646044921875	0.562909066677094	0.166158020496368	-1	-40	0.166158020496368		0				-40	10	0		0	0
_3310.004	7.9128203125	0.687506139278412	0.201654806733131	-1	-40	0.201654806733131		0				-40	10	0		0	0
_3310.004	8.9011748046875	0.829488754272461	0.232281669974327	-1	-40	0.232281669974327		0				-40	10	0		0	0
_3310.004	9.919451171875	0.982216536998749	0.262728452682495	-1	-40	0.262728452682495		0				-40	10	0		0	0
_3310.004	10.91179296875	1.15015661716461	0.295769274234772	-1	-40	0.295769274234772		0				-40	10	0		0	0
_3310.004	12.0567294921875	1.33741402626038	0.332295030355453	-1	-40	0.332295030355453		0				-40	10	0		0	0
_3310.004	13.1657607421875	1.54290187358856	0.366835862398148	-1	-40	0.366835862398148		0				-40	10	0		0	0
_3310.004	14.1820400390625	1.75297749042511	0.40096116065979	-1	-40	0.40096116065979		0				-40	10	0		0	0
_3310.004	15.3329599609375	1.98092138767242	0.436965078115463	-1	-40	0.436965078115463		0				-40	10	0		0	0
_3310.004	16.4768984375	2.22552609443665	0.471007138490677	-1	-40	0.471007138490677		0				-40	10	0		0	0
_3310.004	17.62283203125	2.4899308681488	0.506950855255127	-1	-40	0.506950855255127		0				-40	10	0		0	0
_3310.004	18.765771484375	2.75988912582397	0.542082130908966	-1	-40	0.542082130908966		0				-40	10	0		0	0
_3310.004	19.89475	3.0474739074707	0.579599678516388	-1	-40	0.579599678516388	0	0	0	0	0	-40	10	0	0	0	0	0	0	0	0	0	0	0
_3310.004	21.048662109375	3.04723238945007	0.58884060382843	-1	-40	0.58884060382843		0				-40	10	0		0	0
_3310.004	21.61115625	2.90247416496277	0.581229090690613	-1	-40	0.581229090690613		0				-40	10	0		0	0
_3310.004	22.39805078125	2.75650858879089	0.573996067047119	-1	-40	0.573996067047119		0				-40	10	0		0	0
_3310.004	23.304623046875	2.61211228370667	0.567164599895477	-1	-40	0.567164599895477		0				-40	10	0		0	0
_3310.004	23.9020234375	2.46662950515747	0.557900607585907	-1	-40	0.557900607585907		0				-40	10	0		0	0
_3310.004	24.75873046875	2.31812810897827	0.548941254615784	-1	-40	0.548941254615784		0				-40	10	0		0	0
_3310.004	25.342169921875	2.17675018310547	0.54093736410141	-1	-40	0.54093736410141		0				-40	10	0		0	0
_3310.004	26.224806640625	2.03174996376038	0.532559633255005	-1	-40	0.532559633255005		0				-40	10	0		0	0
_3310.004	26.776330078125	1.88771545886993	0.522455513477325	-1	-40	0.522455513477325		0				-40	10	0		0	0
_3310.004	27.371736328125	1.74211144447327	0.512416005134583	-1	-40	0.512416005134583		0				-40	10	0		0	0
_3310.004	27.9531796875	1.59795618057251	0.502464234828949	-1	-40	0.502464234828949		0				-40	10	0		0	0
_3310.004	28.85376953125	1.45162761211395	0.490721493959427	-1	-40	0.490721493959427		0				-40	10	0		0	0
_3310.004	29.42623828125	1.30541968345642	0.479629576206207	-1	-40	0.479629576206207		0				-40	10	0		0	0
_3310.004	29.997708984375	1.16114342212677	0.465597331523895	-1	-40	0.465597331523895		0				-40	10	0		0	0
_3310.004	30.8903203125	1.01565968990326	0.451080411672592	-1	-40	0.451080411672592		0				-40	10	0		0	0
_3310.004	31.764978515625	0.8740394115448	0.435243338346481	-1	-40	0.435243338346481		0				-40	10	0		0	0
_3310.004	32.354400390625	0.726744532585144	0.421100288629532	-1	-40	0.421100288629532		0				-40	10	0		0	0
_3310.004	32.93384765625	0.58560699224472	0.401902824640274	-1	-40	0.401902824640274		0				-40	10	0		0	0
_3310.004	33.80751171875	0.440968066453934	0.374179750680923	-1	-40	0.374179750680923		0				-40	10	0		0	0
_3310.004	34.65723828125	0.294759541749954	0.344199478626251	-1	-40	0.344199478626251		0				-40	10	0		0	0
_3310.005	0.177526000976562	0.039347168058157	0.00114939699415118	-1	-49.75	0.00114939699415118		0				-49.75	10	0		0	0
_3310.005	0.895603820800781	0.0532315596938133	0.00466682808473706	-1	-49.75	0.00466682808473706		0				-49.75	10	0		0	0
_3310.005	1.488017578125	0.0729111731052399	0.0203660018742085	-1	-49.75	0.0203660018742085		0				-49.75	10	0		0	0
_3310.005	2.32976440429688	0.116858288645744	0.0450202524662018	-1	-49.75	0.0450202524662018		0				-49.75	10	0		0	0
_3310.005	3.3131318359375	0.179156929254532	0.0771431550383568	-1	-49.75	0.0771431550383568		0				-49.75	10	0		0	0
_3310.005	4.3064736328125	0.256185084581375	0.107733443379402	-1	-49.75	0.107733443379402		0				-49.75	10	0		0	0
_3310.005	5.2200283203125	0.350840300321579	0.141781017184258	-1	-49.75	0.141781017184258		0				-49.75	10	0		0	0
_3310.005	6.2392998046875	0.464692175388336	0.178598061203957	-1	-49.75	0.178598061203957		0				-49.75	10	0		0	0
_3310.005	7.24859912109375	0.598947942256927	0.214870303869247	-1	-49.75	0.214870303869247		0				-49.75	10	0		0	0
_3310.005	8.3765791015625	0.740809857845306	0.25748011469841	-1	-49.75	0.25748011469841		0				-49.75	10	0		0	0
_3310.005	9.3609443359375	0.902592718601227	0.286542028188705	-1	-49.75	0.286542028188705		0				-49.75	10	0		0	0
_3310.005	10.5008935546875	1.08441722393036	0.32506650686264	-1	-49.75	0.32506650686264		0				-49.75	10	0		0	0
_3310.005	11.640841796875	1.28278195858002	0.362339973449707	-1	-49.75	0.362339973449707		0				-49.75	10	0		0	0
_3310.005	12.7817880859375	1.49937736988068	0.400984257459641	-1	-49.75	0.400984257459641		0				-49.75	10	0		0	0
_3310.005	13.9257265625	1.73432385921478	0.439605355262756	-1	-49.75	0.439605355262756		0				-49.75	10	0		0	0
_3310.005	15.0636806640625	1.98351681232452	0.476509243249893	-1	-49.75	0.476509243249893		0				-49.75	10	0		0	0
_3310.005	16.2146005859375	2.25214743614197	0.516030251979828	-1	-49.75	0.516030251979828		0				-49.75	10	0		0	0
_3310.005	17.355546875	2.53816318511963	0.554314136505127	-1	-49.75	0.554314136505127		0				-49.75	10	0		0	0
_3310.005	18.452609375	2.83927035331726	0.592934846878052	-1	-49.75	0.592934846878052		0				-49.75	10	0		0	0
_3310.005	19.586576171875	3.1595733165741	0.633295714855194	-1	-49.75	0.633295714855194		0				-49.75	10	0		0	0
_3310.005	20.695607421875	3.49991774559021	0.668468296527863	-1	-49.75	0.668468296527863	0	0	0	0	0	-49.75	10	0	0	0	0	0	0	0	0	0	0	0
_3310.005	21.83755078125	3.49424338340759	0.678600013256073	-1	-49.75	0.678600013256073		0				-49.75	10	0		0	0
_3310.005	22.690267578125	3.3287193775177	0.670619249343872	-1	-49.75	0.670619249343872		0				-49.75	10	0		0	0
_3310.005	23.553955078125	3.15691733360291	0.665052592754364	-1	-49.75	0.665052592754364		0				-49.75	10	0		0	0
_3310.005	24.4216328125	2.98994445800781	0.656513273715973	-1	-49.75	0.656513273715973		0				-49.75	10	0		0	0
_3310.005	25.2803359375	2.81971168518066	0.646520018577576	-1	-49.75	0.646520018577576		0				-49.75	10	0		0	0
_3310.005	26.130060546875	2.65044450759888	0.637186825275421	-1	-49.75	0.637186825275421		0				-49.75	10	0		0	0
_3310.005	26.986767578125	2.47731399536133	0.628218293190002	-1	-49.75	0.628218293190002		0				-49.75	10	0		0	0
_3310.005	27.812556640625	2.30937457084656	0.618889689445496	-1	-49.75	0.618889689445496		0				-49.75	10	0		0	0
_3310.005	28.68621875	2.14735126495361	0.605757653713226	-1	-49.75	0.605757653713226		0				-49.75	10	0		0	0
_3310.005	29.54891015625	1.9707190990448	0.593521058559418	-1	-49.75	0.593521058559418		0				-49.75	10	0		0	0
_3310.005	30.42157421875	1.80241727828979	0.58101212978363	-1	-49.75	0.58101212978363		0				-49.75	10	0		0	0
_3310.005	30.985068359375	1.63049352169037	0.570760369300842	-1	-49.75	0.570760369300842		0				-49.75	10	0		0	0
_3310.005	31.860720703125	1.46050119400024	0.556405067443848	-1	-49.75	0.556405067443848		0				-49.75	10	0		0	0
_3310.005	32.7463515625	1.29678702354431	0.543037593364716	-1	-49.75	0.543037593364716		0				-49.75	10	0		0	0
_3310.005	33.63198046875	1.12317252159119	0.525986671447754	-1	-49.75	0.525986671447754		0				-49.75	10	0		0	0
_3310.005	34.50065625	0.953421473503113	0.510269641876221	-1	-49.75	0.510269641876221		0				-49.75	10	0		0	0
_3310.005	35.09805859375	0.786205649375916	0.492480129003525	-1	-49.75	0.492480129003525		0				-49.75	10	0		0	0
_3310.005	35.94678515625	0.617057979106903	0.467074394226074	-1	-49.75	0.467074394226074		0				-49.75	10	0		0	0
_3310.005	36.78454296875	0.448151648044586	0.439628422260284	-1	-49.75	0.439628422260284		0				-49.75	10	0		0	0
_3310.005	37.63726171875	0.277554959058762	0.404016882181168	-1	-49.75	0.404016882181168		0				-49.75	10	0		0	0
_3310.006	0.150596603393555	0.0353750213980675	0.000489301513880491	-1	-60	0.000489301513880491		0				-60	10	0		0	0
_3310.006	0.869672180175781	0.0446715280413628	0.00329124461859465	-1	-60	0.00329124461859465		0				-60	10	0		0	0
_3310.006	1.70543627929687	0.0740098506212234	0.0223001204431057	-1	-60	0.0223001204431057		0				-60	10	0		0	0
_3310.006	2.70575830078125	0.131116941571236	0.0524889826774597	-1	-60	0.0524889826774597		0				-60	10	0		0	0
_3310.006	3.68314306640625	0.19534732401371	0.0842241123318672	-1	-60	0.0842241123318672		0				-60	10	0		0	0
_3310.006	4.67349169921875	0.282396346330643	0.117657832801342	-1	-60	0.117657832801342		0				-60	10	0		0	0
_3310.006	5.64489111328125	0.391418904066086	0.155965909361839	-1	-60	0.155965909361839		0				-60	10	0		0	0
_3310.006	6.6132998046875	0.519638001918793	0.195926383137703	-1	-60	0.195926383137703		0				-60	10	0		0	0
_3310.006	7.7402822265625	0.667657375335693	0.235905170440674	-1	-60	0.235905170440674		0				-60	10	0		0	0
_3310.006	8.8772392578125	0.83426958322525	0.274628281593323	-1	-60	0.274628281593323		0				-60	10	0		0	0
_3310.006	9.9952470703125	1.02382111549377	0.313065111637115	-1	-60	0.313065111637115		0				-60	10	0		0	0
_3310.006	11.1062734375	1.23558723926544	0.352761924266815	-1	-60	0.352761924266815		0				-60	10	0		0	0
_3310.006	12.2332568359375	1.45882296562195	0.394443482160568	-1	-60	0.394443482160568		0				-60	10	0		0	0
_3310.006	13.3771943359375	1.70656728744507	0.436752676963806	-1	-60	0.436752676963806		0				-60	10	0		0	0
_3310.006	14.529111328125	1.97399091720581	0.477843195199966	-1	-60	0.477843195199966		0				-60	10	0		0	0
_3310.006	15.6351513671875	2.26073145866394	0.518102705478668	-1	-60	0.518102705478668		0				-60	10	0		0	0
_3310.006	16.787068359375	2.5677547454834	0.559557676315308	-1	-60	0.559557676315308		0				-60	10	0		0	0
_3310.006	17.915048828125	2.89373254776001	0.600634038448334	-1	-60	0.600634038448334		0				-60	10	0		0	0
_3310.006	19.01909375	3.24107980728149	0.644812107086182	-1	-60	0.644812107086182		0				-60	10	0		0	0
_3310.006	20.132115234375	3.60750222206116	0.684166610240936	-1	-60	0.684166610240936		0				-60	10	0		0	0
_3310.006	21.242142578125	3.99215459823608	0.72314715385437	-1	-60	0.72314715385437		0				-60	10	0		0	0
_3310.006	22.38009765625	3.99299955368042	0.733306586742401	-1	-60	0.733306586742401	0	0	0	0	0	-60	10	0	0	0	0	0	0	0	0	0	0	0
_3310.006	23.2487734375	3.79946613311768	0.728847682476044	-1	-60	0.728847682476044		0				-60	10	0		0	0
_3310.006	24.1244296875	3.6055703163147	0.719528377056122	-1	-60	0.719528377056122		0				-60	10	0		0	0
_3310.006	24.987119140625	3.41179513931274	0.711783051490784	-1	-60	0.711783051490784		0				-60	10	0		0	0
_3310.006	25.83285546875	3.21669173240662	0.701314389705658	-1	-60	0.701314389705658		0				-60	10	0		0	0
_3310.006	26.68856640625	3.02267479896545	0.691067278385162	-1	-60	0.691067278385162		0				-60	10	0		0	0
_3310.006	27.553251953125	2.82962369918823	0.681406378746033	-1	-60	0.681406378746033		0				-60	10	0		0	0
_3310.006	28.350119140625	2.63391613960266	0.67009299993515	-1	-60	0.67009299993515		0				-60	10	0		0	0
_3310.006	29.207822265625	2.44098544120789	0.657814919948578	-1	-60	0.657814919948578		0				-60	10	0		0	0
_3310.006	30.0435859375	2.24503612518311	0.644922912120819	-1	-60	0.644922912120819		0				-60	10	0		0	0
_3310.006	30.90029296875	2.05174279212952	0.632501721382141	-1	-60	0.632501721382141		0				-60	10	0		0	0
_3310.006	31.774951171875	1.8596568107605	0.616189360618591	-1	-60	0.616189360618591		0				-60	10	0		0	0
_3310.006	32.6356484375	1.6633448600769	0.601243317127228	-1	-60	0.601243317127228		0				-60	10	0		0	0
_3310.006	33.49235546875	1.47101700305939	0.586408019065857	-1	-60	0.586408019065857		0				-60	10	0		0	0
_3310.006	34.319140625	1.27482557296753	0.569527864456177	-1	-60	0.569527864456177		0				-60	10	0		0	0
_3310.006	35.1429375	1.0822559595108	0.552001535892487	-1	-60	0.552001535892487		0				-60	10	0		0	0
_3310.006	35.99964453125	0.887513041496277	0.529633104801178	-1	-60	0.529633104801178		0				-60	10	0		0	0
_3310.006	36.85535546875	0.696271240711212	0.504702866077423	-1	-60	0.504702866077423		0				-60	10	0		0	0
_3310.006	37.70009375	0.503338992595673	0.475133657455444	-1	-60	0.475133657455444		0				-60	10	0		0	0
_3310.006	38.54981640625	0.308233380317688	0.438239008188248	-1	-60	0.438239008188248		0				-60	10	0		0	0
_3310.007	0.175530197143555	0.0489817261695862	-0.000530846184119582	-1	-70	-0.000530846184119582		0				-70	10	0		0	0
_3310.007	0.8656826171875	0.0599685050547123	0.00511458609253168	-1	-70	0.00511458609253168		0				-70	10	0		0	0
_3310.007	1.44612963867187	0.0908763632178307	0.0201121233403683	-1	-70	0.0201121233403683		0				-70	10	0		0	0
_3310.007	2.322783203125	0.148707866668701	0.0523228235542774	-1	-70	0.0523228235542774		0				-70	10	0		0	0
_3310.007	3.27224169921875	0.228150680661201	0.0860705450177193	-1	-70	0.0860705450177193		0				-70	10	0		0	0
_3310.007	4.2625908203125	0.327997475862503	0.121110633015633	-1	-70	0.121110633015633		0				-70	10	0		0	0
_3310.007	5.271890625	0.448851883411407	0.162442192435265	-1	-70	0.162442192435265		0				-70	10	0		0	0
_3310.007	6.29714501953125	0.593732237815857	0.20023775100708	-1	-70	0.20023775100708		0				-70	10	0		0	0
_3310.007	7.40517919921875	0.760585963726044	0.244952499866486	-1	-70	0.244952499866486		0				-70	10	0		0	0
_3310.007	8.4015126953125	0.948930144309998	0.279858231544495	-1	-70	0.279858231544495		0				-70	10	0		0	0
_3310.007	9.5534306640625	1.16661238670349	0.32320636510849	-1	-70	0.32320636510849		0				-70	10	0		0	0
_3310.007	10.68440234375	1.39322865009308	0.366258949041367	-1	-70	0.366258949041367		0				-70	10	0		0	0
_3310.007	11.8193642578125	1.64990723133087	0.409385234117508	-1	-70	0.409385234117508		0				-70	10	0		0	0
_3310.007	12.954326171875	1.93157732486725	0.45351305603981	-1	-70	0.45351305603981		0				-70	10	0		0	0
_3310.007	14.063359375	2.2325644493103	0.496588319540024	-1	-70	0.496588319540024		0				-70	10	0		0	0
_3310.007	15.1943310546875	2.55467939376831	0.539400398731232	-1	-70	0.539400398731232		0				-70	10	0		0	0
_3310.007	16.34525	2.90190601348877	0.582946300506592	-1	-70	0.582946300506592		0				-70	10	0		0	0
_3310.007	17.484201171875	3.26917409896851	0.627581417560577	-1	-70	0.627581417560577		0				-70	10	0		0	0
_3310.007	18.62415234375	3.66095018386841	0.669193089008331	-1	-70	0.669193089008331		0				-70	10	0		0	0
_3310.007	19.737171875	4.0726466178894	0.710532307624817	-1	-70	0.710532307624817		0				-70	10	0		0	0
_3310.007	20.892080078125	4.5047459602356	0.754544079303741	-1	-70	0.754544079303741		0				-70	10	0		0	0
_3310.007	22.02704296875	4.50667762756348	0.76578813791275	-1	-70	0.76578813791275	0	0	0	0	0	-70	10	0	0	0	0	0	0	0	0	0	0	0
_3310.007	22.8638046875	4.28875684738159	0.758559823036194	-1	-70	0.758559823036194		0				-70	10	0		0	0
_3310.007	23.724498046875	4.07095623016357	0.7516268491745	-1	-70	0.7516268491745		0				-70	10	0		0	0
_3310.007	24.596166015625	3.85062026977539	0.73989349603653	-1	-70	0.73989349603653		0				-70	10	0		0	0
_3310.007	25.46483984375	3.6329402923584	0.731252670288086	-1	-70	0.731252670288086		0				-70	10	0		0	0
_3310.007	26.335509765625	3.41308689117432	0.718683838844299	-1	-70	0.718683838844299		0				-70	10	0		0	0
_3310.007	27.207177734375	3.19528579711914	0.708362877368927	-1	-70	0.708362877368927		0				-70	10	0		0	0
_3310.007	28.061890625	2.97724318504333	0.696477174758911	-1	-70	0.696477174758911		0				-70	10	0		0	0
_3310.007	28.917599609375	2.75787234306335	0.686059236526489	-1	-70	0.686059236526489		0				-70	10	0		0	0
_3310.007	29.78527734375	2.53825974464417	0.671851754188538	-1	-70	0.671851754188538		0				-70	10	0		0	0
_3310.007	30.65794140625	2.32082009315491	0.65879362821579	-1	-70	0.65879362821579		0				-70	10	0		0	0
_3310.007	31.4966953125	2.10205221176147	0.644701480865479	-1	-70	0.644701480865479		0				-70	10	0		0	0
_3310.007	32.3374453125	1.88231837749481	0.627618312835693	-1	-70	0.627618312835693		0				-70	10	0		0	0
_3310.007	33.18517578125	1.66355013847351	0.609081149101257	-1	-70	0.609081149101257		0				-70	10	0		0	0
_3310.007	34.0478671875	1.44623053073883	0.592284142971039	-1	-70	0.592284142971039		0				-70	10	0		0	0
_3310.007	34.88662109375	1.22661685943604	0.573668420314789	-1	-70	0.573668420314789		0				-70	10	0		0	0
_3310.007	35.755296875	1.00821018218994	0.552061676979065	-1	-70	0.552061676979065		0				-70	10	0		0	0
_3310.007	36.62397265625	0.794270575046539	0.528400838375092	-1	-70	0.528400838375092		0				-70	10	0		0	0
_3310.007	37.4687109375	0.573569715023041	0.497469961643219	-1	-70	0.497469961643219		0				-70	10	0		0	0
_3310.007	38.335390625	0.362527310848236	0.458216637372971	-1	-70	0.458216637372971		0				-70	10	0		0	0
_3310.008	0.193481704711914	0.0428122282028198	0.000715488276910037	-1	-79.75	0.000715488276910037		0				-79.75	10	0		0	0
_3310.008	0.896600280761719	0.0550063475966454	0.00421445583924651	-1	-79.75	0.00421445583924651		0				-79.75	10	0		0	0
_3310.008	1.72538146972656	0.0927960351109505	0.0174855943769217	-1	-79.75	0.0174855943769217		0				-79.75	10	0		0	0
_3310.008	2.7316884765625	0.153887346386909	0.0480206832289696	-1	-79.75	0.0480206832289696		0				-79.75	10	0		0	0
_3310.008	3.71306176757812	0.242988869547844	0.0856366381049156	-1	-79.75	0.0856366381049156		0				-79.75	10	0		0	0
_3310.008	4.6994208984375	0.353339493274689	0.127254530787468	-1	-79.75	0.127254530787468		0				-79.75	10	0		0	0
_3310.008	5.655861328125	0.488802671432495	0.169052273035049	-1	-79.75	0.169052273035049		0				-79.75	10	0		0	0
_3310.008	6.814759765625	0.650585651397705	0.213900998234749	-1	-79.75	0.213900998234749		0				-79.75	10	0		0	0
_3310.008	7.920798828125	0.833255469799042	0.256395429372787	-1	-79.75	0.256395429372787		0				-79.75	10	0		0	0
_3310.008	9.0647373046875	1.04441821575165	0.298834294080734	-1	-79.75	0.298834294080734		0				-79.75	10	0		0	0
_3310.008	10.194712890625	1.27960669994354	0.343627154827118	-1	-79.75	0.343627154827118		0				-79.75	10	0		0	0
_3310.008	11.3087314453125	1.53930377960205	0.391110926866531	-1	-79.75	0.391110926866531		0				-79.75	10	0		0	0
_3310.008	12.416765625	1.82411301136017	0.437279015779495	-1	-79.75	0.437279015779495		0				-79.75	10	0		0	0
_3310.008	13.574666015625	2.13427591323853	0.481402158737183	-1	-79.75	0.481402158737183		0				-79.75	10	0		0	0
_3310.008	14.664748046875	2.47220683097839	0.528562366962433	-1	-79.75	0.528562366962433		0				-79.75	10	0		0	0
_3310.008	15.7867470703125	2.8311448097229	0.573996186256409	-1	-79.75	0.573996186256409		0				-79.75	10	0		0	0
_3310.008	16.966587890625	3.21616053581238	0.622845530509949	-1	-79.75	0.622845530509949		0				-79.75	10	0		0	0
_3310.008	18.08060546875	3.62532234191895	0.66575425863266	-1	-79.75	0.66575425863266		0				-79.75	10	0		0	0
_3310.008	19.168693359375	4.05923318862915	0.711538553237915	-1	-79.75	0.711538553237915		0				-79.75	10	0		0	0
_3310.008	20.327591796875	4.52175712585449	0.756810426712036	-1	-79.75	0.756810426712036		0				-79.75	10	0		0	0
_3310.008	21.446595703125	4.99985456466675	0.804002404212952	-1	-79.75	0.804002404212952		0				-79.75	10	0		0	0
_3310.008	22.580560546875	5.00649499893188	0.815731108188629	-1	-79.75	0.815731108188629	0	0	0	0	0	-79.75	10	0	0	0	0	0	0	0	0	0	0	0
_3310.008	23.43228125	4.75670099258423	0.808119654655457	-1	-79.75	0.808119654655457		0				-79.75	10	0		0	0
_3310.008	24.287990234375	4.51403045654297	0.799612760543823	-1	-79.75	0.799612760543823		0				-79.75	10	0		0	0
_3310.008	25.15566796875	4.27232503890991	0.787805557250977	-1	-79.75	0.787805557250977		0				-79.75	10	0		0	0
_3310.008	25.948546875	4.02989530563354	0.779012441635132	-1	-79.75	0.779012441635132		0				-79.75	10	0		0	0
_3310.008	26.788298828125	3.78674101829529	0.768312990665436	-1	-79.75	0.768312990665436		0				-79.75	10	0		0	0
_3310.008	27.645005859375	3.54237914085388	0.755956530570984	-1	-79.75	0.755956530570984		0				-79.75	10	0		0	0
_3310.008	28.511685546875	3.2994658946991	0.743955433368683	-1	-79.75	0.743955433368683		0				-79.75	10	0		0	0
_3310.008	29.365400390625	3.05594873428345	0.729951024055481	-1	-79.75	0.729951024055481		0				-79.75	10	0		0	0
_3310.008	30.186203125	2.81375932693481	0.718757688999176	-1	-79.75	0.718757688999176		0				-79.75	10	0		0	0
_3310.008	31.03692578125	2.57181143760681	0.703765511512756	-1	-79.75	0.703765511512756		0				-79.75	10	0		0	0
_3310.008	31.90659765625	2.32708621025085	0.688551783561707	-1	-79.75	0.688551783561707		0				-79.75	10	0		0	0
_3310.008	32.743359375	2.0815155506134	0.671916425228119	-1	-79.75	0.671916425228119		0				-79.75	10	0		0	0
_3310.008	33.6040546875	1.83968758583069	0.654113173484802	-1	-79.75	0.654113173484802		0				-79.75	10	0		0	0
_3310.008	34.423859375	1.59846293926239	0.631232500076294	-1	-79.75	0.631232500076294		0				-79.75	10	0		0	0
_3310.008	35.265609375	1.35458195209503	0.612002968788147	-1	-79.75	0.612002968788147		0				-79.75	10	0		0	0
_3310.008	36.12231640625	1.11202883720398	0.588983774185181	-1	-79.75	0.588983774185181		0				-79.75	10	0		0	0
_3310.008	36.97503125	0.868509650230408	0.561805725097656	-1	-79.75	0.561805725097656		0				-79.75	10	0		0	0
_3310.008	37.833734375	0.627042651176453	0.528756260871887	-1	-79.75	0.528756260871887		0				-79.75	10	0		0	0
_3310.008	38.68445703125	0.381711900234222	0.484499394893646	-1	-79.75	0.484499394893646		0				-79.75	10	0		0	0
_3310.009	0.177524703979492	0.0361114963889122	0.00189719861373305	-1	-90	0.00189719861373305		0				-90	10	0		0	0
_3310.009	0.86368798828125	0.0518068969249725	0.00380362896248698	-1	-90	0.00380362896248698		0				-90	10	0		0	0
_3310.009	1.70543505859375	0.0937015414237976	0.0254205819219351	-1	-90	0.0254205819219351		0				-90	10	0		0	0
_3310.009	2.68980029296875	0.162882015109062	0.0615918263792992	-1	-90	0.0615918263792992		0				-90	10	0		0	0
_3310.009	3.68214404296875	0.256933629512787	0.102628208696842	-1	-90	0.102628208696842		0				-90	10	0		0	0
_3310.009	4.66551318359375	0.380082011222839	0.143405929207802	-1	-90	0.143405929207802		0				-90	10	0		0	0
_3310.009	5.67281640625	0.531844198703766	0.189879596233368	-1	-90	0.189879596233368		0				-90	10	0		0	0
_3310.009	6.7888291015625	0.707873702049255	0.24064590036869	-1	-90	0.24064590036869		0				-90	10	0		0	0
_3310.009	7.78616064453125	0.908532738685608	0.281690835952759	-1	-90	0.281690835952759		0				-90	10	0		0	0
_3310.009	8.9091552734375	1.14227259159088	0.327780842781067	-1	-90	0.327780842781067		0				-90	10	0		0	0
_3310.009	10.04212109375	1.40136611461639	0.376095533370972	-1	-90	0.376095533370972		0				-90	10	0		0	0
_3310.009	11.1970302734375	1.68919384479523	0.424137741327286	-1	-90	0.424137741327286		0				-90	10	0		0	0
_3310.009	12.3489462890625	2.00418615341187	0.470374971628189	-1	-90	0.470374971628189		0				-90	10	0		0	0
_3310.009	13.4669541015625	2.34356617927551	0.518176853656769	-1	-90	0.518176853656769		0				-90	10	0		0	0
_3310.009	14.5650146484375	2.71264576911926	0.56712794303894	-1	-90	0.56712794303894		0				-90	10	0		0	0
_3310.009	15.728900390625	3.11070084571838	0.617034375667572	-1	-90	0.617034375667572		0				-90	10	0		0	0
_3310.009	16.81698828125	3.5348334312439	0.663483500480652	-1	-90	0.663483500480652		0				-90	10	0		0	0
_3310.009	17.96691015625	3.98335313796997	0.711100280284882	-1	-90	0.711100280284882		0				-90	10	0		0	0
_3310.009	19.099876953125	4.46205520629883	0.758763134479523	-1	-90	0.758763134479523		0				-90	10	0		0	0
_3310.009	20.211900390625	4.96562719345093	0.808050632476807	-1	-90	0.808050632476807		0				-90	10	0		0	0
_3310.009	21.34985546875	5.4975700378418	0.856230318546295	-1	-90	0.856230318546295		0				-90	10	0		0	0
_3310.009	22.4868125	5.4991397857666	0.868614494800568	-1	-90	0.868614494800568	0	0	0	0	0	-90	10	0	0	0	0	0	0	0	0	0	0	0
_3310.009	23.361470703125	5.22906351089478	0.86132150888443	-1	-90	0.86132150888443		0				-90	10	0		0	0
_3310.009	24.3548125	4.96478223800659	0.852902352809906	-1	-90	0.852902352809906		0				-90	10	0		0	0
_3310.009	25.197556640625	4.69482612609863	0.843624591827393	-1	-90	0.843624591827393		0				-90	10	0		0	0
_3310.009	26.17992578125	4.42631864547729	0.832172811031342	-1	-90	0.832172811031342		0				-90	10	0		0	0
_3310.009	27.050595703125	4.1607084274292	0.8204625248909	-1	-90	0.8204625248909		0				-90	10	0		0	0
_3310.009	27.91129296875	3.89401149749756	0.808373749256134	-1	-90	0.808373749256134		0				-90	10	0		0	0
_3310.009	28.79592578125	3.62586545944214	0.794849455356598	-1	-90	0.794849455356598		0				-90	10	0		0	0
_3310.009	29.660611328125	3.35808134078979	0.781514406204224	-1	-90	0.781514406204224		0				-90	10	0		0	0
_3310.009	30.65195703125	3.08933115005493	0.768317818641663	-1	-90	0.768317818641663		0				-90	10	0		0	0
_3310.009	31.507666015625	2.82311606407166	0.75255024433136	-1	-90	0.75255024433136		0				-90	10	0		0	0
_3310.009	32.381330078125	2.55533123016357	0.736833393573761	-1	-90	0.736833393573761		0				-90	10	0		0	0
_3310.009	33.37866015625	2.286700963974	0.718300938606262	-1	-90	0.718300938606262		0				-90	10	0		0	0
_3310.009	34.26628125	2.01819109916687	0.701651692390442	-1	-90	0.701651692390442		0				-90	10	0		0	0
_3310.009	35.1040390625	1.75620067119598	0.678637206554413	-1	-90	0.678637206554413		0				-90	10	0		0	0
_3310.009	35.9687265625	1.48539638519287	0.654233336448669	-1	-90	0.654233336448669		0				-90	10	0		0	0
_3310.009	36.818453125	1.21640276908875	0.629935622215271	-1	-90	0.629935622215271		0				-90	10	0		0	0
_3310.009	37.6382578125	0.94861626625061	0.600934386253357	-1	-90	0.600934386253357		0				-90	10	0		0	0
_3310.009	38.4959609375	0.683123350143433	0.567557215690613	-1	-90	0.567557215690613		0				-90	10	0		0	0
_3310.009	39.339703125	0.417147248983383	0.523281991481781	-1	-90	0.523281991481781		0				-90	10	0		0	0
_3310.010	0.175529907226563	0.0365944318473339	0.000923210405744612	-1	-100	0.000923210405744612		0				-100	10	0		0	0
_3310.010	0.869671997070313	0.0522898323833942	0.00715487822890282	-1	-100	0.00715487822890282		0				-100	10	0		0	0
_3310.010	1.70842712402344	0.0972028225660324	0.0317676179111004	-1	-100	0.0317676179111004		0				-100	10	0		0	0
_3310.010	2.72470678710937	0.169280901551247	0.0706899613142014	-1	-100	0.0706899613142014		0				-100	10	0		0	0
_3310.010	3.707078125	0.27613028883934	0.112663328647614	-1	-100	0.112663328647614		0				-100	10	0		0	0
_3310.010	4.808130859375	0.415577709674835	0.158892452716827	-1	-100	0.158892452716827		0				-100	10	0		0	0
_3310.010	5.78651171875	0.572772860527039	0.20399509370327	-1	-100	0.20399509370327		0				-100	10	0		0	0
_3310.010	6.77586376953125	0.765825808048248	0.255753725767136	-1	-100	0.255753725767136		0				-100	10	0		0	0
_3310.010	7.7961328125	0.986768007278442	0.300449788570404	-1	-100	0.300449788570404		0				-100	10	0		0	0
_3310.010	8.9370791015625	1.24223971366882	0.351511031389236	-1	-100	0.351511031389236		0				-100	10	0		0	0
_3310.010	10.047107421875	1.52547979354858	0.401722759008408	-1	-100	0.401722759008408		0				-100	10	0		0	0
_3310.010	11.187056640625	1.83721256256104	0.451726615428925	-1	-100	0.451726615428925		0				-100	10	0		0	0
_3310.010	12.3270048828125	2.18287086486816	0.500493228435516	-1	-100	0.500493228435516		0				-100	10	0		0	0
_3310.010	13.4679521484375	2.55424475669861	0.551632285118103	-1	-100	0.551632285118103		0				-100	10	0		0	0
_3310.010	14.578978515625	2.95604252815247	0.603680491447449	-1	-100	0.603680491447449		0				-100	10	0		0	0
_3310.010	15.7308955078125	3.38838529586792	0.652146697044373	-1	-100	0.652146697044373		0				-100	10	0		0	0
_3310.010	16.865857421875	3.85586023330688	0.700811266899109	-1	-100	0.700811266899109		0				-100	10	0		0	0
_3310.010	18.00480859375	4.34059906005859	0.753029942512512	-1	-100	0.753029942512512		0				-100	10	0		0	0
_3310.010	19.137775390625	4.86143589019775	0.802612900733948	-1	-100	0.802612900733948		0				-100	10	0		0	0
_3310.010	20.2767265625	5.4147481918335	0.85202956199646	-1	-100	0.85202956199646		0				-100	10	0		0	0
_3310.010	21.426650390625	5.99486207962036	0.903329491615295	-1	-100	0.903329491615295		0				-100	10	0		0	0
_3310.010	22.554630859375	5.99631071090698	0.915542840957642	-1	-100	0.915542840957642	0	0	0	0	0	-100	10	0	0	0	0	0	0	0	0	0	0	0
_3310.010	23.543982421875	5.70498657226563	0.909080743789673	-1	-100	0.909080743789673		0				-100	10	0		0	0
_3310.010	24.5622578125	5.41257524490356	0.898806035518646	-1	-100	0.898806035518646		0				-100	10	0		0	0
_3310.010	25.43591796875	5.12716579437256	0.88884049654007	-1	-100	0.88884049654007		0				-100	10	0		0	0
_3310.010	26.395349609375	4.82738924026489	0.877388775348663	-1	-100	0.877388775348663		0				-100	10	0		0	0
_3310.010	27.39467578125	4.53582239151001	0.864099860191345	-1	-100	0.864099860191345		0				-100	10	0		0	0
_3310.010	28.400982421875	4.24473810195923	0.852398872375488	-1	-100	0.852398872375488		0				-100	10	0		0	0
_3310.010	29.399310546875	3.95280790328979	0.838814556598663	-1	-100	0.838814556598663		0				-100	10	0		0	0
_3310.010	30.38367578125	3.65954971313477	0.824685633182526	-1	-100	0.824685633182526		0				-100	10	0		0	0
_3310.010	31.388984375	3.36822295188904	0.809998154640198	-1	-100	0.809998154640198		0				-100	10	0		0	0
_3310.010	32.37534375	3.0750846862793	0.794152140617371	-1	-100	0.794152140617371		0				-100	10	0		0	0
_3310.010	33.3646953125	2.78460240364075	0.777309060096741	-1	-100	0.777309060096741		0				-100	10	0		0	0
_3310.010	34.225390625	2.49085998535156	0.759962856769562	-1	-100	0.759962856769562		0				-100	10	0		0	0
_3310.010	35.09705859375	2.20496487617493	0.740262627601624	-1	-100	0.740262627601624		0				-100	10	0		0	0
_3310.010	35.9278359375	1.90711688995361	0.718780636787415	-1	-100	0.718780636787415		0				-100	10	0		0	0
_3310.010	36.78753515625	1.61373567581177	0.694884598255157	-1	-100	0.694884598255157		0				-100	10	0		0	0
_3310.010	37.67615625	1.32301020622253	0.665209472179413	-1	-100	0.665209472179413		0				-100	10	0		0	0
_3310.010	38.533859375	1.03095638751984	0.637634515762329	-1	-100	0.637634515762329		0				-100	10	0		0	0
_3310.010	39.38757421875	0.73998886346817	0.600661754608154	-1	-100	0.600661754608154		0				-100	10	0		0	0
_3310.010	40.24528125	0.448296517133713	0.552887797355652	-1	-100	0.552887797355652		0				-100	10	0		0	0
_3310.011	0.158575698852539	0.0413392744958401	0.00114939722698182	-1	-110	0.00114939722698182		0				-110	10	0		0	0
_3310.011	0.878648376464844	0.0572761446237564	0.00675328355282545	-1	-110	0.00675328355282545		0				-110	10	0		0	0
_3310.011	1.72039624023438	0.105931878089905	0.0296442471444607	-1	-110	0.0296442471444607		0				-110	10	0		0	0
_3310.011	2.71273974609375	0.186702787876129	0.0736119151115417	-1	-110	0.0736119151115417		0				-110	10	0		0	0
_3310.011	3.68513623046875	0.299951046705246	0.118862636387348	-1	-110	0.118862636387348		0				-110	10	0		0	0
_3310.011	4.82309033203125	0.445676624774933	0.168055206537247	-1	-110	0.168055206537247		0				-110	10	0		0	0
_3310.011	5.97401025390625	0.622430622577667	0.214510291814804	-1	-110	0.214510291814804		0				-110	10	0		0	0
_3310.011	7.070076171875	0.830575168132782	0.265147238969803	-1	-110	0.265147238969803		0				-110	10	0		0	0
_3310.011	8.1860888671875	1.07385301589966	0.313545227050781	-1	-110	0.313545227050781		0				-110	10	0		0	0
_3310.011	9.3250400390625	1.34840047359467	0.365368068218231	-1	-110	0.365368068218231		0				-110	10	0		0	0
_3310.011	10.4330751953125	1.6545797586441	0.418460071086884	-1	-110	0.418460071086884		0				-110	10	0		0	0
_3310.011	11.5730234375	1.99468457698822	0.46953934431076	-1	-110	0.46953934431076		0				-110	10	0		0	0
_3310.011	12.7109775390625	2.36871480941772	0.523244917392731	-1	-110	0.523244917392731		0				-110	10	0		0	0
_3310.011	13.8269912109375	2.77147889137268	0.573497653007507	-1	-110	0.573497653007507		0				-110	10	0		0	0
_3310.011	14.9629501953125	3.21432542800903	0.628924608230591	-1	-110	0.628924608230591		0				-110	10	0		0	0
_3310.011	16.0989111328125	3.6772129535675	0.677192270755768	-1	-110	0.677192270755768		0				-110	10	0		0	0
_3310.011	17.211931640625	4.17776823043823	0.729101717472076	-1	-110	0.729101717472076		0				-110	10	0		0	0
_3310.011	18.32594921875	4.70862579345703	0.781569600105286	-1	-110	0.781569600105286		0				-110	10	0		0	0
_3310.011	19.438970703125	5.27377033233643	0.834840476512909	-1	-110	0.834840476512909		0				-110	10	0		0	0
_3310.011	20.557974609375	5.87332201004028	0.887562096118927	-1	-110	0.887562096118927		0				-110	10	0		0	0
_3310.011	21.6929375	6.50317621231079	0.942439138889313	-1	-110	0.942439138889313	0	0	0	0	0	-110	10	0	0	0	0	0	0	0	0	0	0	0
_3310.011	22.815931640625	6.50064086914063	0.953761696815491	-1	-110	0.953761696815491		0				-110	10	0		0	0
_3310.011	23.798302734375	6.18432569503784	0.944590091705322	-1	-110	0.944590091705322		0				-110	10	0		0	0
_3310.011	24.75873046875	5.86957931518555	0.934112310409546	-1	-110	0.934112310409546		0				-110	10	0		0	0
_3310.011	25.764041015625	5.55121088027954	0.922337412834167	-1	-110	0.922337412834167		0				-110	10	0		0	0
_3310.011	26.71748828125	5.23573970794678	0.91180419921875	-1	-110	0.91180419921875		0				-110	10	0		0	0
_3310.011	27.710828125	4.91809511184692	0.899678528308868	-1	-110	0.899678528308868		0				-110	10	0		0	0
_3310.011	28.703173828125	4.59948444366455	0.886195778846741	-1	-110	0.886195778846741		0				-110	10	0		0	0
_3310.011	29.70349609375	4.28654766082764	0.87191915512085	-1	-110	0.87191915512085		0				-110	10	0		0	0
_3310.011	30.676890625	3.96890163421631	0.856945514678955	-1	-110	0.856945514678955		0				-110	10	0		0	0
_3310.011	31.677212890625	3.65246295928955	0.841934978961945	-1	-110	0.841934978961945		0				-110	10	0		0	0
_3310.011	32.644623046875	3.33529925346375	0.82597815990448	-1	-110	0.82597815990448		0				-110	10	0		0	0
_3310.011	33.6509296875	3.01934266090393	0.808438122272491	-1	-110	0.808438122272491		0				-110	10	0		0	0
_3310.011	34.53655859375	2.7030234336853	0.788922548294067	-1	-110	0.788922548294067		0				-110	10	0		0	0
_3310.011	35.5308984375	2.38730764389038	0.76751446723938	-1	-110	0.76751446723938		0				-110	10	0		0	0
_3310.011	36.3955859375	2.07460975646973	0.746494054794312	-1	-110	0.746494054794312		0				-110	10	0		0	0
_3310.011	37.27523046875	1.7520112991333	0.722450315952301	-1	-110	0.722450315952301		0				-110	10	0		0	0
_3310.011	38.2805390625	1.43484544754028	0.693236827850342	-1	-110	0.693236827850342		0				-110	10	0		0	0
_3310.011	39.1392421875	1.11852431297302	0.661835432052612	-1	-110	0.661835432052612		0				-110	10	0		0	0
_3310.011	40.01190625	0.805583357810974	0.624991893768311	-1	-110	0.624991893768311		0				-110	10	0		0	0
_3310.011	41.00325	0.487329721450806	0.574314653873444	-1	-110	0.574314653873444		0				-110	10	0		0	0
_3310.012	0.197472198486328	0.0328637585043907	0.000489301048219204	-1	-120	0.000489301048219204		0				-120	10	0		0	0
_3310.012	0.879646179199219	0.0500079654157162	0.0058439145796001	-1	-120	0.0058439145796001		0				-120	10	0		0	0
_3310.012	1.8829599609375	0.103372320532799	0.0371175669133663	-1	-120	0.0371175669133663		0				-120	10	0		0	0
_3310.012	2.87330932617188	0.190421387553215	0.0776416063308716	-1	-120	0.0776416063308716		0				-120	10	0		0	0
_3310.012	3.87064013671875	0.310913652181625	0.124503239989281	-1	-120	0.124503239989281		0				-120	10	0		0	0
_3310.012	4.8530107421875	0.467263787984848	0.172606363892555	-1	-120	0.172606363892555		0				-120	10	0		0	0
_3310.012	5.96303955078125	0.66055828332901	0.230171963572502	-1	-120	0.230171963572502		0				-120	10	0		0	0
_3310.012	6.95438623046875	0.881862759590149	0.277942299842834	-1	-120	0.277942299842834		0				-120	10	0		0	0
_3310.012	8.06242041015625	1.14602732658386	0.330286800861359	-1	-120	0.330286800861359		0				-120	10	0		0	0
_3310.012	9.2043642578125	1.44158232212067	0.384583652019501	-1	-120	0.384583652019501		0				-120	10	0		0	0
_3310.012	10.3163876953125	1.7735983133316	0.43753245472908	-1	-120	0.43753245472908		0				-120	10	0		0	0
_3310.012	11.4503525390625	2.13688373565674	0.492858231067657	-1	-120	0.492858231067657		0				-120	10	0		0	0
_3310.012	12.5912978515625	2.53819942474365	0.54695600271225	-1	-120	0.54695600271225		0				-120	10	0		0	0
_3310.012	13.756181640625	2.97476816177368	0.600518226623535	-1	-120	0.600518226623535		0				-120	10	0		0	0
_3310.012	14.904107421875	3.44151949882507	0.656923592090607	-1	-120	0.656923592090607		0				-120	10	0		0	0
_3310.012	16.062009765625	3.95004320144653	0.70903617143631	-1	-120	0.70903617143631		0				-120	10	0		0	0
_3310.012	17.195974609375	4.49104309082031	0.763216495513916	-1	-120	0.763216495513916		0				-120	10	0		0	0
_3310.012	18.3508828125	5.06198310852051	0.819284617900848	-1	-120	0.819284617900848		0				-120	10	0		0	0
_3310.012	19.445951171875	5.67119359970093	0.872236967086792	-1	-120	0.872236967086792		0				-120	10	0		0	0
_3310.012	20.565955078125	6.31626033782959	0.925978600978851	-1	-120	0.925978600978851		0				-120	10	0		0	0
_3310.012	21.686953125	6.99380254745483	0.979101657867432	-1	-120	0.979101657867432		0				-120	10	0		0	0
_3310.012	22.822912109375	6.99464750289917	0.99509072303772	-1	-120	0.99509072303772	0	0	0	0	0	-120	10	0	0	0	0	0	0	0	0	0	0	0
_3310.012	23.843181640625	6.65201330184937	0.98836088180542	-1	-120	0.98836088180542		0				-120	10	0		0	0
_3310.012	24.8305390625	6.310706615448	0.977578461170197	-1	-120	0.977578461170197		0				-120	10	0		0	0
_3310.012	25.821884765625	5.97096920013428	0.965711295604706	-1	-120	0.965711295604706		0				-120	10	0		0	0
_3310.012	26.81821875	5.62857580184937	0.953387141227722	-1	-120	0.953387141227722		0				-120	10	0		0	0
_3310.012	27.780642578125	5.28642272949219	0.940822958946228	-1	-120	0.940822958946228		0				-120	10	0		0	0
_3310.012	28.7650078125	4.94656372070313	0.9272341132164	-1	-120	0.9272341132164		0				-120	10	0		0	0
_3310.012	29.74139453125	4.60525512695313	0.914194524288177	-1	-120	0.914194524288177		0				-120	10	0		0	0
_3310.012	30.7676484375	4.26298046112061	0.897111475467682	-1	-120	0.897111475467682		0				-120	10	0		0	0
_3310.012	31.762984375	3.92372369766235	0.882285594940186	-1	-120	0.882285594940186		0				-120	10	0		0	0
_3310.012	32.760314453125	3.58277606964111	0.864376306533813	-1	-120	0.864376306533813		0				-120	10	0		0	0
_3310.012	33.723734375	3.24182820320129	0.846683979034424	-1	-120	0.846683979034424		0				-120	10	0		0	0
_3310.012	34.70311328125	2.90051770210266	0.827454566955566	-1	-120	0.827454566955566		0				-120	10	0		0	0
_3310.012	35.69346484375	2.5581202507019	0.806443512439728	-1	-120	0.806443512439728		0				-120	10	0		0	0
_3310.012	36.68780078125	2.2178955078125	0.781781256198883	-1	-120	0.781781256198883		0				-120	10	0		0	0
_3310.012	37.6911171875	1.87428963184357	0.754220306873322	-1	-120	0.754220306873322		0				-120	10	0		0	0
_3310.012	38.545828125	1.53418469429016	0.728681087493896	-1	-120	0.728681087493896		0				-120	10	0		0	0
_3310.012	39.410515625	1.19516575336456	0.693273186683655	-1	-120	0.693273186683655		0				-120	10	0		0	0
_3310.012	40.262234375	0.852041602134705	0.653983354568481	-1	-120	0.653983354568481		0				-120	10	0		0	0
_3310.012	41.255578125	0.51265960931778	0.599502742290497	-1	-120	0.599502742290497		0				-120	10	0		0	0
_3310.013	0.176527297973633	0.0430416241288185	0.00363283394835889	-1	-130	0.00363283394835889		0				-130	10	0		0	0
_3310.013	0.89360791015625	0.0633249059319496	0.0103261079639196	-1	-130	0.0103261079639196		0				-130	10	0		0	0
_3310.013	1.88794653320313	0.117292933166027	0.0456757433712482	-1	-130	0.0456757433712482		0				-130	10	0		0	0
_3310.013	2.86034423828125	0.21291409432888	0.0899664685130119	-1	-130	0.0899664685130119		0				-130	10	0		0	0
_3310.013	3.84570776367188	0.342461407184601	0.137885168194771	-1	-130	0.137885168194771		0				-130	10	0		0	0
_3310.013	4.8540078125	0.512816607952118	0.190419614315033	-1	-130	0.190419614315033		0				-130	10	0		0	0
_3310.013	5.98099169921875	0.715890467166901	0.247759014368057	-1	-130	0.247759014368057		0				-130	10	0		0	0
_3310.013	6.99627392578125	0.956270754337311	0.296946436166763	-1	-130	0.296946436166763		0				-130	10	0		0	0
_3310.013	8.12824365234375	1.23504400253296	0.352840542793274	-1	-130	0.352840542793274		0				-130	10	0		0	0
_3310.013	9.26320703125	1.55233085155487	0.40720197558403	-1	-130	0.40720197558403		0				-130	10	0		0	0
_3310.013	10.4081416015625	1.90909695625305	0.465195864439011	-1	-130	0.465195864439011		0				-130	10	0		0	0
_3310.013	11.5470927734375	2.30075430870056	0.520747780799866	-1	-130	0.520747780799866		0				-130	10	0		0	0
_3310.013	12.6900341796875	2.72887229919434	0.575330197811127	-1	-130	0.575330197811127		0				-130	10	0		0	0
_3310.013	13.8090390625	3.19574475288391	0.634306728839874	-1	-130	0.634306728839874		0				-130	10	0		0	0
_3310.013	14.9380166015625	3.69883608818054	0.689927399158478	-1	-130	0.689927399158478		0				-130	10	0		0	0
_3310.013	16.0749736328125	4.2398362159729	0.744107782840729	-1	-130	0.744107782840729		0				-130	10	0		0	0
_3310.013	17.222900390625	4.81802082061768	0.80122834444046	-1	-130	0.80122834444046		0				-130	10	0		0	0
_3310.013	18.36085546875	5.43833923339844	0.856207072734833	-1	-130	0.856207072734833		0				-130	10	0		0	0
_3310.013	19.52175	6.08678722381592	0.91409832239151	-1	-130	0.91409832239151		0				-130	10	0		0	0
_3310.013	20.659703125	6.77531576156616	0.969224631786346	-1	-130	0.969224631786346		0				-130	10	0		0	0
_3310.013	21.803640625	7.50368452072144	1.02576339244843	-1	-130	1.02576339244843	0	0	0	0	0	-130	10	0	0	0	0	0	0	0	0	0	0	0
_3310.013	22.94358984375	7.50126981735229	1.04034924507141	-1	-130	1.04034924507141		0				-130	10	0		0	0
_3310.013	23.94191796875	7.13931941986084	1.03596878051758	-1	-130	1.03596878051758		0				-130	10	0		0	0
_3310.013	24.94024609375	6.77181482315063	1.02336311340332	-1	-130	1.02336311340332		0				-130	10	0		0	0
_3310.013	25.9455546875	6.40744876861572	1.01312077045441	-1	-130	1.01312077045441		0				-130	10	0		0	0
_3310.013	26.96283203125	6.0428409576416	0.999098002910614	-1	-130	0.999098002910614		0				-130	10	0		0	0
_3310.013	27.954177734375	5.67581796646118	0.9848952293396	-1	-130	0.9848952293396		0				-130	10	0		0	0
_3310.013	28.9405390625	5.30843257904053	0.97199410200119	-1	-130	0.97199410200119		0				-130	10	0		0	0
_3310.013	29.97776171875	4.94358158111572	0.956300437450409	-1	-130	0.956300437450409		0				-130	10	0		0	0
_3310.013	30.956142578125	4.5793342590332	0.939545154571533	-1	-130	0.939545154571533		0				-130	10	0		0	0
_3310.013	31.945494140625	4.21593141555786	0.925231635570526	-1	-130	0.925231635570526		0				-130	10	0		0	0
_3310.013	32.953796875	3.84842324256897	0.906837701797485	-1	-130	0.906837701797485		0				-130	10	0		0	0
_3310.013	33.93616796875	3.4891242980957	0.886191248893738	-1	-130	0.886191248893738		0				-130	10	0		0	0
_3310.013	34.949453125	3.1160614490509	0.866491079330444	-1	-130	0.866491079330444		0				-130	10	0		0	0
_3310.013	35.906890625	2.7524151802063	0.845964670181274	-1	-130	0.845964670181274		0				-130	10	0		0	0
_3310.013	36.86931640625	2.38442206382751	0.821579396724701	-1	-130	0.821579396724701		0				-130	10	0		0	0
_3310.013	37.86265625	2.0208957195282	0.795961737632751	-1	-130	0.795961737632751		0				-130	10	0		0	0
_3310.013	38.8530078125	1.65422964096069	0.764883518218994	-1	-130	0.764883518218994		0				-130	10	0		0	0
_3310.013	39.8044609375	1.28744232654572	0.729009449481964	-1	-130	0.729009449481964		0				-130	10	0		0	0
_3310.013	40.65717578125	0.923672735691071	0.689770460128784	-1	-130	0.689770460128784		0				-130	10	0		0	0
_3310.013	41.62957421875	0.558695375919342	0.635562241077423	-1	-130	0.635562241077423		0				-130	10	0		0	0
_3310.014	0.180515594482422	0.062697097659111	0.000378516269847751	-1	-140	0.000378516269847751		0				-140	10	0		0	0
_3310.014	0.873660400390625	0.0791169032454491	0.00688253110274673	-1	-140	0.00688253110274673		0				-140	10	0		0	0
_3310.014	1.87198828125	0.130187317728996	0.0419552028179169	-1	-140	0.0419552028179169		0				-140	10	0		0	0
_3310.014	2.8912607421875	0.234139114618301	0.0877368971705437	-1	-140	0.0877368971705437		0				-140	10	0		0	0
_3310.014	3.84071850585938	0.372258514165878	0.137862026691437	-1	-140	0.137862026691437		0				-140	10	0		0	0
_3310.014	4.8490205078125	0.551427245140076	0.192529037594795	-1	-140	0.192529037594795		0				-140	10	0		0	0
_3310.014	6.002931640625	0.770437955856323	0.253570377826691	-1	-140	0.253570377826691		0				-140	10	0		0	0
_3310.014	7.162828125	1.02699649333954	0.302106887102127	-1	-140	0.302106887102127		0				-140	10	0		0	0
_3310.014	8.2848232421875	1.32605290412903	0.360022753477097	-1	-140	0.360022753477097		0				-140	10	0		0	0
_3310.014	9.4098125	1.66531312465668	0.418436884880066	-1	-140	0.418436884880066		0				-140	10	0		0	0
_3310.014	10.5208388671875	2.04489755630493	0.475821435451508	-1	-140	0.475821435451508		0				-140	10	0		0	0
_3310.014	11.6757470703125	2.46190857887268	0.534004330635071	-1	-140	0.534004330635071		0				-140	10	0		0	0
_3310.014	12.81469921875	2.91960597038269	0.59043300151825	-1	-140	0.59043300151825		0				-140	10	0		0	0
_3310.014	13.9526533203125	3.41955876350403	0.650337278842926	-1	-140	0.650337278842926		0				-140	10	0		0	0
_3310.014	15.0876171875	3.95742058753967	0.707818031311035	-1	-140	0.707818031311035		0				-140	10	0		0	0
_3310.014	16.243521484375	4.53355312347412	0.7645463347435	-1	-140	0.7645463347435		0				-140	10	0		0	0
_3310.014	17.2937109375	5.1496467590332	0.821112990379333	-1	-140	0.821112990379333		0				-140	10	0		0	0
_3310.014	18.419697265625	5.80702924728394	0.879530429840088	-1	-140	0.879530429840088		0				-140	10	0		0	0
_3310.014	19.55565625	6.50485515594482	0.936406135559082	-1	-140	0.936406135559082		0				-140	10	0		0	0
_3310.014	20.67466015625	7.24046802520752	0.99506813287735	-1	-140	0.99506813287735		0				-140	10	0		0	0
_3310.014	21.7717265625	8.01592063903809	1.05389165878296	-1	-140	1.05389165878296		0				-140	10	0		0	0
_3310.014	22.902697265625	8.01736927032471	1.07278406620026	-1	-140	1.07278406620026	0	0	0	0	0	-140	10	0	0	0	0	0	0	0	0	0	0	0
_3310.014	23.885068359375	7.62584018707275	1.06565260887146	-1	-140	1.06565260887146		0				-140	10	0		0	0
_3310.014	24.877412109375	7.2361216545105	1.05427479743958	-1	-140	1.05427479743958		0				-140	10	0		0	0
_3310.014	25.86078125	6.8439884185791	1.03994274139404	-1	-140	1.03994274139404		0				-140	10	0		0	0
_3310.014	26.861103515625	6.45523452758789	1.02780330181122	-1	-140	1.02780330181122		0				-140	10	0		0	0
_3310.014	27.873392578125	6.07118892669678	1.0119434595108	-1	-140	1.0119434595108		0				-140	10	0		0	0
_3310.014	28.880697265625	5.67555284500122	0.99790221452713	-1	-140	0.99790221452713		0				-140	10	0		0	0
_3310.014	29.8850078125	5.28305530548096	0.98455798625946	-1	-140	0.98455798625946		0				-140	10	0		0	0
_3310.014	30.849427734375	4.89381647109985	0.968213498592377	-1	-140	0.968213498592377		0				-140	10	0		0	0
_3310.014	31.81484375	4.50469827651978	0.950470447540283	-1	-140	0.950470447540283		0				-140	10	0		0	0
_3310.014	32.8221484375	4.11413049697876	0.931938111782074	-1	-140	0.931938111782074		0				-140	10	0		0	0
_3310.014	33.782578125	3.72392463684082	0.913216471672058	-1	-140	0.913216471672058		0				-140	10	0		0	0
_3310.014	34.7719296875	3.33504605293274	0.892883896827698	-1	-140	0.892883896827698		0				-140	10	0		0	0
_3310.014	35.79419140625	2.94266581535339	0.871240496635437	-1	-140	0.871240496635437		0				-140	10	0		0	0
_3310.014	36.77855859375	2.5524582862854	0.845179736614227	-1	-140	0.845179736614227		0				-140	10	0		0	0
_3310.014	37.76990625	2.16321587562561	0.81801575422287	-1	-140	0.81801575422287		0				-140	10	0		0	0
_3310.014	38.77321875	1.77167892456055	0.787103772163391	-1	-140	0.787103772163391		0				-140	10	0		0	0
_3310.014	39.7565859375	1.38267683982849	0.750338912010193	-1	-140	0.750338912010193		0				-140	10	0		0	0
_3310.014	40.7259921875	0.993070423603058	0.707181096076965	-1	-140	0.707181096076965		0				-140	10	0		0	0
_3310.014	41.71135546875	0.605395197868347	0.652331292629242	-1	-140	0.652331292629242		0				-140	10	0		0	0
_3310.015	0.180516799926758	0.0422930717468262	0.000323123706039041	-1	-150	0.000323123706039041		0				-150	10	0		0	0
_3310.015	0.870669494628906	0.0566603988409042	0.010243016295135	-1	-150	0.010243016295135		0				-150	10	0		0	0
_3310.015	1.86700158691406	0.119924925267696	0.0469774566590786	-1	-150	0.0469774566590786		0				-150	10	0		0	0
_3310.015	3.00395825195312	0.229792669415474	0.0953487157821655	-1	-150	0.0953487157821655		0				-150	10	0		0	0
_3310.015	3.9943076171875	0.374190211296082	0.147947996854782	-1	-150	0.147947996854782		0				-150	10	0		0	0
_3310.015	5.13724853515625	0.56603592634201	0.206432357430458	-1	-150	0.206432357430458		0				-150	10	0		0	0
_3310.015	6.286173828125	0.799172401428223	0.263983994722366	-1	-150	0.263983994722366		0				-150	10	0		0	0
_3310.015	7.27951513671875	1.07178843021393	0.316356331110001	-1	-150	0.316356331110001		0				-150	10	0		0	0
_3310.015	8.421458984375	1.38883399963379	0.377655565738678	-1	-150	0.377655565738678		0				-150	10	0		0	0
_3310.015	9.5554228515625	1.74777352809906	0.436438888311386	-1	-150	0.436438888311386		0				-150	10	0		0	0
_3310.015	10.6684443359375	2.1523494720459	0.494603484869003	-1	-150	0.494603484869003		0				-150	10	0		0	0
_3310.015	11.7944306640625	2.59435200691223	0.554840385913849	-1	-150	0.554840385913849		0				-150	10	0		0	0
_3310.015	12.9293935546875	3.08259439468384	0.613701581954956	-1	-150	0.613701581954956		0				-150	10	0		0	0
_3310.015	14.076322265625	3.61792135238647	0.673098027706146	-1	-150	0.673098027706146		0				-150	10	0		0	0
_3310.015	15.2431982421875	4.18427515029907	0.731271088123322	-1	-150	0.731271088123322		0				-150	10	0		0	0
_3310.015	16.386138671875	4.7944540977478	0.790293395519257	-1	-150	0.790293395519257		0				-150	10	0		0	0
_3310.015	17.48719140625	5.45340633392334	0.849929511547089	-1	-150	0.849929511547089		0				-150	10	0		0	0
_3310.015	18.630134765625	6.15111255645752	0.911984205245972	-1	-150	0.911984205245972		0				-150	10	0		0	0
_3310.015	19.784044921875	6.88986539840698	0.971324682235718	-1	-150	0.971324682235718		0				-150	10	0		0	0
_3310.015	20.927984375	7.67220020294189	1.03128826618195	-1	-150	1.03128826618195		0				-150	10	0		0	0
_3310.015	22.063943359375	8.49739170074463	1.09479677677155	-1	-150	1.09479677677155	0	0	0	0	0	-150	10	0	0	0	0	0	0	0	0	0	0	0
_3310.015	23.198904296875	8.49618530273438	1.10835802555084	-1	-150	1.10835802555084		0				-150	10	0		0	0
_3310.015	24.181275390625	8.08280467987061	1.10023880004883	-1	-150	1.10023880004883		0				-150	10	0		0	0
_3310.015	25.200548828125	7.66906118392944	1.08815932273865	-1	-150	1.08815932273865		0				-150	10	0		0	0
_3310.015	26.228794921875	7.25338554382324	1.07541513442993	-1	-150	1.07541513442993		0				-150	10	0		0	0
_3310.015	27.22213671875	6.83843374252319	1.06320643424988	-1	-150	1.06320643424988		0				-150	10	0		0	0
_3310.015	28.17658203125	6.42275714874268	1.04591572284698	-1	-150	1.04591572284698		0				-150	10	0		0	0
_3310.015	29.164935546875	6.00985717773438	1.03141295909882	-1	-150	1.03141295909882		0				-150	10	0		0	0
_3310.015	30.153291015625	5.59466218948364	1.01589012145996	-1	-150	1.01589012145996		0				-150	10	0		0	0
_3310.015	31.1725625	5.18067407608032	0.99943482875824	-1	-150	0.99943482875824		0				-150	10	0		0	0
_3310.015	32.1619140625	4.7651162147522	0.984105825424194	-1	-150	0.984105825424194		0				-150	10	0		0	0
_3310.015	33.129328125	4.35173034667969	0.966459691524506	-1	-150	0.966459691524506		0				-150	10	0		0	0
_3310.015	34.11867578125	3.93689560890198	0.945817887783051	-1	-150	0.945817887783051		0				-150	10	0		0	0
_3310.015	35.09406640625	3.52121496200562	0.925259172916412	-1	-150	0.925259172916412		0				-150	10	0		0	0
_3310.015	36.0913984375	3.10758590698242	0.903805017471313	-1	-150	0.903805017471313		0				-150	10	0		0	0
_3310.015	37.11565625	2.69311141967773	0.877264201641083	-1	-150	0.877264201641083		0				-150	10	0		0	0
_3310.015	38.1099921875	2.27827382087708	0.848429381847382	-1	-150	0.848429381847382		0				-150	10	0		0	0
_3310.015	39.09934375	1.86343574523926	0.817997455596924	-1	-150	0.817997455596924		0				-150	10	0		0	0
_3310.015	40.09368359375	1.44726884365082	0.780766427516937	-1	-150	0.780766427516937		0				-150	10	0		0	0
_3310.015	41.0880234375	1.03520619869232	0.733435928821564	-1	-150	0.733435928821564		0				-150	10	0		0	0
_3310.015	42.094328125	0.619762420654297	0.678844690322876	-1	-150	0.678844690322876		0				-150	10	0		0	0
_3310.016	0.175530303955078	0.0446353107690811	-0.00151406554505229	-1	-160	-0.00151406554505229		0				-160	10	0		0	0
_3310.016	0.865682922363281	0.066850334405899	0.00827196333557367	-1	-160	0.00827196333557367		0				-160	10	0		0	0
_3310.016	1.82810693359375	0.134823486208916	0.0441847555339336	-1	-160	0.0441847555339336		0				-160	10	0		0	0
_3310.016	2.94212524414062	0.245657086372375	0.095353327691555	-1	-160	0.095353327691555		0				-160	10	0		0	0
_3310.016	3.95641040039063	0.404059708118439	0.150080561637878	-1	-160	0.150080561637878		0				-160	10	0		0	0
_3310.016	5.110322265625	0.607616603374481	0.207720205187798	-1	-160	0.207720205187798		0				-160	10	0		0	0
_3310.016	6.2552578125	0.849928796291351	0.265345692634583	-1	-160	0.265345692634583		0				-160	10	0		0	0
_3310.016	7.26854541015625	1.14306938648224	0.321433812379837	-1	-160	0.321433812379837		0				-160	10	0		0	0
_3310.016	8.38455859375	1.47919070720673	0.38655036687851	-1	-160	0.38655036687851		0				-160	10	0		0	0
_3310.016	9.539466796875	1.85829257965088	0.445716798305511	-1	-160	0.445716798305511		0				-160	10	0		0	0
_3310.016	10.6624609375	2.29232716560364	0.505298376083374	-1	-160	0.505298376083374		0				-160	10	0		0	0
_3310.016	11.7894443359375	2.75630283355713	0.567690849304199	-1	-160	0.567690849304199		0				-160	10	0		0	0
_3310.016	12.9044609375	3.27303767204285	0.629709243774414	-1	-160	0.629709243774414		0				-160	10	0		0	0
_3310.016	14.0344365234375	3.8327522277832	0.690619647502899	-1	-160	0.690619647502899		0				-160	10	0		0	0
_3310.016	15.1584287109375	4.43810224533081	0.750569760799408	-1	-160	0.750569760799408		0				-160	10	0		0	0
_3310.016	16.276435546875	5.09270906448364	0.810718297958374	-1	-160	0.810718297958374		0				-160	10	0		0	0
_3310.016	17.410400390625	5.78184413909912	0.873617708683014	-1	-160	0.873617708683014		0				-160	10	0		0	0
_3310.016	18.5373828125	6.52047729492188	0.9352707862854	-1	-160	0.9352707862854		0				-160	10	0		0	0
_3310.016	19.678328125	7.30619335174561	0.995437502861023	-1	-160	0.995437502861023		0				-160	10	0		0	0
_3310.016	20.83623046875	8.14032077789307	1.06028461456299	-1	-160	1.06028461456299		0				-160	10	0		0	0
_3310.016	21.955234375	9.00716304779053	1.11872494220734	-1	-160	1.11872494220734	0	0	0	0	0	-160	10	0	0	0	0	0	0	0	0	0	0	0
_3310.016	23.09518359375	9.00486946105957	1.13410019874573	-1	-160	1.13410019874573		0				-160	10	0		0	0
_3310.016	24.103484375	8.56625652313232	1.12511789798737	-1	-160	1.12511789798737		0				-160	10	0		0	0
_3310.016	25.10380859375	8.13029956817627	1.11351382732391	-1	-160	1.11351382732391		0				-160	10	0		0	0
_3310.016	26.100140625	7.69180679321289	1.10200667381287	-1	-160	1.10200667381287		0				-160	10	0		0	0
_3310.016	27.116419921875	7.25138139724731	1.08763766288757	-1	-160	1.08763766288757		0				-160	10	0		0	0
_3310.016	28.107767578125	6.80757522583008	1.07337963581085	-1	-160	1.07337963581085		0				-160	10	0		0	0
_3310.016	29.0801640625	6.37246084213257	1.05660116672516	-1	-160	1.05660116672516		0				-160	10	0		0	0
_3310.016	30.057548828125	5.9331202507019	1.03819346427917	-1	-160	1.03819346427917		0				-160	10	0		0	0
_3310.016	31.046900390625	5.49257183074951	1.02088892459869	-1	-160	1.02088892459869		0				-160	10	0		0	0
_3310.016	32.03725	5.05516195297241	1.00437831878662	-1	-160	1.00437831878662		0				-160	10	0		0	0
_3310.016	33.02959375	4.61437034606934	0.98607212305069	-1	-160	0.98607212305069		0				-160	10	0		0	0
_3310.016	34.01794921875	4.17768335342407	0.966948926448822	-1	-160	0.966948926448822		0				-160	10	0		0	0
_3310.016	35.01826953125	3.73689079284668	0.945291638374329	-1	-160	0.945291638374329		0				-160	10	0		0	0
_3310.016	36.00263671875	3.29875373840332	0.921746551990509	-1	-160	0.921746551990509		0				-160	10	0		0	0
_3310.016	37.004953125	2.85844254493713	0.89472109079361	-1	-160	0.89472109079361		0				-160	10	0		0	0
_3310.016	38.0062734375	2.4187343120575	0.866629421710968	-1	-160	0.866629421710968		0				-160	10	0		0	0
_3310.016	39.012578125	1.97830104827881	0.832827985286713	-1	-160	0.832827985286713		0				-160	10	0		0	0
_3310.016	39.9999375	1.54040241241455	0.7954261302948	-1	-160	0.7954261302948		0				-160	10	0		0	0
_3310.016	41.0062421875	1.10057127475739	0.745510876178741	-1	-160	0.745510876178741		0				-160	10	0		0	0
_3310.016	41.9936015625	0.664119899272919	0.689248740673065	-1	-160	0.689248740673065		0				-160	10	0		0	0
_3310.017	0.166554992675781	0.0396248549222946	0.00160177005454898	-1	-170	0.00160177005454898		0				-170	10	0		0	0
_3310.017	0.850723510742188	0.0658240988850594	0.00883050449192524	-1	-170	0.00883050449192524		0				-170	10	0		0	0
_3310.017	1.85104809570313	0.134521648287773	0.0377500019967556	-1	-170	0.0377500019967556		0				-170	10	0		0	0
_3310.017	2.8573525390625	0.252840757369995	0.0916328206658363	-1	-170	0.0916328206658363		0				-170	10	0		0	0
_3310.017	3.99031958007813	0.417883723974228	0.148174151778221	-1	-170	0.148174151778221		0				-170	10	0		0	0
_3310.017	4.97867431640625	0.631099283695221	0.209109589457512	-1	-170	0.209109589457512		0				-170	10	0		0	0
_3310.017	6.118623046875	0.889951884746552	0.27093094587326	-1	-170	0.27093094587326		0				-170	10	0		0	0
_3310.017	7.2296494140625	1.19782197475433	0.330328643321991	-1	-170	0.330328643321991		0				-170	10	0		0	0
_3310.017	8.34965234375	1.55434715747833	0.393686532974243	-1	-170	0.393686532974243		0				-170	10	0		0	0
_3310.017	9.4816220703125	1.95361125469208	0.456374824047089	-1	-170	0.456374824047089		0				-170	10	0		0	0
_3310.017	10.6285517578125	2.40394473075867	0.518984377384186	-1	-170	0.518984377384186		0				-170	10	0		0	0
_3310.017	11.7296044921875	2.90220808982849	0.582429170608521	-1	-170	0.582429170608521		0				-170	10	0		0	0
_3310.017	12.871548828125	3.44707322120667	0.646058440208435	-1	-170	0.646058440208435		0				-170	10	0		0	0
_3310.017	13.9785849609375	4.03817749023438	0.708824336528778	-1	-170	0.708824336528778		0				-170	10	0		0	0
_3310.017	15.11953125	4.67503833770752	0.772979438304901	-1	-170	0.772979438304901		0				-170	10	0		0	0
_3310.017	16.2285625	5.36369132995605	0.832846343517303	-1	-170	0.832846343517303		0				-170	10	0		0	0
_3310.017	17.37150390625	6.09725427627563	0.898169040679932	-1	-170	0.898169040679932		0				-170	10	0		0	0
_3310.017	18.481533203125	6.87681436538696	0.959817469120026	-1	-170	0.959817469120026		0				-170	10	0		0	0
_3310.017	19.60751953125	7.70526838302612	1.02327525615692	-1	-170	1.02327525615692		0				-170	10	0		0	0
_3310.017	20.753453125	8.57947635650635	1.09119176864624	-1	-170	1.09119176864624		0				-170	10	0		0	0
_3310.017	21.88143359375	9.50185394287109	1.14892601966858	-1	-170	1.14892601966858	0	0	0	0	0	-170	10	0	0	0	0	0	0	0	0	0	0	0
_3310.017	23.0153984375	9.50076770782471	1.16408884525299	-1	-170	1.16408884525299		0				-170	10	0		0	0
_3310.017	24.00574609375	9.03595733642578	1.15424799919128	-1	-170	1.15424799919128		0				-170	10	0		0	0
_3310.017	24.99709375	8.57307815551758	1.14209461212158	-1	-170	1.14209461212158		0				-170	10	0		0	0
_3310.017	26.007388671875	8.11128425598145	1.13000583648682	-1	-170	1.13000583648682		0				-170	10	0		0	0
_3310.017	26.998736328125	7.65359544754028	1.11480617523193	-1	-170	1.11480617523193		0				-170	10	0		0	0
_3310.017	27.981107421875	7.18359136581421	1.10074186325073	-1	-170	1.10074186325073		0				-170	10	0		0	0
_3310.017	28.9754453125	6.7202262878418	1.08545899391174	-1	-170	1.08545899391174		0				-170	10	0		0	0
_3310.017	29.975767578125	6.25686073303223	1.06774830818176	-1	-170	1.06774830818176		0				-170	10	0		0	0
_3310.017	30.963125	5.79301166534424	1.04725420475006	-1	-170	1.04725420475006		0				-170	10	0		0	0
_3310.017	31.962451171875	5.32638502120972	1.02743864059448	-1	-170	1.02743864059448		0				-170	10	0		0	0
_3310.017	32.96676171875	4.86446619033813	1.01066493988037	-1	-170	1.01066493988037		0				-170	10	0		0	0
_3310.017	33.89726953125	4.4017014503479	0.991495609283447	-1	-170	0.991495609283447		0				-170	10	0		0	0
_3310.017	34.8656796875	3.9373664855957	0.968476712703705	-1	-170	0.968476712703705		0				-170	10	0		0	0
_3310.017	35.8520390625	3.47423791885376	0.9444699883461	-1	-170	0.9444699883461		0				-170	10	0		0	0
_3310.017	36.853359375	3.00796961784363	0.91973865032196	-1	-170	0.91973865032196		0				-170	10	0		0	0
_3310.017	37.84669921875	2.54677128791809	0.887995839118958	-1	-170	0.887995839118958		0				-170	10	0		0	0
_3310.017	38.8470234375	2.08291602134705	0.852975845336914	-1	-170	0.852975845336914		0				-170	10	0		0	0
_3310.017	39.84734375	1.61640393733978	0.81356155872345	-1	-170	0.81356155872345		0				-170	10	0		0	0
_3310.017	40.8376953125	1.15399575233459	0.764989495277405	-1	-170	0.764989495277405		0				-170	10	0		0	0
_3310.017	41.827046875	0.69182825088501	0.704859375953674	-1	-170	0.704859375953674		0				-170	10	0		0	0
_3310.018	0.230383193969727	0.0363819412887096	0.000419137650169432	-1	-179.75	0.000419137650169432		0				-179.75	10	0		0	0
_3310.018	1.31148937988281	0.0675312727689743	0.00933550205081701	-1	-179.75	0.00933550205081701		0				-179.75	10	0		0	0
_3310.018	2.3696572265625	0.138993620872498	0.0490809828042984	-1	-179.75	0.0490809828042984		0				-179.75	10	0		0	0
_3310.018	3.42483349609375	0.264810293912888	0.100469723343849	-1	-179.75	0.100469723343849		0				-179.75	10	0		0	0
_3310.018	4.527880859375	0.439741343259811	0.158426284790039	-1	-179.75	0.158426284790039		0				-179.75	10	0		0	0
_3310.018	5.60798974609375	0.66317093372345	0.222116008400917	-1	-179.75	0.222116008400917		0				-179.75	10	0		0	0
_3310.018	6.69208837890625	0.937030673027039	0.280838638544083	-1	-179.75	0.280838638544083		0				-179.75	10	0		0	0
_3310.018	7.79014892578125	1.25870048999786	0.345061302185059	-1	-179.75	0.345061302185059		0				-179.75	10	0		0	0
_3310.018	9.035814453125	1.63259899616241	0.40786799788475	-1	-179.75	0.40786799788475		0				-179.75	10	0		0	0
_3310.018	10.1578115234375	2.05546641349792	0.473106950521469	-1	-179.75	0.473106950521469		0				-179.75	10	0		0	0
_3310.018	11.4104580078125	2.52972865104675	0.536843180656433	-1	-179.75	0.536843180656433		0				-179.75	10	0		0	0
_3310.018	12.6301943359375	3.05323719978333	0.60167133808136	-1	-179.75	0.60167133808136		0				-179.75	10	0		0	0
_3310.018	13.73025	3.62797117233276	0.664411544799805	-1	-179.75	0.664411544799805		0				-179.75	10	0		0	0
_3310.018	14.9928701171875	4.25021171569824	0.732320308685303	-1	-179.75	0.732320308685303		0				-179.75	10	0		0	0
_3310.018	16.2315546875	4.92040586471558	0.79548716545105	-1	-179.75	0.79548716545105		0				-179.75	10	0		0	0
_3310.018	17.48519921875	5.64416694641113	0.860988080501556	-1	-179.75	0.860988080501556		0				-179.75	10	0		0	0
_3310.018	18.71690234375	6.41595315933228	0.924882590770721	-1	-179.75	0.924882590770721		0				-179.75	10	0		0	0
_3310.018	19.95159765625	7.23784017562866	0.991564452648163	-1	-179.75	0.991564452648163		0				-179.75	10	0		0	0
_3310.018	21.229177734375	8.11027526855469	1.05943441390991	-1	-179.75	1.05943441390991		0				-179.75	10	0		0	0
_3310.018	22.463873046875	9.0314826965332	1.12099182605743	-1	-179.75	1.12099182605743		0				-179.75	10	0		0	0
_3310.018	23.698568359375	10.0017766952515	1.18313455581665	-1	-179.75	1.18313455581665		0				-179.75	10	0		0	0
_3310.018	24.84649609375	10.0030813217163	1.19802916049957	-1	-179.75	1.19802916049957	0	0	0	0	0	-179.75	10	0	0	0	0	0	0	0	0	0	0	0
_3310.018	25.9335859375	9.51341247558594	1.18760359287262	-1	-179.75	1.18760359287262		0				-179.75	10	0		0	0
_3310.018	27.00471875	9.02369594573975	1.17597365379333	-1	-179.75	1.17597365379333		0				-179.75	10	0		0	0
_3310.018	28.088818359375	8.53662204742432	1.16209399700165	-1	-179.75	1.16209399700165		0				-179.75	10	0		0	0
_3310.018	29.17191796875	8.05006694793701	1.14524269104004	-1	-179.75	1.14524269104004		0				-179.75	10	0		0	0
_3310.018	30.26698828125	7.55895948410034	1.12978994846344	-1	-179.75	1.12978994846344		0				-179.75	10	0		0	0
_3310.018	31.366044921875	7.07202863693237	1.11531722545624	-1	-179.75	1.11531722545624		0				-179.75	10	0		0	0
_3310.018	32.468095703125	6.58227205276489	1.09793055057526	-1	-179.75	1.09793055057526		0				-179.75	10	0		0	0
_3310.018	33.549203125	6.09562921524048	1.07879400253296	-1	-179.75	1.07879400253296		0				-179.75	10	0		0	0
_3310.018	34.658234375	5.60901021957397	1.059849858284	-1	-179.75	1.059849858284		0				-179.75	10	0		0	0
_3310.018	35.75928515625	5.11760902404785	1.03578555583954	-1	-179.75	1.03578555583954		0				-179.75	10	0		0	0
_3310.018	36.86931640625	4.62993764877319	1.01718294620514	-1	-179.75	1.01718294620514		0				-179.75	10	0		0	0
_3310.018	37.8137890625	4.14500617980957	0.995777308940887	-1	-179.75	0.995777308940887		0				-179.75	10	0		0	0
_3310.018	38.76125	3.65616202354431	0.973103642463684	-1	-179.75	0.973103642463684		0				-179.75	10	0		0	0
_3310.018	39.71170703125	3.16629099845886	0.945545613765717	-1	-179.75	0.945545613765717		0				-179.75	10	0		0	0
_3310.018	40.6561796875	2.67883348464966	0.915796875953674	-1	-179.75	0.915796875953674		0				-179.75	10	0		0	0
_3310.018	41.5966640625	2.19038534164429	0.882676243782043	-1	-179.75	0.882676243782043		0				-179.75	10	0		0	0
_3310.018	42.53315625	1.70247936248779	0.842086851596832	-1	-179.75	0.842086851596832		0				-179.75	10	0		0	0
_3310.018	43.4756328125	1.21301507949829	0.792693197727203	-1	-179.75	0.792693197727203		0				-179.75	10	0		0	0
_3310.018	44.419109375	0.730057299137115	0.72966343164444	-1	-179.75	0.72966343164444		0				-179.75	10	0		0	0
_3311.000	0.182511505126953	0.0459150858223438	-0.00237265205942094	-1	0	-0.00237265205942094		0				0	10	0		0	0
_3311.000	0.942477722167969	0.0496578328311443	-0.00125556671991944	-1	0	-0.00125556671991944		0				0	10	0		0	0
_3311.000	1.55683337402344	0.0565396621823311	0.00225263391621411	-1	0	0.00225263391621411		0				0	10	0		0	0
_3311.000	2.19213256835938	0.0670435056090355	0.00592239527031779	-1	0	0.00592239527031779		0				0	10	0		0	0
_3311.000	3.09970336914063	0.0902244001626968	0.0156391765922308	-1	0	0.0156391765922308		0				0	10	0		0	0
_3311.000	3.75096020507813	0.105799064040184	0.0255729034543037	-1	0	0.0255729034543037		0				0	10	0		0	0
_3311.000	4.6595283203125	0.130790963768959	0.039545651525259	-1	0	0.039545651525259		0				0	10	0		0	0
_3311.000	5.6149716796875	0.162181749939919	0.0564126260578632	-1	0	0.0564126260578632		0				0	10	0		0	0
_3311.000	6.4686865234375	0.198281154036522	0.0726102516055107	-1	0	0.0726102516055107		0				0	10	0		0	0
_3311.000	7.3233984375	0.23836475610733	0.0874091908335686	-1	0	0.0874091908335686		0				0	10	0		0	0
_3311.000	8.2459306640625	0.284605771303177	0.103800639510155	-1	0	0.103800639510155		0				0	10	0		0	0
_3311.000	9.104630859375	0.332295596599579	0.12093985080719	-1	0	0.12093985080719		0				0	10	0		0	0
_3311.000	10.09797265625	0.390006303787231	0.141328692436218	-1	0	0.141328692436218		0				0	10	0		0	0
_3311.000	10.969638671875	0.450856059789658	0.158555537462234	-1	0	0.158555537462234		0				0	10	0		0	0
_3311.000	12.00686328125	0.514361917972565	0.179881349205971	-1	0	0.179881349205971		0				0	10	0		0	0
_3311.000	12.8775322265625	0.582697153091431	0.197454333305359	-1	0	0.197454333305359		0				0	10	0		0	0
_3311.000	13.8918173828125	0.658155620098114	0.218816995620728	-1	0	0.218816995620728		0				0	10	0		0	0
_3311.000	14.88615625	0.736994624137878	0.242584526538849	-1	0	0.242584526538849		0				0	10	0		0	0
_3311.000	15.7528359375	0.819455564022064	0.256626218557358	-1	0	0.256626218557358		0				0	10	0		0	0
_3311.000	16.746177734375	0.906866610050201	0.273266673088074	-1	0	0.273266673088074		0				0	10	0		0	0
_3311.000	17.73652734375	0.999589860439301	0.292570501565933	-1	0	0.292570501565933	0	0	0	0	0	0	10	0	0	0	0	0	0	0	0	0	0	0
_3311.000	18.872486328125	0.997658133506775	0.296554058790207	-1	0	0.296554058790207		0				0	10	0		0	0
_3311.000	19.46191015625	0.952503859996796	0.294029146432877	-1	0	0.294029146432877		0				0	10	0		0	0
_3311.000	20.0433515625	0.906625151634216	0.290968775749207	-1	0	0.290968775749207		0				0	10	0		0	0
_3311.000	20.66668359375	0.858452498912811	0.28730833530426	-1	0	0.28730833530426		0				0	10	0		0	0
_3311.000	21.301984375	0.815109193325043	0.282692432403564	-1	0	0.282692432403564		0				0	10	0		0	0
_3311.000	21.9173359375	0.765125513076782	0.276142418384552	-1	0	0.276142418384552		0				0	10	0		0	0
_3311.000	22.538673828125	0.720212638378143	0.272509664297104	-1	0	0.272509664297104		0				0	10	0		0	0
_3311.000	23.10515625	0.673971712589264	0.268106073141098	-1	0	0.268106073141098		0				0	10	0		0	0
_3311.000	23.711533203125	0.62845516204834	0.26195302605629	-1	0	0.26195302605629		0				0	10	0		0	0
_3311.000	24.350822265625	0.58136910200119	0.257761746644974	-1	0	0.257761746644974		0				0	10	0		0	0
_3311.000	24.964181640625	0.532109797000885	0.250773221254349	-1	0	0.250773221254349		0				0	10	0		0	0
_3311.000	25.60247265625	0.485385864973068	0.244670942425728	-1	0	0.244670942425728		0				0	10	0		0	0
_3311.000	26.170951171875	0.4409559071064	0.239584162831306	-1	0	0.239584162831306		0				0	10	0		0	0
_3311.000	26.788298828125	0.391213625669479	0.228002741932869	-1	0	0.228002741932869		0				0	10	0		0	0
_3311.000	27.35578125	0.346542179584503	0.221720442175865	-1	0	0.221720442175865		0				0	10	0		0	0
_3311.000	27.941212890625	0.297645032405853	0.213513270020485	-1	0	0.213513270020485		0				0	10	0		0	0
_3311.000	28.583494140625	0.256595551967621	0.207392498850822	-1	0	0.207392498850822		0				0	10	0		0	0
_3311.000	29.1679296875	0.205042243003845	0.198442161083221	-1	0	0.198442161083221		0				0	10	0		0	0
_3311.000	29.790263671875	0.158680468797684	0.187280744314194	-1	0	0.187280744314194		0				0	10	0		0	0
_3311.000	30.359740234375	0.110749147832394	0.174739152193069	-1	0	0.174739152193069		0				0	10	0		0	0
_3311.001	0.171540298461914	0.077607735991478	-0.00141251285094768	-1	-9.75	-0.00141251285094768		0				-9.75	10	0		0	0
_3311.001	0.903580505371094	0.0853347033262253	-0.000143097699037753	-1	-9.75	-0.000143097699037753		0				-9.75	10	0		0	0
_3311.001	1.49898779296875	0.091975063085556	0.00294504221528769	-1	-9.75	0.00294504221528769		0				-9.75	10	0		0	0
_3311.001	2.08641479492187	0.113224223256111	0.0117616998031735	-1	-9.75	0.0117616998031735		0				-9.75	10	0		0	0
_3311.001	2.6897998046875	0.137008786201477	0.0235695447772741	-1	-9.75	0.0235695447772741		0				-9.75	10	0		0	0
_3311.001	3.57143920898437	0.170452058315277	0.0428830496966839	-1	-9.75	0.0428830496966839		0				-9.75	10	0		0	0
_3311.001	4.1528837890625	0.2102942019701	0.0593299604952335	-1	-9.75	0.0593299604952335		0				-9.75	10	0		0	0
_3311.001	5.0315322265625	0.257018178701401	0.0781125500798225	-1	-9.75	0.0781125500798225		0				-9.75	10	0		0	0
_3311.001	5.8922275390625	0.31158983707428	0.100486360490322	-1	-9.75	0.100486360490322		0				-9.75	10	0		0	0
_3311.001	6.9025234375	0.374250650405884	0.122107714414597	-1	-9.75	0.122107714414597		0				-9.75	10	0		0	0
_3311.001	7.89785986328125	0.439446836709976	0.144093677401543	-1	-9.75	0.144093677401543		0				-9.75	10	0		0	0
_3311.001	8.774513671875	0.52709949016571	0.165484145283699	-1	-9.75	0.165484145283699		0				-9.75	10	0		0	0
_3311.001	9.7648623046875	0.602195799350739	0.19000880420208	-1	-9.75	0.19000880420208		0				-9.75	10	0		0	0
_3311.001	10.8040810546875	0.694556951522827	0.215244278311729	-1	-9.75	0.215244278311729		0				-9.75	10	0		0	0
_3311.001	11.6817314453125	0.793075501918793	0.24032735824585	-1	-9.75	0.24032735824585		0				-9.75	10	0		0	0
_3311.001	12.6720810546875	0.89666485786438	0.259903579950333	-1	-9.75	0.259903579950333		0				-9.75	10	0		0	0
_3311.001	13.69035546875	1.0084639787674	0.283070951700211	-1	-9.75	0.283070951700211		0				-9.75	10	0		0	0
_3311.001	14.721595703125	1.13052546977997	0.307272255420685	-1	-9.75	0.307272255420685		0				-9.75	10	0		0	0
_3311.001	15.7229150390625	1.25596737861633	0.331330418586731	-1	-9.75	0.331330418586731		0				-9.75	10	0		0	0
_3311.001	16.7332109375	1.39227521419525	0.356597930192947	-1	-9.75	0.356597930192947		0				-9.75	10	0		0	0
_3311.001	17.8781484375	1.53389513492584	0.381980746984482	-1	-9.75	0.381980746984482	0	0	0	0	0	-9.75	10	0	0	0	0	0	0	0	0	0	0	0
_3311.001	19.020091796875	1.53353297710419	0.387358278036118	-1	-9.75	0.387358278036118		0				-9.75	10	0		0	0
_3311.001	19.607517578125	1.463507771492	0.384685665369034	-1	-9.75	0.384685665369034		0				-9.75	10	0		0	0
_3311.001	20.211900390625	1.39070558547974	0.380014389753342	-1	-9.75	0.380014389753342		0				-9.75	10	0		0	0
_3311.001	20.775390625	1.31838643550873	0.37403216958046	-1	-9.75	0.37403216958046		0				-9.75	10	0		0	0
_3311.001	21.37678125	1.24956846237183	0.367634534835815	-1	-9.75	0.367634534835815		0				-9.75	10	0		0	0
_3311.001	21.932294921875	1.17664551734924	0.362330883741379	-1	-9.75	0.362330883741379		0				-9.75	10	0		0	0
_3311.001	22.546650390625	1.10348117351532	0.356528669595718	-1	-9.75	0.356528669595718		0				-9.75	10	0		0	0
_3311.001	23.169982421875	1.03442168235779	0.349397093057632	-1	-9.75	0.349397093057632		0				-9.75	10	0		0	0
_3311.001	23.706546875	0.960895001888275	0.344504237174988	-1	-9.75	0.344504237174988		0				-9.75	10	0		0	0
_3311.001	24.438587890625	0.892439186573029	0.336897224187851	-1	-9.75	0.336897224187851		0				-9.75	10	0		0	0
_3311.001	25.02401953125	0.820844233036041	0.329959511756897	-1	-9.75	0.329959511756897		0				-9.75	10	0		0	0
_3311.001	25.623416015625	0.750094354152679	0.321253895759583	-1	-9.75	0.321253895759583		0				-9.75	10	0		0	0
_3311.001	26.22979296875	0.679948210716248	0.312848299741745	-1	-9.75	0.312848299741745		0				-9.75	10	0		0	0
_3311.001	26.887033203125	0.60774952173233	0.302693277597427	-1	-9.75	0.302693277597427		0				-9.75	10	0		0	0
_3311.001	27.463490234375	0.537603259086609	0.294347673654556	-1	-9.75	0.294347673654556		0				-9.75	10	0		0	0
_3311.001	28.083830078125	0.464438706636429	0.282267779111862	-1	-9.75	0.282267779111862		0				-9.75	10	0		0	0
_3311.001	28.672255859375	0.394654631614685	0.270580232143402	-1	-9.75	0.270580232143402		0				-9.75	10	0		0	0
_3311.001	29.318525390625	0.325112015008926	0.252453446388245	-1	-9.75	0.252453446388245		0				-9.75	10	0		0	0
_3311.001	29.89298828125	0.251705884933472	0.237410083413124	-1	-9.75	0.237410083413124		0				-9.75	10	0		0	0
_3311.001	30.512330078125	0.180835157632828	0.223294511437416	-1	-9.75	0.223294511437416		0				-9.75	10	0		0	0
_3311.002	0.18749690246582	0.0459513068199158	0.000152329695993103	-1	-20	0.000152329695993103		0				-20	10	0		0	0
_3311.002	0.938486694335937	0.0494525879621506	0.002169543877244	-1	-20	0.002169543877244		0				-20	10	0		0	0
_3311.002	1.55683190917969	0.0656309276819229	0.00941212382167578	-1	-20	0.00941212382167578		0				-20	10	0		0	0
_3311.002	2.1691923828125	0.0961765870451927	0.0219723787158728	-1	-20	0.0219723787158728		0				-20	10	0		0	0
_3311.002	3.10269384765625	0.123462423682213	0.0442262850701809	-1	-20	0.0442262850701809		0				-20	10	0		0	0
_3311.002	3.68114599609375	0.164994850754738	0.0635443478822708	-1	-20	0.0635443478822708		0				-20	10	0		0	0
_3311.002	4.66551123046875	0.22089459002018	0.0882584899663925	-1	-20	0.0882584899663925		0				-20	10	0		0	0
_3311.002	5.6778017578125	0.286935955286026	0.112455584108829	-1	-20	0.112455584108829		0				-20	10	0		0	0
_3311.002	6.64920166015625	0.358893245458603	0.138448238372803	-1	-20	0.138448238372803		0				-20	10	0		0	0
_3311.002	7.6415458984375	0.442682415246964	0.164833188056946	-1	-20	0.164833188056946		0				-20	10	0		0	0
_3311.002	8.6608173828125	0.538907110691071	0.191633507609367	-1	-20	0.191633507609367		0				-20	10	0		0	0
_3311.002	9.63620703125	0.638150095939636	0.219693914055824	-1	-20	0.219693914055824		0				-20	10	0		0	0
_3311.002	10.7781494140625	0.751881122589111	0.250990033149719	-1	-20	0.250990033149719		0				-20	10	0		0	0
_3311.002	11.797421875	0.869958460330963	0.272347986698151	-1	-20	0.272347986698151		0				-20	10	0		0	0
_3311.002	12.822677734375	1.00155782699585	0.301299065351486	-1	-20	0.301299065351486		0				-20	10	0		0	0
_3311.002	13.85092578125	1.1452305316925	0.328759163618088	-1	-20	0.328759163618088		0				-20	10	0		0	0
_3311.002	14.9898779296875	1.29445683956146	0.359782665967941	-1	-20	0.359782665967941		0				-20	10	0		0	0
_3311.002	15.977234375	1.45720517635345	0.385534763336182	-1	-20	0.385534763336182		0				-20	10	0		0	0
_3311.002	16.977556640625	1.62924993038177	0.413793236017227	-1	-20	0.413793236017227		0				-20	10	0		0	0
_3311.002	18.126482421875	1.80829703807831	0.445458173751831	-1	-20	0.445458173751831		0				-20	10	0		0	0
_3311.002	19.117828125	2.00183200836182	0.472830295562744	-1	-20	0.472830295562744	0	0	0	0	0	-20	10	0	0	0	0	0	0	0	0	0	0	0
_3311.002	20.25777734375	2.00110745429993	0.48029413819313	-1	-20	0.48029413819313		0				-20	10	0		0	0
_3311.002	20.833236328125	1.90657365322113	0.474828958511353	-1	-20	0.474828958511353		0				-20	10	0		0	0
_3311.002	21.441607421875	1.80974578857422	0.469553023576736	-1	-20	0.469553023576736		0				-20	10	0		0	0
_3311.002	22.008091796875	1.71255576610565	0.462703078985214	-1	-20	0.462703078985214		0				-20	10	0		0	0
_3311.002	22.6294296875	1.61657297611237	0.456503957509995	-1	-20	0.456503957509995		0				-20	10	0		0	0
_3311.002	23.214861328125	1.52131450176239	0.446972191333771	-1	-20	0.446972191333771		0				-20	10	0		0	0
_3311.002	23.818248046875	1.42581462860107	0.441216170787811	-1	-20	0.441216170787811		0				-20	10	0		0	0
_3311.002	24.404677734375	1.3283828496933	0.432229071855545	-1	-20	0.432229071855545		0				-20	10	0		0	0
_3311.002	25.148685546875	1.23312437534332	0.424899041652679	-1	-20	0.424899041652679		0				-20	10	0		0	0
_3311.002	25.725142578125	1.13653779029846	0.416267365217209	-1	-20	0.416267365217209		0				-20	10	0		0	0
_3311.002	26.47214453125	1.04212427139282	0.405396938323975	-1	-20	0.405396938323975		0				-20	10	0		0	0
_3311.002	27.010701171875	0.946503400802612	0.39657598733902	-1	-20	0.39657598733902		0				-20	10	0		0	0
_3311.002	27.573197265625	0.849313020706177	0.388442784547806	-1	-20	0.388442784547806		0				-20	10	0		0	0
_3311.002	28.172591796875	0.755261659622192	0.375984489917755	-1	-20	0.375984489917755		0				-20	10	0		0	0
_3311.002	28.749048828125	0.666643261909485	0.365474075078964	-1	-20	0.365474075078964		0				-20	10	0		0	0
_3311.002	29.35841796875	0.564381897449493	0.351261705160141	-1	-20	0.351261705160141		0				-20	10	0		0	0
_3311.002	29.91891796875	0.469002336263657	0.337086260318756	-1	-20	0.337086260318756		0				-20	10	0		0	0
_3311.002	30.458474609375	0.37289834022522	0.322315335273743	-1	-20	0.322315335273743		0				-20	10	0		0	0
_3311.002	31.034931640625	0.278243124485016	0.298626452684402	-1	-20	0.298626452684402		0				-20	10	0		0	0
_3311.002	31.6193671875	0.180931717157364	0.275592982769012	-1	-20	0.275592982769012		0				-20	10	0		0	0
_3311.003	0.170543106079102	0.0405303575098515	0.000101553167041857	-1	-30	0.000101553167041857		0				-30	10	0		0	0
_3311.003	0.889618530273438	0.0477743893861771	0.00550233386456966	-1	-30	0.00550233386456966		0				-30	10	0		0	0
_3311.003	1.49300341796875	0.0658844634890556	0.0127126015722752	-1	-30	0.0127126015722752		0				-30	10	0		0	0
_3311.003	2.32976391601562	0.0948605835437775	0.0322292260825634	-1	-30	0.0322292260825634		0				-30	10	0		0	0
_3311.003	3.19145776367187	0.136634483933449	0.0545338951051235	-1	-30	0.0545338951051235		0				-30	10	0		0	0
_3311.003	4.20374853515625	0.194103762507439	0.0809421464800835	-1	-30	0.0809421464800835		0				-30	10	0		0	0
_3311.003	5.06643896484375	0.260869532823563	0.107101067900658	-1	-30	0.107101067900658		0				-30	10	0		0	0
_3311.003	6.055791015625	0.342606276273727	0.139680758118629	-1	-30	0.139680758118629		0				-30	10	0		0	0
_3311.003	7.042150390625	0.43315652012825	0.166555002331734	-1	-30	0.166555002331734		0				-30	10	0		0	0
_3311.003	8.08535986328125	0.53867769241333	0.197366610169411	-1	-30	0.197366610169411		0				-30	10	0		0	0
_3311.003	9.1225830078125	0.655306339263916	0.231612384319305	-1	-30	0.231612384319305		0				-30	10	0		0	0
_3311.003	10.1358701171875	0.783646047115326	0.263794749975204	-1	-30	0.263794749975204		0				-30	10	0		0	0
_3311.003	11.11923828125	0.922248065471649	0.289219290018082	-1	-30	0.289219290018082		0				-30	10	0		0	0
_3311.003	12.1375126953125	1.07449281215668	0.321581542491913	-1	-30	0.321581542491913		0				-30	10	0		0	0
_3311.003	13.2794560546875	1.24207067489624	0.353523641824722	-1	-30	0.353523641824722		0				-30	10	0		0	0
_3311.003	14.431373046875	1.42715466022491	0.38484713435173	-1	-30	0.38484713435173		0				-30	10	0		0	0
_3311.003	15.5882763671875	1.61223864555359	0.417070657014847	-1	-30	0.417070657014847		0				-30	10	0		0	0
_3311.003	16.743185546875	1.81386280059814	0.451472818851471	-1	-30	0.451472818851471		0				-30	10	0		0	0
_3311.003	17.883134765625	2.02985405921936	0.48358541727066	-1	-30	0.48358541727066		0				-30	10	0		0	0
_3311.003	18.983189453125	2.25743532180786	0.515545606613159	-1	-30	0.515545606613159		0				-30	10	0		0	0
_3311.003	20.116158203125	2.49684834480286	0.547367334365845	-1	-30	0.547367334365845	0	0	0	0	0	-30	10	0	0	0	0	0	0	0	0	0	0	0
_3311.003	21.257103515625	2.49672770500183	0.55630362033844	-1	-30	0.55630362033844		0				-30	10	0		0	0
_3311.003	21.837548828125	2.37647795677185	0.550967693328857	-1	-30	0.550967693328857		0				-30	10	0		0	0
_3311.003	22.5885390625	2.25586581230164	0.544860899448395	-1	-30	0.544860899448395		0				-30	10	0		0	0
_3311.003	23.164	2.1338050365448	0.538384854793549	-1	-30	0.538384854793549		0				-30	10	0		0	0
_3311.003	23.903021484375	2.01367568969727	0.531077980995178	-1	-30	0.531077980995178		0				-30	10	0		0	0
_3311.003	24.49344140625	1.89499533176422	0.521186232566833	-1	-30	0.521186232566833		0				-30	10	0		0	0
_3311.003	25.074884765625	1.77341723442078	0.51331615447998	-1	-30	0.51331615447998		0				-30	10	0		0	0
_3311.003	25.84482421875	1.6529256105423	0.504439890384674	-1	-30	0.504439890384674		0				-30	10	0		0	0
_3311.003	26.429259765625	1.53822922706604	0.495826691389084	-1	-30	0.495826691389084		0				-30	10	0		0	0
_3311.003	27.0166875	1.41278743743896	0.486271858215332	-1	-30	0.486271858215332		0				-30	10	0		0	0
_3311.003	27.746732421875	1.29265797138214	0.476343125104904	-1	-30	0.476343125104904		0				-30	10	0		0	0
_3311.003	28.326181640625	1.17071735858917	0.464849591255188	-1	-30	0.464849591255188		0				-30	10	0		0	0
_3311.003	29.041267578125	1.05058765411377	0.453249931335449	-1	-30	0.453249931335449		0				-30	10	0		0	0
_3311.003	29.6286953125	0.930820167064667	0.441770225763321	-1	-30	0.441770225763321		0				-30	10	0		0	0
_3311.003	30.1921875	0.811414778232574	0.429261207580566	-1	-30	0.429261207580566		0				-30	10	0		0	0
_3311.003	30.949162109375	0.690802037715912	0.412390142679214	-1	-30	0.412390142679214		0				-30	10	0		0	0
_3311.003	31.51863671875	0.5718794465065	0.397725462913513	-1	-30	0.397725462913513		0				-30	10	0		0	0
_3311.003	32.0601875	0.452111721038818	0.379511147737503	-1	-30	0.379511147737503		0				-30	10	0		0	0
_3311.003	32.93185546875	0.330412149429321	0.353657484054565	-1	-30	0.353657484054565		0				-30	10	0		0	0
_3311.003	33.50432421875	0.210402831435204	0.32569894194603	-1	-30	0.32569894194603		0				-30	10	0		0	0
_3311.004	0.170542999267578	0.0414479337632656	0.000286195398075506	-1	-40	0.000286195398075506		0				-40	10	0		0	0
_3311.004	0.853714599609375	0.0471224263310432	0.00300966715440154	-1	-40	0.00300966715440154		0				-40	10	0		0	0
_3311.004	1.45610205078125	0.0721143335103989	0.0106307677924633	-1	-40	0.0106307677924633		0				-40	10	0		0	0
_3311.004	2.31380712890625	0.107730813324451	0.0298427473753691	-1	-40	0.0298427473753691		0				-40	10	0		0	0
_3311.004	3.2941826171875	0.163751289248466	0.0587529614567757	-1	-40	0.0587529614567757		0				-40	10	0		0	0
_3311.004	4.27356103515625	0.225204780697823	0.0881985500454903	-1	-40	0.0881985500454903		0				-40	10	0		0	0
_3311.004	5.27288623046875	0.307665944099426	0.12045519053936	-1	-40	0.12045519053936		0				-40	10	0		0	0
_3311.004	6.28318212890625	0.405098021030426	0.151922404766083	-1	-40	0.151922404766083		0				-40	10	0		0	0
_3311.004	7.27552587890625	0.514603435993195	0.187659293413162	-1	-40	0.187659293413162		0				-40	10	0		0	0
_3311.004	8.2748515625	0.641132235527039	0.219541743397713	-1	-40	0.219541743397713		0				-40	10	0		0	0
_3311.004	9.4038291015625	0.780458748340607	0.258320331573486	-1	-40	0.258320331573486		0				-40	10	0		0	0
_3311.004	10.4181162109375	0.933307290077209	0.285632818937302	-1	-40	0.285632818937302		0				-40	10	0		0	0
_3311.004	11.4912431640625	1.1039035320282	0.321276992559433	-1	-40	0.321276992559433		0				-40	10	0		0	0
_3311.004	12.64016796875	1.29091942310333	0.356528699398041	-1	-40	0.356528699398041		0				-40	10	0		0	0
_3311.004	13.7890927734375	1.48916327953339	0.391115635633469	-1	-40	0.391115635633469		0				-40	10	0		0	0
_3311.004	14.9220595703125	1.70225715637207	0.426034837961197	-1	-40	0.426034837961197		0				-40	10	0		0	0
_3311.004	16.041064453125	1.9330986738205	0.463968098163605	-1	-40	0.463968098163605		0				-40	10	0		0	0
_3311.004	17.17403125	2.17709970474243	0.498060882091522	-1	-40	0.498060882091522		0				-40	10	0		0	0
_3311.004	18.29403515625	2.43679594993591	0.534669280052185	-1	-40	0.534669280052185		0				-40	10	0		0	0
_3311.004	19.411044921875	2.71049690246582	0.572039127349854	-1	-40	0.572039127349854		0				-40	10	0		0	0
_3311.004	20.5340390625	2.99916839599609	0.608651995658875	-1	-40	0.608651995658875	0	0	0	0	0	-40	10	0	0	0	0	0	0	0	0	0	0	0
_3311.004	21.672990234375	2.9984438419342	0.617971360683441	-1	-40	0.617971360683441		0				-40	10	0		0	0
_3311.004	22.25144140625	2.85259914398193	0.612252354621887	-1	-40	0.612252354621887		0				-40	10	0		0	0
_3311.004	23.1719765625	2.70844435691833	0.605573236942291	-1	-40	0.605573236942291		0				-40	10	0		0	0
_3311.004	23.7504296875	2.56259942054749	0.598270952701569	-1	-40	0.598270952701569		0				-40	10	0		0	0
_3311.004	24.341845703125	2.41772031784058	0.590484082698822	-1	-40	0.590484082698822		0				-40	10	0		0	0
_3311.004	25.217501953125	2.27332377433777	0.580809235572815	-1	-40	0.580809235572815		0				-40	10	0		0	0
_3311.004	26.10213671875	2.13327383995056	0.571637570858002	-1	-40	0.571637570858002		0				-40	10	0		0	0
_3311.004	26.669615234375	1.98320281505585	0.563499867916107	-1	-40	0.563499867916107		0				-40	10	0		0	0
_3311.004	27.2530546875	1.83856475353241	0.552329480648041	-1	-40	0.552329480648041		0				-40	10	0		0	0
_3311.004	28.1227265625	1.69223630428314	0.542908549308777	-1	-40	0.542908549308777		0				-40	10	0		0	0
_3311.004	29.001375	1.55001282691956	0.530884265899658	-1	-40	0.530884265899658		0				-40	10	0		0	0
_3311.004	29.5937890625	1.40259754657745	0.520553946495056	-1	-40	0.520553946495056		0				-40	10	0		0	0
_3311.004	30.163265625	1.25868356227875	0.508501946926117	-1	-40	0.508501946926117		0				-40	10	0		0	0
_3311.004	31.027951171875	1.11332070827484	0.493394255638123	-1	-40	0.493394255638123		0				-40	10	0		0	0
_3311.004	31.63233203125	0.967112600803375	0.481226831674576	-1	-40	0.481226831674576		0				-40	10	0		0	0
_3311.004	32.21377734375	0.824767887592316	0.465015918016434	-1	-40	0.465015918016434		0				-40	10	0		0	0
_3311.004	32.802203125	0.682906031608582	0.448121815919876	-1	-40	0.448121815919876		0				-40	10	0		0	0
_3311.004	33.68184765625	0.536456227302551	0.42321914434433	-1	-40	0.42321914434433		0				-40	10	0		0	0
_3311.004	34.25331640625	0.389402657747269	0.401349067687988	-1	-40	0.401349067687988		0				-40	10	0		0	0
_3311.004	34.82578515625	0.246333196759224	0.369882494211197	-1	-40	0.369882494211197		0				-40	10	0		0	0
_3311.005	0.1934833984375	0.0342280492186546	-0.000729336170479655	-1	-49.75	-0.000729336170479655		0				-49.75	10	0		0	0
_3311.005	0.892610473632813	0.0447318963706493	0.00299120089039207	-1	-49.75	0.00299120089039207		0				-49.75	10	0		0	0
_3311.005	1.46507849121094	0.0691201314330101	0.013229594565928	-1	-49.75	0.013229594565928		0				-49.75	10	0		0	0
_3311.005	2.3317587890625	0.114274583756924	0.0344172157347202	-1	-49.75	0.0344172157347202		0				-49.75	10	0		0	0
_3311.005	3.31811840820313	0.174158543348312	0.0673017948865891	-1	-49.75	0.0673017948865891		0				-49.75	10	0		0	0
_3311.005	4.31345458984375	0.253239154815674	0.100804798305035	-1	-49.75	0.100804798305035		0				-49.75	10	0		0	0
_3311.005	5.3267431640625	0.347652941942215	0.135189354419708	-1	-49.75	0.135189354419708		0				-49.75	10	0		0	0
_3311.005	6.3170927734375	0.465489000082016	0.169993847608566	-1	-49.75	0.169993847608566		0				-49.75	10	0		0	0
_3311.005	7.3353671875	0.589120209217072	0.208338677883148	-1	-49.75	0.208338677883148		0				-49.75	10	0		0	0
_3311.005	8.505236328125	0.738105416297913	0.249960690736771	-1	-49.75	0.249960690736771		0				-49.75	10	0		0	0
_3311.005	9.514533203125	0.898077249526978	0.279142647981644	-1	-49.75	0.279142647981644		0				-49.75	10	0		0	0
_3311.005	10.63752734375	1.08147120475769	0.317431718111038	-1	-49.75	0.317431718111038		0				-49.75	10	0		0	0
_3311.005	11.75852734375	1.27923238277435	0.354857534170151	-1	-49.75	0.354857534170151		0				-49.75	10	0		0	0
_3311.005	12.8964814453125	1.49594843387604	0.396008253097534	-1	-49.75	0.396008253097534		0				-49.75	10	0		0	0
_3311.005	13.9975341796875	1.73548293113708	0.433013796806335	-1	-49.75	0.433013796806335		0				-49.75	10	0		0	0
_3311.005	15.104572265625	1.97996711730957	0.471020877361298	-1	-49.75	0.471020877361298		0				-49.75	10	0		0	0
_3311.005	16.2554912109375	2.24799418449402	0.510509610176086	-1	-49.75	0.510509610176086		0				-49.75	10	0		0	0
_3311.005	17.38845703125	2.53268194198608	0.549319684505463	-1	-49.75	0.549319684505463		0				-49.75	10	0		0	0
_3311.005	18.539376953125	2.8392219543457	0.589523673057556	-1	-49.75	0.589523673057556		0				-49.75	10	0		0	0
_3311.005	19.67134765625	3.15578246116638	0.628670513629913	-1	-49.75	0.628670513629913		0				-49.75	10	0		0	0
_3311.005	20.811296875	3.49383282661438	0.665740191936493	-1	-49.75	0.665740191936493		0				-49.75	10	0		0	0
_3311.005	21.94925	3.49479866027832	0.675673484802246	-1	-49.75	0.675673484802246	0	0	0	0	0	-49.75	10	0	0	0	0	0	0	0	0	0	0	0
_3311.005	22.8169296875	3.33072352409363	0.670208334922791	-1	-49.75	0.670208334922791		0				-49.75	10	0		0	0
_3311.005	23.69956640625	3.15469574928284	0.663090705871582	-1	-49.75	0.663090705871582		0				-49.75	10	0		0	0
_3311.005	24.558267578125	2.98651552200317	0.654920697212219	-1	-49.75	0.654920697212219		0				-49.75	10	0		0	0
_3311.005	25.411982421875	2.81664490699768	0.647101521492004	-1	-49.75	0.647101521492004		0				-49.75	10	0		0	0
_3311.005	26.275669921875	2.64689493179321	0.636960566043854	-1	-49.75	0.636960566043854		0				-49.75	10	0		0	0
_3311.005	27.134373046875	2.47654128074646	0.624308586120605	-1	-49.75	0.624308586120605		0				-49.75	10	0		0	0
_3311.005	27.713822265625	2.30618739128113	0.615344643592834	-1	-49.75	0.615344643592834		0				-49.75	10	0		0	0
_3311.005	28.53063671875	2.13631629943848	0.602914214134216	-1	-49.75	0.602914214134216		0				-49.75	10	0		0	0
_3311.005	29.400306640625	1.96765244007111	0.591203808784485	-1	-49.75	0.591203808784485		0				-49.75	10	0		0	0
_3311.005	30.25103125	1.79802262783051	0.578874886035919	-1	-49.75	0.578874886035919		0				-49.75	10	0		0	0
_3311.005	31.09876171875	1.62790977954865	0.56792151927948	-1	-49.75	0.56792151927948		0				-49.75	10	0		0	0
_3311.005	31.939509765625	1.46600663661957	0.555578768253326	-1	-49.75	0.555578768253326		0				-49.75	10	0		0	0
_3311.005	32.8101796875	1.28852880001068	0.540171027183533	-1	-49.75	0.540171027183533		0				-49.75	10	0		0	0
_3311.005	33.3876328125	1.11986446380615	0.526000380516052	-1	-49.75	0.526000380516052		0				-49.75	10	0		0	0
_3311.005	34.23337109375	0.950837731361389	0.507772386074066	-1	-49.75	0.507772386074066		0				-49.75	10	0		0	0
_3311.005	35.0930703125	0.782052397727966	0.487001001834869	-1	-49.75	0.487001001834869		0				-49.75	10	0		0	0
_3311.005	35.9627421875	0.613749861717224	0.464429438114166	-1	-49.75	0.464429438114166		0				-49.75	10	0		0	0
_3311.005	36.83041796875	0.446050882339478	0.437855839729309	-1	-49.75	0.437855839729309		0				-49.75	10	0		0	0
_3311.005	37.6921171875	0.276782244443893	0.402659744024277	-1	-49.75	0.402659744024277		0				-49.75	10	0		0	0
_3311.006	0.164558807373047	0.0359424725174904	-0.000927826622501016	-1	-60	-0.000927826622501016		0				-60	10	0		0	0
_3311.006	0.848727905273438	0.0456011779606342	0.00256190891377628	-1	-60	0.00256190891377628		0				-60	10	0		0	0
_3311.006	1.42917456054688	0.077957846224308	0.014891373924911	-1	-60	0.014891373924911		0				-60	10	0		0	0
_3311.006	2.41353930664062	0.125647708773613	0.0450294837355614	-1	-60	0.0450294837355614		0				-60	10	0		0	0
_3311.006	3.41685424804687	0.194224506616592	0.0806190147995949	-1	-60	0.0806190147995949		0				-60	10	0		0	0
_3311.006	4.411193359375	0.28429189324379	0.114555895328522	-1	-60	0.114555895328522		0				-60	10	0		0	0
_3311.006	5.364640625	0.391503423452377	0.153214812278748	-1	-60	0.153214812278748		0				-60	10	0		0	0
_3311.006	6.35399267578125	0.521050631999969	0.192552134394646	-1	-60	0.192552134394646		0				-60	10	0		0	0
_3311.006	7.4929443359375	0.670156598091125	0.234751209616661	-1	-60	0.234751209616661		0				-60	10	0		0	0
_3311.006	8.4822958984375	0.836768805980682	0.27145716547966	-1	-60	0.27145716547966		0				-60	10	0		0	0
_3311.006	9.4636689453125	1.02571666240692	0.308310747146606	-1	-60	0.308310747146606		0				-60	10	0		0	0
_3311.006	10.6096015625	1.23156690597534	0.349946260452271	-1	-60	0.349946260452271		0				-60	10	0		0	0
_3311.006	11.716638671875	1.45902824401855	0.391734004020691	-1	-60	0.391734004020691		0				-60	10	0		0	0
_3311.006	12.828662109375	1.70580673217773	0.430742859840393	-1	-60	0.430742859840393		0				-60	10	0		0	0
_3311.006	13.94467578125	1.97890472412109	0.472382664680481	-1	-60	0.472382664680481		0				-60	10	0		0	0
_3311.006	15.074650390625	2.26105737686157	0.513343811035156	-1	-60	0.513343811035156		0				-60	10	0		0	0
_3311.006	16.2455166015625	2.57097816467285	0.557268261909485	-1	-60	0.557268261909485		0				-60	10	0		0	0
_3311.006	17.38446875	2.89550733566284	0.596927583217621	-1	-60	0.596927583217621		0				-60	10	0		0	0
_3311.006	18.55234375	3.24237155914307	0.639762461185455	-1	-60	0.639762461185455		0				-60	10	0		0	0
_3311.006	19.663369140625	3.60782814025879	0.68010938167572	-1	-60	0.68010938167572		0				-60	10	0		0	0
_3311.006	20.77040625	3.99779272079468	0.719791531562805	-1	-60	0.719791531562805	0	0	0	0	0	-60	10	0	0	0	0	0	0	0	0	0	0	0
_3311.006	21.900380859375	3.99682688713074	0.73142796754837	-1	-60	0.73142796754837		0				-60	10	0		0	0
_3311.006	22.752103515625	3.80896782875061	0.72447657585144	-1	-60	0.72447657585144		0				-60	10	0		0	0
_3311.006	23.606814453125	3.60819029808044	0.717109739780426	-1	-60	0.717109739780426		0				-60	10	0		0	0
_3311.006	24.467509765625	3.41272497177124	0.70805811882019	-1	-60	0.70805811882019		0				-60	10	0		0	0
_3311.006	25.334189453125	3.22389960289001	0.696624755859375	-1	-60	0.696624755859375		0				-60	10	0		0	0
_3311.006	26.204859375	3.02493262290955	0.68802547454834	-1	-60	0.68802547454834		0				-60	10	0		0	0
_3311.006	27.07353515625	2.82970809936523	0.678156912326813	-1	-60	0.678156912326813		0				-60	10	0		0	0
_3311.006	27.9471953125	2.63713979721069	0.668468296527863	-1	-60	0.668468296527863		0				-60	10	0		0	0
_3311.006	28.816869140625	2.44276022911072	0.655350089073181	-1	-60	0.655350089073181		0				-60	10	0		0	0
_3311.006	29.66659375	2.24693155288696	0.643722832202911	-1	-60	0.643722832202911		0				-60	10	0		0	0
_3311.006	30.50335546875	2.05279326438904	0.631352424621582	-1	-60	0.631352424621582		0				-60	10	0		0	0
_3311.006	31.34609765625	1.86094868183136	0.615857064723969	-1	-60	0.615857064723969		0				-60	10	0		0	0
_3311.006	32.164908203125	1.66499900817871	0.601963460445404	-1	-60	0.601963460445404		0				-60	10	0		0	0
_3311.006	33.0146328125	1.47303330898285	0.586708068847656	-1	-60	0.586708068847656		0				-60	10	0		0	0
_3311.006	33.87832421875	1.27696263790131	0.569440245628357	-1	-60	0.569440245628357		0				-60	10	0		0	0
_3311.006	34.73004296875	1.08306491374969	0.550418317317963	-1	-60	0.550418317317963		0				-60	10	0		0	0
_3311.006	35.59373046875	0.889891505241394	0.530131697654724	-1	-60	0.530131697654724		0				-60	10	0		0	0
_3311.006	36.44345703125	0.698046028614044	0.505829215049744	-1	-60	0.505829215049744		0				-60	10	0		0	0
_3311.006	37.2941796875	0.504389345645905	0.475359886884689	-1	-60	0.475359886884689		0				-60	10	0		0	0
_3311.006	38.1458984375	0.310491114854813	0.437518984079361	-1	-60	0.437518984079361		0				-60	10	0		0	0
_3311.007	0.164560195922852	0.0436694398522377	0.00245573977008462	-1	-70	0.00245573977008462		0				-70	10	0		0	0
_3311.007	0.850723327636719	0.0570708960294724	0.0064763193950057	-1	-70	0.0064763193950057		0				-70	10	0		0	0
_3311.007	1.41820397949219	0.089548297226429	0.0226140152662992	-1	-70	0.0226140152662992		0				-70	10	0		0	0
_3311.007	2.4195244140625	0.145689517259598	0.055517103523016	-1	-70	0.055517103523016		0				-70	10	0		0	0
_3311.007	3.4308173828125	0.223442077636719	0.0892371088266373	-1	-70	0.0892371088266373		0				-70	10	0		0	0
_3311.007	4.42515625	0.324013292789459	0.127822265028954	-1	-70	0.127822265028954		0				-70	10	0		0	0
_3311.007	5.42049169921875	0.446195781230927	0.168618336319923	-1	-70	0.168618336319923		0				-70	10	0		0	0
_3311.007	6.54847265625	0.591317594051361	0.20940962433815	-1	-70	0.20940962433815		0				-70	10	0		0	0
_3311.007	7.67545556640625	0.759740889072418	0.253902763128281	-1	-70	0.253902763128281		0				-70	10	0		0	0
_3311.007	8.8313623046875	0.947239935398102	0.29305973649025	-1	-70	0.29305973649025		0				-70	10	0		0	0
_3311.007	9.977294921875	1.15816104412079	0.333601355552673	-1	-70	0.333601355552673		0				-70	10	0		0	0
_3311.007	11.123228515625	1.39805805683136	0.376256912946701	-1	-70	0.376256912946701		0				-70	10	0		0	0
_3311.007	12.27514453125	1.64821708202362	0.420878738164902	-1	-70	0.420878738164902		0				-70	10	0		0	0
_3311.007	13.4350400390625	1.92807614803314	0.463977158069611	-1	-70	0.463977158069611		0				-70	10	0		0	0
_3311.007	14.5759853515625	2.22870111465454	0.507297039031982	-1	-70	0.507297039031982		0				-70	10	0		0	0
_3311.007	15.7179296875	2.55262684822083	0.549864411354065	-1	-70	0.549864411354065		0				-70	10	0		0	0
_3311.007	16.824966796875	2.90009522438049	0.595095098018646	-1	-70	0.595095098018646		0				-70	10	0		0	0
_3311.007	17.997826171875	3.27279615402222	0.639305531978607	-1	-70	0.639305531978607		0				-70	10	0		0	0
_3311.007	19.136779296875	3.65515518188477	0.680077075958252	-1	-70	0.680077075958252		0				-70	10	0		0	0
_3311.007	20.28769921875	4.06721353530884	0.724144220352173	-1	-70	0.724144220352173		0				-70	10	0		0	0
_3311.007	21.404708984375	4.50184869766235	0.766295790672302	-1	-70	0.766295790672302	0	0	0	0	0	-70	10	0	0	0	0	0	0	0	0	0	0	0
_3311.007	22.5366796875	4.5000376701355	0.778896927833557	-1	-70	0.778896927833557		0				-70	10	0		0	0
_3311.007	23.396376953125	4.28622150421143	0.773117959499359	-1	-70	0.773117959499359		0				-70	10	0		0	0
_3311.007	24.25108984375	4.06600666046143	0.764154076576233	-1	-70	0.764154076576233		0				-70	10	0		0	0
_3311.007	25.112783203125	3.84880948066711	0.754520893096924	-1	-70	0.754520893096924		0				-70	10	0		0	0
_3311.007	25.966498046875	3.62883567810059	0.744426131248474	-1	-70	0.744426131248474		0				-70	10	0		0	0
_3311.007	26.838166015625	3.4117591381073	0.733869731426239	-1	-70	0.733869731426239		0				-70	10	0		0	0
_3311.007	27.686892578125	3.19432020187378	0.722233295440674	-1	-70	0.722233295440674		0				-70	10	0		0	0
_3311.007	28.562548828125	2.97482872009277	0.709941387176514	-1	-70	0.709941387176514		0				-70	10	0		0	0
_3311.007	29.428232421875	2.75485396385193	0.697931051254272	-1	-70	0.697931051254272		0				-70	10	0		0	0
_3311.007	30.278955078125	2.53632807731628	0.684102058410645	-1	-70	0.684102058410645		0				-70	10	0		0	0
_3311.007	31.134666015625	2.31756043434143	0.67119163274765	-1	-70	0.67119163274765		0				-70	10	0		0	0
_3311.007	31.994365234375	2.10048270225525	0.655820906162262	-1	-70	0.655820906162262		0				-70	10	0		0	0
_3311.007	32.8510703125	1.88219773769379	0.641691863536835	-1	-70	0.641691863536835		0				-70	10	0		0	0
_3311.007	33.69381640625	1.6621013879776	0.622933149337769	-1	-70	0.622933149337769		0				-70	10	0		0	0
_3311.007	34.53157421875	1.44309151172638	0.605226814746857	-1	-70	0.605226814746857		0				-70	10	0		0	0
_3311.007	35.3962578125	1.22444367408752	0.587308168411255	-1	-70	0.587308168411255		0				-70	10	0		0	0
_3311.007	36.21905859375	1.00458824634552	0.564972102642059	-1	-70	0.564972102642059		0				-70	10	0		0	0
_3311.007	37.07676171875	0.791010856628418	0.539187967777252	-1	-70	0.539187967777252		0				-70	10	0		0	0
_3311.007	37.938453125	0.571517288684845	0.508714139461517	-1	-70	0.508714139461517		0				-70	10	0		0	0
_3311.007	38.81610546875	0.352144241333008	0.468805372714996	-1	-70	0.468805372714996		0				-70	10	0		0	0
_3311.008	0.173535202026367	0.0422327034175396	-0.00024003472935874	-1	-79.75	-0.00024003472935874		0				-79.75	10	0		0	0
_3311.008	0.872664123535156	0.0556341633200645	0.00450526596978307	-1	-79.75	0.00450526596978307		0				-79.75	10	0		0	0
_3311.008	1.73435754394531	0.0923372507095337	0.0287995059043169	-1	-79.75	0.0287995059043169		0				-79.75	10	0		0	0
_3311.008	2.73468041992188	0.155601769685745	0.061559472233057	-1	-79.75	0.061559472233057		0				-79.75	10	0		0	0
_3311.008	3.696107421875	0.243375211954117	0.0965119376778603	-1	-79.75	0.0965119376778603		0				-79.75	10	0		0	0
_3311.008	4.66351806640625	0.353846579790115	0.137566611170769	-1	-79.75	0.137566611170769		0				-79.75	10	0		0	0
_3311.008	5.66383984375	0.491724401712418	0.178422644734383	-1	-79.75	0.178422644734383		0				-79.75	10	0		0	0
_3311.008	6.81874951171875	0.651817142963409	0.223982185125351	-1	-79.75	0.223982185125351		0				-79.75	10	0		0	0
_3311.008	7.7961328125	0.834969878196716	0.266730427742004	-1	-79.75	0.266730427742004		0				-79.75	10	0		0	0
_3311.008	8.9430634765625	1.04564964771271	0.310600221157074	-1	-79.75	0.310600221157074		0				-79.75	10	0		0	0
_3311.008	10.0790224609375	1.28132104873657	0.354876041412354	-1	-79.75	0.354876041412354		0				-79.75	10	0		0	0
_3311.008	11.1671103515625	1.54838287830353	0.400434941053391	-1	-79.75	0.400434941053391		0				-79.75	10	0		0	0
_3311.008	12.26616796875	1.82812130451202	0.446326047182083	-1	-79.75	0.446326047182083		0				-79.75	10	0		0	0
_3311.008	13.4041220703125	2.13816356658936	0.490933805704117	-1	-79.75	0.490933805704117		0				-79.75	10	0		0	0
_3311.008	14.5390859375	2.46897125244141	0.537447810173035	-1	-79.75	0.537447810173035		0				-79.75	10	0		0	0
_3311.008	15.6261748046875	2.83442878723145	0.582733809947968	-1	-79.75	0.582733809947968		0				-79.75	10	0		0	0
_3311.008	16.772107421875	3.21582269668579	0.63257098197937	-1	-79.75	0.63257098197937		0				-79.75	10	0		0	0
_3311.008	17.878146484375	3.62667441368103	0.675539672374725	-1	-79.75	0.675539672374725		0				-79.75	10	0		0	0
_3311.008	19.01510546875	4.0611891746521	0.722007095813751	-1	-79.75	0.722007095813751		0				-79.75	10	0		0	0
_3311.008	20.1600390625	4.51864242553711	0.76900988817215	-1	-79.75	0.76900988817215		0				-79.75	10	0		0	0
_3311.008	21.2930078125	5.00277614593506	0.814032375812531	-1	-79.75	0.814032375812531	0	0	0	0	0	-79.75	10	0	0	0	0	0	0	0	0	0	0	0
_3311.008	22.431958984375	5.00265550613403	0.825221061706543	-1	-79.75	0.825221061706543		0				-79.75	10	0		0	0
_3311.008	23.3006328125	4.75926065444946	0.82000058889389	-1	-79.75	0.82000058889389		0				-79.75	10	0		0	0
_3311.008	24.16033203125	4.51598596572876	0.809079647064209	-1	-79.75	0.809079647064209		0				-79.75	10	0		0	0
_3311.008	25.01604296875	4.27355670928955	0.800581932067871	-1	-79.75	0.800581932067871		0				-79.75	10	0		0	0
_3311.008	25.850806640625	4.03064393997192	0.789734780788422	-1	-79.75	0.789734780788422		0				-79.75	10	0		0	0
_3311.008	26.813232421875	3.79304337501526	0.77956622838974	-1	-79.75	0.77956622838974		0				-79.75	10	0		0	0
_3311.008	27.65896875	3.54457664489746	0.7673020362854	-1	-79.75	0.7673020362854		0				-79.75	10	0		0	0
_3311.008	28.511685546875	3.30625104904175	0.755070149898529	-1	-79.75	0.755070149898529		0				-79.75	10	0		0	0
_3311.008	29.3663984375	3.05705952644348	0.743802964687347	-1	-79.75	0.743802964687347		0				-79.75	10	0		0	0
_3311.008	30.232080078125	2.81571531295776	0.729484736919403	-1	-79.75	0.729484736919403		0				-79.75	10	0		0	0
_3311.008	31.08679296875	2.57268047332764	0.714451014995575	-1	-79.75	0.714451014995575		0				-79.75	10	0		0	0
_3311.008	31.941505859375	2.33133602142334	0.699048042297363	-1	-79.75	0.699048042297363		0				-79.75	10	0		0	0
_3311.008	32.79422265625	2.08624839782715	0.68313729763031	-1	-79.75	0.68313729763031		0				-79.75	10	0		0	0
_3311.008	33.65192578125	1.84236788749695	0.663136959075928	-1	-79.75	0.663136959075928		0				-79.75	10	0		0	0
_3311.008	34.50564453125	1.59933221340179	0.643681287765503	-1	-79.75	0.643681287765503		0				-79.75	10	0		0	0
_3311.008	35.358359375	1.35726225376129	0.623607039451599	-1	-79.75	0.623607039451599		0				-79.75	10	0		0	0
_3311.008	36.2310234375	1.11193227767944	0.600574016571045	-1	-79.75	0.600574016571045		0				-79.75	10	0		0	0
_3311.008	37.08773046875	0.870103299617767	0.574346840381622	-1	-79.75	0.574346840381622		0				-79.75	10	0		0	0
_3311.008	37.92648828125	0.635397374629974	0.542728304862976	-1	-79.75	0.542728304862976		0				-79.75	10	0		0	0
_3311.008	38.75426953125	0.385358065366745	0.501541018486023	-1	-79.75	0.501541018486023		0				-79.75	10	0		0	0
_3311.009	0.180518005371094	0.0381881222128868	7.38568342057988E-05	-1	-90	7.38568342057988E-05		0				-90	10	0		0	0
_3311.009	0.913554870605469	0.0579884722828865	0.00500841531902552	-1	-90	0.00500841531902552		0				-90	10	0		0	0
_3311.009	1.47904125976563	0.0937256887555122	0.0272392835468054	-1	-90	0.0272392835468054		0				-90	10	0		0	0
_3311.009	2.469390625	0.162061020731926	0.0661570280790329	-1	-90	0.0661570280790329		0				-90	10	0		0	0
_3311.009	3.47669580078125	0.257199227809906	0.105739317834377	-1	-90	0.105739317834377		0				-90	10	0		0	0
_3311.009	4.5019501953125	0.379261016845703	0.150394424796104	-1	-90	0.150394424796104		0				-90	10	0		0	0
_3311.009	5.626939453125	0.530902504920959	0.194680064916611	-1	-90	0.194680064916611		0				-90	10	0		0	0
_3311.009	6.75890966796875	0.707777142524719	0.244749322533607	-1	-90	0.244749322533607		0				-90	10	0		0	0
_3311.009	7.772197265625	0.910247206687927	0.28661584854126	-1	-90	0.28661584854126		0				-90	10	0		0	0
_3311.009	8.9181298828125	1.142538189888	0.330356329679489	-1	-90	0.330356329679489		0				-90	10	0		0	0
_3311.009	10.05109765625	1.4029598236084	0.378426343202591	-1	-90	0.378426343202591		0				-90	10	0		0	0
_3311.009	11.193041015625	1.68982172012329	0.427553236484528	-1	-90	0.427553236484528		0				-90	10	0		0	0
_3311.009	12.3509423828125	2.00239944458008	0.473965853452682	-1	-90	0.473965853452682		0				-90	10	0		0	0
_3311.009	13.482912109375	2.34467697143555	0.5212322473526	-1	-90	0.5212322473526		0				-90	10	0		0	0
_3311.009	14.610892578125	2.71460175514221	0.571591138839722	-1	-90	0.571591138839722		0				-90	10	0		0	0
_3311.009	15.720921875	3.10963845252991	0.620763659477234	-1	-90	0.620763659477234		0				-90	10	0		0	0
_3311.009	16.8329453125	3.53389167785645	0.668523609638214	-1	-90	0.668523609638214		0				-90	10	0		0	0
_3311.009	17.974888671875	3.98301529884338	0.715014100074768	-1	-90	0.715014100074768		0				-90	10	0		0	0
_3311.009	19.08791015625	4.46002721786499	0.76356315612793	-1	-90	0.76356315612793		0				-90	10	0		0	0
_3311.009	20.207912109375	4.96384048461914	0.811502873897552	-1	-90	0.811502873897552		0				-90	10	0		0	0
_3311.009	21.342875	5.49614524841309	0.860854923725128	-1	-90	0.860854923725128		0				-90	10	0		0	0
_3311.009	22.475841796875	5.4984393119812	0.870912730693817	-1	-90	0.870912730693817	0	0	0	0	0	-90	10	0	0	0	0	0	0	0	0	0	0	0
_3311.009	23.49212109375	5.22993278503418	0.866416990756989	-1	-90	0.866416990756989		0				-90	10	0		0	0
_3311.009	24.483466796875	4.95695877075195	0.856132984161377	-1	-90	0.856132984161377		0				-90	10	0		0	0
_3311.009	25.451876953125	4.6953330039978	0.847727656364441	-1	-90	0.847727656364441		0				-90	10	0		0	0
_3311.009	26.3135703125	4.42899894714355	0.83595734834671	-1	-90	0.83595734834671		0				-90	10	0		0	0
_3311.009	27.162298828125	4.16121578216553	0.824690222740173	-1	-90	0.824690222740173		0				-90	10	0		0	0
_3311.009	28.020001953125	3.89512228965759	0.811862885951996	-1	-90	0.811862885951996		0				-90	10	0		0	0
_3311.009	28.892666015625	3.62456154823303	0.80010187625885	-1	-90	0.80010187625885		0				-90	10	0		0	0
_3311.009	29.762337890625	3.35472512245178	0.786342144012451	-1	-90	0.786342144012451		0				-90	10	0		0	0
_3311.009	30.615056640625	3.08935546875	0.772125482559204	-1	-90	0.772125482559204		0				-90	10	0		0	0
_3311.009	31.440845703125	2.82483053207397	0.758711934089661	-1	-90	0.758711934089661		0				-90	10	0		0	0
_3311.009	32.290572265625	2.55559682846069	0.741762697696686	-1	-90	0.741762697696686		0				-90	10	0		0	0
_3311.009	33.14129296875	2.28575921058655	0.723807215690613	-1	-90	0.723807215690613		0				-90	10	0		0	0
_3311.009	34.0219375	2.01869821548462	0.704790055751801	-1	-90	0.704790055751801		0				-90	10	0		0	0
_3311.009	34.892609375	1.75211989879608	0.685662150382996	-1	-90	0.685662150382996		0				-90	10	0		0	0
_3311.009	35.77325	1.48324739933014	0.659047305583954	-1	-90	0.659047305583954		0				-90	10	0		0	0
_3311.009	36.63294921875	1.21642696857452	0.634001851081848	-1	-90	0.634001851081848		0				-90	10	0		0	0
_3311.009	37.5046171875	0.948278188705444	0.606274545192719	-1	-90	0.606274545192719		0				-90	10	0		0	0
_3311.009	38.482	0.684113383293152	0.570792615413666	-1	-90	0.570792615413666		0				-90	10	0		0	0
_3311.009	39.3666328125	0.415239661931992	0.526545107364655	-1	-90	0.526545107364655		0				-90	10	0		0	0
_3311.010	0.162565307617187	0.0406873114407063	0.000304659450193867	-1	-100	0.000304659450193867		0				-100	10	0		0	0
_3311.010	0.866681030273437	0.0569863803684711	0.00557157350704074	-1	-100	0.00557157350704074		0				-100	10	0		0	0
_3311.010	1.43715405273437	0.0956212058663368	0.0281901899725199	-1	-100	0.0281901899725199		0				-100	10	0		0	0
_3311.010	2.43049560546875	0.175667718052864	0.0681603848934174	-1	-100	0.0681603848934174		0				-100	10	0		0	0
_3311.010	3.40289208984375	0.278653621673584	0.109787560999393	-1	-100	0.109787560999393		0				-100	10	0		0	0
_3311.010	4.5189052734375	0.418946176767349	0.155942842364311	-1	-100	0.155942842364311		0				-100	10	0		0	0
_3311.010	5.623947265625	0.580004811286926	0.204392075538635	-1	-100	0.204392075538635		0				-100	10	0		0	0
_3311.010	6.730984375	0.77148824930191	0.255352169275284	-1	-100	0.255352169275284		0				-100	10	0		0	0
_3311.010	7.87093310546875	0.994241416454315	0.298977345228195	-1	-100	0.298977345228195		0				-100	10	0		0	0
_3311.010	8.9869453125	1.24802279472351	0.348127603530884	-1	-100	0.348127603530884		0				-100	10	0		0	0
_3311.010	10.0471083984375	1.52981412410736	0.399368673563004	-1	-100	0.399368673563004		0				-100	10	0		0	0
_3311.010	11.1720966796875	1.84275424480438	0.448232412338257	-1	-100	0.448232412338257		0				-100	10	0		0	0
_3311.010	12.31304296875	2.1853940486908	0.496906727552414	-1	-100	0.496906727552414		0				-100	10	0		0	0
_3311.010	13.4529921875	2.55906200408936	0.547787308692932	-1	-100	0.547787308692932		0				-100	10	0		0	0
_3311.010	14.571	2.96194648742676	0.598787724971771	-1	-100	0.598787724971771		0				-100	10	0		0	0
_3311.010	15.6880107421875	3.39585852622986	0.649958789348602	-1	-100	0.649958789348602		0				-100	10	0		0	0
_3311.010	16.820978515625	3.85802125930786	0.700035810470581	-1	-100	0.700035810470581		0				-100	10	0		0	0
_3311.010	17.9569375	4.35253953933716	0.749632716178894	-1	-100	0.749632716178894		0				-100	10	0		0	0
_3311.010	19.0918984375	4.86927127838135	0.80041116476059	-1	-100	0.80041116476059		0				-100	10	0		0	0
_3311.010	20.2308515625	5.4194450378418	0.852477312088013	-1	-100	0.852477312088013		0				-100	10	0		0	0
_3311.010	21.3628203125	6.00028324127197	0.903357207775116	-1	-100	0.903357207775116	0	0	0	0	0	-100	10	0	0	0	0	0	0	0	0	0	0	0
_3311.010	22.493794921875	5.99992084503174	0.913378059864044	-1	-100	0.913378059864044		0				-100	10	0		0	0
_3311.010	23.484142578125	5.70944166183472	0.908596098423004	-1	-100	0.908596098423004		0				-100	10	0		0	0
_3311.010	24.422630859375	5.41666793823242	0.899212181568146	-1	-100	0.899212181568146		0				-100	10	0		0	0
_3311.010	25.419962890625	5.12461853027344	0.887986600399017	-1	-100	0.887986600399017		0				-100	10	0		0	0
_3311.010	26.40233203125	4.83136177062988	0.875510156154633	-1	-100	0.875510156154633		0				-100	10	0		0	0
_3311.010	27.28397265625	4.53931140899658	0.86453378200531	-1	-100	0.86453378200531		0				-100	10	0		0	0
_3311.010	28.261357421875	4.24871015548706	0.851983428001404	-1	-100	0.851983428001404		0				-100	10	0		0	0
_3311.010	29.27165234375	3.95895338058472	0.839031517505646	-1	-100	0.839031517505646		0				-100	10	0		0	0
_3311.010	30.1313515625	3.66521215438843	0.824777960777283	-1	-100	0.824777960777283		0				-100	10	0		0	0
_3311.010	31.128681640625	3.37400603294373	0.809947431087494	-1	-100	0.809947431087494		0				-100	10	0		0	0
[truncated: 1,896 more rows]
