# Supplementary material for: Nanoindentation Analysis of SU-8 Coated Wafers at Different Baking Phases
Source: Polymers (Basel). 2025 Dec 18;17(24):3337. doi: 10.3390/polym17243337 (PMC12736521; doi:10.3390/polym17243337)
Supplement: Supplementary file 1 [file polymers-17-03337-s001.zip › supplementary/pre measurements with variable loadings/Su8_vhigh.txt]

Imprint name	Time [s]	Force [mN]	Raw penetration depth [µm]	Lateral force [mN]	Lateral distance [µm]	Penetration depth [µm]	Contact depth [µm]	Indentation strain	Unloading stiffness [mN/µm]	Combined modulus [GPa]	Hardness [GPa]	X Position [µm]	Y Position [µm]	Friction	Elastic modulus [GPa]	Plastic work [nJ]	Elastic work [nJ]	Elastic modulus 1 [GPa]	Elastic modulus 2 [GPa]	Viscosity1 [GPa*s]	Viscosity2 [GPa*s]	Corrected depth [µm]	Vickers hardness [HV]	Martens hardness [GPa]
_3301.000	0.165556503295898	0.0553978234529495	-0.000267731054918841	-1	0	-0.000267731054918841		0				0	20	0		0	0
_3301.000	0.842743591308594	0.115108050405979	0.0246866159141064	-1	0	0.0246866159141064		0				0	20	0		0	0
_3301.000	2.27890161132812	0.465629160404205	0.160618841648102	-1	0	0.160618841648102		0				0	20	0		0	0
_3301.000	3.66917846679687	0.965425729751587	0.288873076438904	-1	0	0.288873076438904		0				0	20	0		0	0
_3301.000	5.07740966796875	1.67089056968689	0.423929810523987	-1	0	0.423929810523987		0				0	20	0		0	0
_3301.000	6.33703955078125	2.57538914680481	0.558223724365234	-1	0	0.558223724365234		0				0	20	0		0	0
_3301.000	7.57871435546875	3.67781519889832	0.690896511077881	-1	0	0.690896511077881		0				0	20	0		0	0
_3301.000	8.849314453125	4.97042846679688	0.822322368621826	-1	0	0.822322368621826		0				0	20	0		0	0
_3301.000	10.1248994140625	6.47755527496338	0.952233731746674	-1	0	0.952233731746674		0				0	20	0		0	0
_3301.000	11.3785439453125	8.21688652038574	1.08528828620911	-1	0	1.08528828620911		0				0	20	0		0	0
_3301.000	12.5164990234375	10.0590496063232	1.20413064956665	-1	0	1.20413064956665		0				0	20	0		0	0
_3301.000	13.8090380859375	12.161060333252	1.33953475952148	-1	0	1.33953475952148		0				0	20	0		0	0
_3301.000	14.923056640625	14.4676313400269	1.46424901485443	-1	0	1.46424901485443		0				0	20	0		0	0
_3301.000	16.0290966796875	16.9588565826416	1.59276270866394	-1	0	1.59276270866394		0				0	20	0		0	0
_3301.000	18.31398046875	19.640266418457	1.75016331672668	-1	0	1.75016331672668		0				0	20	0		0	0
_3301.000	20.23483984375	22.5826282501221	1.86879634857178	-1	0	1.86879634857178		0				0	20	0		0	0
_3301.000	21.455572265625	25.6488265991211	1.97342109680176	-1	0	1.97342109680176		0				0	20	0		0	0
_3301.000	23.79830078125	28.9140529632568	2.13247418403625	-1	0	2.13247418403625		0				0	20	0		0	0
_3301.000	25.99043359375	32.405948638916	2.25144362449646	-1	0	2.25144362449646		0				0	20	0		0	0
_3301.000	28.297259765625	36.0990829467773	2.37829542160034	-1	0	2.37829542160034		0				0	20	0		0	0
_3301.000	30.508341796875	39.9912452697754	2.49960160255432	-1	0	2.49960160255432	0	0	0	0	0	0	20	0	0	0	0	0	0	0	0	0	0	0
_3301.000	31.645298828125	39.9724464416504	2.5203971862793	-1	0	2.5203971862793		0				0	20	0		0	0
_3301.000	32.89096484375	37.9633407592773	2.50341415405273	-1	0	2.50341415405273		0				0	20	0		0	0
_3301.000	34.02592578125	35.9575500488281	2.4801926612854	-1	0	2.4801926612854		0				0	20	0		0	0
_3301.000	35.1429375	33.9606056213379	2.45558476448059	-1	0	2.45558476448059		0				0	20	0		0	0
_3301.000	36.28487890625	31.9581279754639	2.43167018890381	-1	0	2.43167018890381		0				0	20	0		0	0
_3301.000	37.41784765625	29.9932460784912	2.40602254867554	-1	0	2.40602254867554		0				0	20	0		0	0
_3301.000	37.9703671875	28.2351341247559	2.3793351650238	-1	0	2.3793351650238		0				0	20	0		0	0
_3301.000	39.11031640625	25.9739112854004	2.33982396125793	-1	0	2.33982396125793		0				0	20	0		0	0
_3301.000	40.21137109375	23.9736404418945	2.31382989883423	-1	0	2.31382989883423		0				0	20	0		0	0
_3301.000	40.78184375	22.1712951660156	2.28402304649353	-1	0	2.28402304649353		0				0	20	0		0	0
_3301.000	41.8878828125	19.965353012085	2.24416542053223	-1	0	2.24416542053223		0				0	20	0		0	0
_3301.000	42.4603515625	18.1906471252441	2.21262574195862	-1	0	2.21262574195862		0				0	20	0		0	0
_3301.000	43.577359375	15.9835968017578	2.16608810424805	-1	0	2.16608810424805		0				0	20	0		0	0
_3301.000	44.73825390625	14.0386047363281	2.11749505996704	-1	0	2.11749505996704		0				0	20	0		0	0
_3301.000	45.31171875	12.2207708358765	2.07878994941711	-1	0	2.07878994941711		0				0	20	0		0	0
_3301.000	46.44867578125	9.99160003662109	2.00804996490479	-1	0	2.00804996490479		0				0	20	0		0	0
_3301.000	47.6035859375	8.00458431243896	1.93910157680511	-1	0	1.93910157680511		0				0	20	0		0	0
_3301.000	48.16508203125	6.25972414016724	1.88683080673218	-1	0	1.88683080673218		0				0	20	0		0	0
_3301.000	49.3010390625	4.03828763961792	1.7629816532135	-1	0	1.7629816532135		0				0	20	0		0	0
_3301.000	50.5866015625	2.05016088485718	1.6116738319397	-1	0	1.6116738319397		0				0	20	0		0	0
_3301.001	0.161567993164063	0.128708705306053	0.00123248586896807	-1	-20	0.00123248586896807		0				-20	20	0		0	0
_3301.001	0.855709594726562	0.233754470944405	0.0256421342492104	-1	-20	0.0256421342492104		0				-20	20	0		0	0
_3301.001	2.24898046875	0.719176411628723	0.181690752506256	-1	-20	0.181690752506256		0				-20	20	0		0	0
_3301.001	3.62928588867188	1.48545730113983	0.33411830663681	-1	-20	0.33411830663681		0				-20	20	0		0	0
_3301.001	4.8948984375	2.54697155952454	0.495997399091721	-1	-20	0.495997399091721		0				-20	20	0		0	0
_3301.001	6.1585166015625	3.89929556846619	0.654939293861389	-1	-20	0.654939293861389		0				-20	20	0		0	0
_3301.001	7.39321142578125	5.54353475570679	0.813303053379059	-1	-20	0.813303053379059		0				-20	20	0		0	0
_3301.001	8.638876953125	7.50512075424194	0.974154055118561	-1	-20	0.974154055118561		0				-20	20	0		0	0
_3301.001	9.8825498046875	9.7387170791626	1.1239823102951	-1	-20	1.1239823102951		0				-20	20	0		0	0
_3301.001	11.0992919921875	12.2896585464478	1.28022646903992	-1	-20	1.28022646903992		0				-20	20	0		0	0
_3301.001	13.14481640625	15.1225595474243	1.45994246006012	-1	-20	1.45994246006012		0				-20	20	0		0	0
_3301.001	14.413421875	18.2916011810303	1.59024250507355	-1	-20	1.59024250507355		0				-20	20	0		0	0
_3301.001	16.4998359375	21.723804473877	1.77103173732758	-1	-20	1.77103173732758		0				-20	20	0		0	0
_3301.001	17.757470703125	25.4821929931641	1.90270495414734	-1	-20	1.90270495414734		0				-20	20	0		0	0
_3301.001	20.26875	29.5059509277344	2.09336733818054	-1	-20	2.09336733818054		0				-20	20	0		0	0
_3301.001	22.61546875	33.8625259399414	2.2365403175354	-1	-20	2.2365403175354		0				-20	20	0		0	0
_3301.001	24.985126953125	38.5065841674805	2.38903975486755	-1	-20	2.38903975486755		0				-20	20	0		0	0
_3301.001	27.489421875	43.4425468444824	2.54604482650757	-1	-20	2.54604482650757		0				-20	20	0		0	0
_3301.001	28.742068359375	48.7367515563965	2.66180562973022	-1	-20	2.66180562973022		0				-20	20	0		0	0
_3301.001	29.97776171875	54.3217506408691	2.80667996406555	-1	-20	2.80667996406555		0				-20	20	0		0	0
_3301.001	33.1193515625	60.0681762695313	3.02156543731689	-1	-20	3.02156543731689	0	0	0	0	0	-20	20	0	0	0	0	0	0	0	0	0	0	0
_3301.001	34.25730859375	60.0593299865723	3.03820180892944	-1	-20	3.03820180892944		0				-20	20	0		0	0
_3301.001	35.498984375	57.0451393127441	3.01879286766052	-1	-20	3.01879286766052		0				-20	20	0		0	0
_3301.001	36.78753515625	54.0353698730469	2.9959180355072	-1	-20	2.9959180355072		0				-20	20	0		0	0
_3301.001	38.03918359375	51.0355491638184	2.98621344566345	-1	-20	2.98621344566345		0				-20	20	0		0	0
_3301.001	39.27487890625	48.0312995910645	2.94150328636169	-1	-20	2.94150328636169		0				-20	20	0		0	0
_3301.001	40.51256640625	45.0381050109863	2.91100358963013	-1	-20	2.91100358963013		0				-20	20	0		0	0
_3301.001	41.76421484375	42.0327453613281	2.87391829490662	-1	-20	2.87391829490662		0				-20	20	0		0	0
_3301.001	43.01586328125	39.0594482421875	2.83856630325317	-1	-20	2.83856630325317		0				-20	20	0		0	0
_3301.001	44.30741015625	36.0596084594727	2.79974818229675	-1	-20	2.79974818229675		0				-20	20	0		0	0
_3301.001	45.56803515625	33.0442886352539	2.75919723510742	-1	-20	2.75919723510742		0				-20	20	0		0	0
_3301.001	49.3888046875	30.066556930542	2.70928835868835	-1	-20	2.70928835868835		0				-20	20	0		0	0
_3301.001	50.61153515625	27.1297340393066	2.67116355895996	-1	-20	2.67116355895996		0				-20	20	0		0	0
_3301.001	51.8821328125	24.0613250732422	2.63962388038635	-1	-20	2.63962388038635		0				-20	20	0		0	0
_3301.001	53.07793359375	21.0581512451172	2.57169246673584	-1	-20	2.57169246673584		0				-20	20	0		0	0
_3301.001	58.498421875	18.0792999267578	2.49821543693542	-1	-20	2.49821543693542		0				-20	20	0		0	0
_3301.001	59.7331171875	15.0639553070068	2.43063044548035	-1	-20	2.43063044548035		0				-20	20	0		0	0
_3301.001	63.78327734375	12.0850963592529	2.34225010871887	-1	-20	2.34225010871887		0				-20	20	0		0	0
_3301.001	65.0578671875	9.07416725158691	2.27258563041687	-1	-20	2.27258563041687		0				-20	20	0		0	0
_3301.001	66.3424296875	6.10525178909302	2.17712044715881	-1	-20	2.17712044715881		0				-20	20	0		0	0
_3301.001	67.5960703125	3.11421799659729	2.01273059844971	-1	-20	2.01273059844971		0				-20	20	0		0	0
_3301.002	0.171541595458984	0.361799746751785	0.00152791349682957	-1	-40	0.00152791349682957		0				-40	20	0		0	0
_3301.002	0.856706115722656	0.515498280525208	0.0256559886038303	-1	-40	0.0256559886038303		0				-40	20	0		0	0
_3301.002	2.256958984375	1.16788768768311	0.172537311911583	-1	-40	0.172537311911583		0				-40	20	0		0	0
_3301.002	3.65023046875	2.17079758644104	0.343964099884033	-1	-40	0.343964099884033		0				-40	20	0		0	0
_3301.002	4.8629833984375	3.57619786262512	0.520387649536133	-1	-40	0.520387649536133		0				-40	20	0		0	0
_3301.002	6.0986767578125	5.39293336868286	0.695503175258636	-1	-40	0.695503175258636		0				-40	20	0		0	0
_3301.002	7.36827880859375	7.59999418258667	0.881746172904968	-1	-40	0.881746172904968		0				-40	20	0		0	0
_3301.002	8.6229208984375	10.1830043792725	1.05187928676605	-1	-40	1.05187928676605		0				-40	20	0		0	0
_3301.002	10.77615625	13.1607608795166	1.25355195999146	-1	-40	1.25355195999146		0				-40	20	0		0	0
_3301.002	12.02381640625	16.5874423980713	1.40834248065948	-1	-40	1.40834248065948		0				-40	20	0		0	0
_3301.002	13.2515322265625	20.4088649749756	1.5872700214386	-1	-40	1.5872700214386		0				-40	20	0		0	0
_3301.002	15.954296875	24.5564746856689	1.80511081218719	-1	-40	1.80511081218719		0				-40	20	0		0	0
_3301.002	17.218912109375	29.2038669586182	1.93965554237366	-1	-40	1.93965554237366		0				-40	20	0		0	0
_3301.002	19.86682421875	34.1663856506348	2.15695285797119	-1	-40	2.15695285797119		0				-40	20	0		0	0
_3301.002	21.118474609375	39.6198348999023	2.27778458595276	-1	-40	2.27778458595276		0				-40	20	0		0	0
_3301.002	23.963857421875	45.3430709838867	2.50098824501038	-1	-40	2.50098824501038		0				-40	20	0		0	0
_3301.002	26.70551953125	51.5428581237793	2.6687376499176	-1	-40	2.6687376499176		0				-40	20	0		0	0
_3301.002	29.566861328125	58.1318435668945	2.8427255153656	-1	-40	2.8427255153656		0				-40	20	0		0	0
_3301.002	32.47108984375	65.1244049072266	3.01428723335266	-1	-40	3.01428723335266		0				-40	20	0		0	0
_3301.002	35.50895703125	72.5172119140625	3.18758201599121	-1	-40	3.18758201599121		0				-40	20	0		0	0
_3301.002	38.66151953125	80.3058547973633	3.37924599647522	-1	-40	3.37924599647522	0	0	0	0	0	-40	20	0	0	0	0	0	0	0	0	0	0	0
_3301.002	39.807453125	80.2859497070313	3.38305854797363	-1	-40	3.38305854797363		0				-40	20	0		0	0
_3301.002	41.17778515625	76.2600555419922	3.3667688369751	-1	-40	3.3667688369751		0				-40	20	0		0	0
_3301.002	42.44937890625	72.2839126586914	3.33765530586243	-1	-40	3.33765530586243		0				-40	20	0		0	0
_3301.002	43.81871484375	68.2779083251953	3.30230331420898	-1	-40	3.30230331420898		0				-40	20	0		0	0
_3301.002	45.08033984375	64.245361328125	3.27422952651978	-1	-40	3.27422952651978		0				-40	20	0		0	0
_3301.002	46.33498046875	60.2769393920898	3.25378060340881	-1	-40	3.25378060340881		0				-40	20	0		0	0
_3301.002	47.61655078125	56.2819786071777	3.20005917549133	-1	-40	3.20005917549133		0				-40	20	0		0	0
_3301.002	48.8522421875	52.2682113647461	3.15812206268311	-1	-40	3.15812206268311		0				-40	20	0		0	0
_3301.002	50.10289453125	48.2798728942871	3.11826419830322	-1	-40	3.11826419830322		0				-40	20	0		0	0
_3301.002	54.2398203125	44.2959480285645	3.06592917442322	-1	-40	3.06592917442322		0				-40	20	0		0	0
_3301.002	55.47950390625	40.3020668029785	3.02295207977295	-1	-40	3.02295207977295		0				-40	20	0		0	0
_3301.002	56.73514453125	36.2993354797363	2.98274755477905	-1	-40	2.98274755477905		0				-40	20	0		0	0
_3301.002	57.9718359375	32.2899627685547	2.9262535572052	-1	-40	2.9262535572052		0				-40	20	0		0	0
_3301.002	64.29989453125	28.3248119354248	2.83891296386719	-1	-40	2.83891296386719		0				-40	20	0		0	0
_3301.002	65.538578125	24.2933101654053	2.78449845314026	-1	-40	2.78449845314026		0				-40	20	0		0	0
_3301.002	66.78125	20.3038215637207	2.72280550003052	-1	-40	2.72280550003052		0				-40	20	0		0	0
_3301.002	68.03090625	16.2966327667236	2.64378309249878	-1	-40	2.64378309249878		0				-40	20	0		0	0
_3301.002	69.2676015625	12.3071298599243	2.53807330131531	-1	-40	2.53807330131531		0				-40	20	0		0	0
_3301.002	70.5152578125	8.29329395294189	2.40636920928955	-1	-40	2.40636920928955		0				-40	20	0		0	0
_3301.002	71.7818671875	4.3192572593689	2.21990418434143	-1	-40	2.21990418434143		0				-40	20	0		0	0
_3301.003	0.173536499023438	0.128929853439331	-0.000309275725157931	-1	-60	-0.000309275725157931		0				-60	20	0		0	0
_3301.003	0.848728820800781	0.302531808614731	0.0471251904964447	-1	-60	0.0471251904964447		0				-60	20	0		0	0
_3301.003	2.26693359375	1.14068615436554	0.262174665927887	-1	-60	0.262174665927887		0				-60	20	0		0	0
_3301.003	3.52855712890625	2.3979172706604	0.467434674501419	-1	-60	0.467434674501419		0				-60	20	0		0	0
_3301.003	4.77521826171875	4.1615777015686	0.675179958343506	-1	-60	0.675179958343506		0				-60	20	0		0	0
_3301.003	6.0248740234375	6.43277263641357	0.878279983997345	-1	-60	0.878279983997345		0				-60	20	0		0	0
_3301.003	7.26156396484375	9.1727991104126	1.08082056045532	-1	-60	1.08082056045532		0				-60	20	0		0	0
_3301.003	8.4852880859375	12.43030834198	1.27914679050446	-1	-60	1.27914679050446		0				-60	20	0		0	0
_3301.003	10.947697265625	16.1466941833496	1.50962746143341	-1	-60	1.50962746143341		0				-60	20	0		0	0
_3301.003	12.1484833984375	20.4336318969727	1.66924285888672	-1	-60	1.66924285888672		0				-60	20	0		0	0
_3301.003	14.8183369140625	25.1484813690186	1.91822385787964	-1	-60	1.91822385787964		0				-60	20	0		0	0
_3301.003	16.0480458984375	30.4515705108643	2.068279504776	-1	-60	2.068279504776		0				-60	20	0		0	0
_3301.003	18.815638671875	36.1505012512207	2.31764221191406	-1	-60	2.31764221191406		0				-60	20	0		0	0
_3301.003	21.5383515625	42.3823776245117	2.50722670555115	-1	-60	2.50722670555115		0				-60	20	0		0	0
_3301.003	24.296966796875	49.1283988952637	2.70478272438049	-1	-60	2.70478272438049		0				-60	20	0		0	0
_3301.003	27.14633984375	56.3808212280273	2.90060567855835	-1	-60	2.90060567855835		0				-60	20	0		0	0
_3301.003	30.035607421875	64.1042633056641	3.10197424888611	-1	-60	3.10197424888611		0				-60	20	0		0	0
_3301.003	33.0206171875	72.3672714233398	3.29502463340759	-1	-60	3.29502463340759		0				-60	20	0		0	0
_3301.003	36.0325546875	81.0946578979492	3.49847269058228	-1	-60	3.49847269058228		0				-60	20	0		0	0
_3301.003	37.4228359375	90.4732818603516	3.63988137245178	-1	-60	3.63988137245178		0				-60	20	0		0	0
_3301.003	40.997265625	100.084075927734	3.91368699073792	-1	-60	3.91368699073792		0				-60	20	0		0	0
_3301.003	42.118265625	100.090705871582	3.93552231788635	-1	-60	3.93552231788635	0	0	0	0	0	-60	20	0	0	0	0	0	0	0	0	0	0	0
_3301.003	43.49458203125	95.0542221069336	3.91472673416138	-1	-60	3.91472673416138		0				-60	20	0		0	0
_3301.003	44.89882421875	90.052001953125	3.89081215858459	-1	-60	3.89081215858459		0				-60	20	0		0	0
_3301.003	46.2901015625	85.0442504882813	3.85823273658752	-1	-60	3.85823273658752		0				-60	20	0		0	0
_3301.003	47.55471484375	80.0409164428711	3.81976127624512	-1	-60	3.81976127624512		0				-60	20	0		0	0
_3301.003	48.8233203125	75.0320434570313	3.78371596336365	-1	-60	3.78371596336365		0				-60	20	0		0	0
_3301.003	50.10588671875	70.0452728271484	3.74247169494629	-1	-60	3.74247169494629		0				-60	20	0		0	0
_3301.003	51.34457421875	65.0385971069336	3.69880151748657	-1	-60	3.69880151748657		0				-60	20	0		0	0
_3301.003	52.61018359375	60.0429649353027	3.65478467941284	-1	-60	3.65478467941284		0				-60	20	0		0	0
_3301.003	53.85784375	55.0528526306152	3.60556888580322	-1	-60	3.60556888580322		0				-60	20	0		0	0
_3301.003	55.12345703125	50.0461463928223	3.55462026596069	-1	-60	3.55462026596069		0				-60	20	0		0	0
_3301.003	56.34419140625	45.0416450500488	3.49985909461975	-1	-60	3.49985909461975		0				-60	20	0		0	0
_3301.003	57.60680859375	40.0603523254395	3.44232511520386	-1	-60	3.44232511520386		0				-60	20	0		0	0
_3301.003	58.85148046875	35.0602531433105	3.37092781066895	-1	-60	3.37092781066895		0				-60	20	0		0	0
_3301.003	60.11409765625	30.0601425170898	3.30091667175293	-1	-60	3.30091667175293		0				-60	20	0		0	0
_3301.003	61.371734375	25.0589179992676	3.21288299560547	-1	-60	3.21288299560547		0				-60	20	0		0	0
_3301.003	62.60144140625	20.0410957336426	3.11237192153931	-1	-60	3.11237192153931		0				-60	20	0		0	0
_3301.003	63.840125	15.1095113754272	2.99973034858704	-1	-60	2.99973034858704		0				-60	20	0		0	0
_3301.003	65.12568359375	10.0540742874146	2.85624217987061	-1	-60	2.85624217987061		0				-60	20	0		0	0
_3301.003	73.0255390625	5.12246799468994	2.52143692970276	-1	-60	2.52143692970276		0				-60	20	0		0	0
_3301.004	0.180517593383789	0.242268726229668	-0.00100168352946639	-1	-80.25	-0.00100168352946639		0				-80.25	20	0		0	0
_3301.004	0.906572204589844	0.45678323507309	0.0433861799538136	-1	-80.25	0.0433861799538136		0				-80.25	20	0		0	0
_3301.004	2.35669140625	1.45416474342346	0.2717664539814	-1	-80.25	0.2717664539814		0				-80.25	20	0		0	0
_3301.004	3.71306176757812	2.96571683883667	0.492650926113129	-1	-80.25	0.492650926113129		0				-80.25	20	0		0	0
_3301.004	4.988646484375	5.07547426223755	0.712613940238953	-1	-80.25	0.712613940238953		0				-80.25	20	0		0	0
_3301.004	6.24428515625	7.78122472763062	0.935187697410583	-1	-80.25	0.935187697410583		0				-80.25	20	0		0	0
_3301.004	7.5079033203125	11.0962343215942	1.1497061252594	-1	-80.25	1.1497061252594		0				-80.25	20	0		0	0
_3301.004	8.7755107421875	15.0028085708618	1.3690527677536	-1	-80.25	1.3690527677536		0				-80.25	20	0		0	0
_3301.004	11.51019140625	19.460033416748	1.62339806556702	-1	-80.25	1.62339806556702		0				-80.25	20	0		0	0
_3301.004	12.796748046875	24.6249179840088	1.79909634590149	-1	-80.25	1.79909634590149		0				-80.25	20	0		0	0
_3301.004	14.0473994140625	30.3470821380615	2.02259039878845	-1	-80.25	2.02259039878845		0				-80.25	20	0		0	0
_3301.004	15.2880791015625	36.6729583740234	2.2434720993042	-1	-80.25	2.2434720993042		0				-80.25	20	0		0	0
_3301.004	18.530400390625	43.4388999938965	2.52628922462463	-1	-80.25	2.52628922462463		0				-80.25	20	0		0	0
_3301.004	21.565279296875	50.9545021057129	2.72627139091492	-1	-80.25	2.72627139091492		0				-80.25	20	0		0	0
_3301.004	24.546298828125	59.0428428649902	2.94427609443665	-1	-80.25	2.94427609443665		0				-80.25	20	0		0	0
_3301.004	25.924609375	67.8576202392578	3.10682654380798	-1	-80.25	3.10682654380798		0				-80.25	20	0		0	0
_3301.004	27.282974609375	77.1666259765625	3.3196325302124	-1	-80.25	3.3196325302124		0				-80.25	20	0		0	0
_3301.004	30.693845703125	86.9223022460938	3.63468241691589	-1	-80.25	3.63468241691589		0				-80.25	20	0		0	0
_3301.004	34.20145703125	97.4420013427734	3.83154535293579	-1	-80.25	3.83154535293579		0				-80.25	20	0		0	0
_3301.004	37.74596875	108.51782989502	4.05717515945435	-1	-80.25	4.05717515945435		0				-80.25	20	0		0	0
_3301.004	41.39619921875	120.221664428711	4.28003263473511	-1	-80.25	4.28003263473511	0	0	0	0	0	-80.25	20	0	0	0	0	0	0	0	0	0	0	0
_3301.004	42.5241796875	120.205078125	4.3077597618103	-1	-80.25	4.3077597618103		0				-80.25	20	0		0	0
_3301.004	43.98726171875	114.179016113281	4.28661775588989	-1	-80.25	4.28661775588989		0				-80.25	20	0		0	0
_3301.004	45.38551953125	108.177268981934	4.2658224105835	-1	-80.25	4.2658224105835		0				-80.25	20	0		0	0
_3301.004	46.77580078125	102.171096801758	4.23428249359131	-1	-80.25	4.23428249359131		0				-80.25	20	0		0	0
_3301.004	48.14114453125	96.1792831420898	4.19719743728638	-1	-80.25	4.19719743728638		0				-80.25	20	0		0	0
_3301.004	51.38745703125	90.1852493286133	4.1545672416687	-1	-80.25	4.1545672416687		0				-80.25	20	0		0	0
_3301.004	52.78770703125	84.1580276489258	4.11817502975464	-1	-80.25	4.11817502975464		0				-80.25	20	0		0	0
_3301.004	59.22448046875	78.1706085205078	4.07034587860107	-1	-80.25	4.07034587860107		0				-80.25	20	0		0	0
_3301.004	63.96678515625	72.2019729614258	4.03291416168213	-1	-80.25	4.03291416168213		0				-80.25	20	0		0	0
_3301.004	65.34210546875	66.1614532470703	3.99063014984131	-1	-80.25	3.99063014984131		0				-80.25	20	0		0	0
_3301.004	73.2978125	60.1828384399414	3.94072127342224	-1	-80.25	3.94072127342224		0				-80.25	20	0		0	0
_3301.004	80.8416171875	54.2650299072266	3.88665318489075	-1	-80.25	3.88665318489075		0				-80.25	20	0		0	0
_3301.004	86.6690234375	48.1990394592285	3.82842612266541	-1	-80.25	3.82842612266541		0				-80.25	20	0		0	0
_3301.004	93.816890625	42.2060165405273	3.76257419586182	-1	-80.25	3.76257419586182		0				-80.25	20	0		0	0
_3301.004	103.9338125	36.2129745483398	3.70261406898499	-1	-80.25	3.70261406898499		0				-80.25	20	0		0	0
_3301.004	113.436375	30.2110767364502	3.62151217460632	-1	-80.25	3.62151217460632		0				-80.25	20	0		0	0
_3301.004	114.8306484375	24.1770973205566	3.55635333061218	-1	-80.25	3.55635333061218		0				-80.25	20	0		0	0
_3301.004	124.58653125	18.2171859741211	3.38444471359253	-1	-80.25	3.38444471359253		0				-80.25	20	0		0	0
_3301.004	126.0027421875	12.1665897369385	3.29918384552002	-1	-80.25	3.29918384552002		0				-80.25	20	0		0	0
_3301.004	134.435171875	6.22765779495239	2.98898601531982	-1	-80.25	2.98898601531982		0				-80.25	20	0		0	0
_3301.005	0.185503005981445	0.147174656391144	0.00164793024305254	-1	-100	0.00164793024305254		0				-100	20	0		0	0
_3301.005	0.900590087890625	0.380486816167831	0.0638120770454407	-1	-100	0.0638120770454407		0				-100	20	0		0	0
_3301.005	2.32477709960938	1.55036449432373	0.327157467603683	-1	-100	0.327157467603683		0				-100	20	0		0	0
_3301.005	3.70109326171875	3.3217658996582	0.569121658802032	-1	-100	0.569121658802032		0				-100	20	0		0	0
_3301.005	4.98066943359375	5.7942066192627	0.805659234523773	-1	-100	0.805659234523773		0				-100	20	0		0	0
_3301.005	6.21237255859375	8.9444637298584	1.04470157623291	-1	-100	1.04470157623291		0				-100	20	0		0	0
_3301.005	7.4490615234375	12.8145523071289	1.28013408184052	-1	-100	1.28013408184052		0				-100	20	0		0	0
_3301.005	8.7196611328125	17.3724021911621	1.5171046257019	-1	-100	1.5171046257019		0				-100	20	0		0	0
_3301.005	9.968318359375	22.6611347198486	1.75078177452087	-1	-100	1.75078177452087		0				-100	20	0		0	0
_3301.005	12.7618408203125	28.5336818695068	2.02832341194153	-1	-100	2.02832341194153		0				-100	20	0		0	0
_3301.005	15.344927734375	35.1868591308594	2.2420859336853	-1	-100	2.2420859336853		0				-100	20	0		0	0
_3301.005	18.078611328125	42.5134048461914	2.48053956031799	-1	-100	2.48053956031799		0				-100	20	0		0	0
_3301.005	20.97585546875	50.5619659423828	2.72107267379761	-1	-100	2.72107267379761		0				-100	20	0		0	0
_3301.005	22.376109375	59.4198913574219	2.89402079582214	-1	-100	2.89402079582214		0				-100	20	0		0	0
_3301.005	25.53465625	68.778678894043	3.20491147041321	-1	-100	3.20491147041321		0				-100	20	0		0	0
_3301.005	28.51268359375	78.9136428833008	3.43296766281128	-1	-100	3.43296766281128		0				-100	20	0		0	0
_3301.005	31.63233203125	89.7595443725586	3.66899514198303	-1	-100	3.66899514198303		0				-100	20	0		0	0
_3301.005	34.87864453125	101.321914672852	3.90502262115479	-1	-100	3.90502262115479		0				-100	20	0		0	0
_3301.005	38.40420703125	113.549865722656	4.14035701751709	-1	-100	4.14035701751709		0				-100	20	0		0	0
_3301.005	39.93411328125	126.670082092285	4.29216337203979	-1	-100	4.29216337203979		0				-100	20	0		0	0
_3301.005	44.022171875	140.160675048828	4.602707862854	-1	-100	4.602707862854	0	0	0	0	0	-100	20	0	0	0	0	0	0	0	0	0	0	0
_3301.005	45.15613671875	140.147399902344	4.62974166870117	-1	-100	4.62974166870117		0				-100	20	0		0	0
_3301.005	46.660109375	133.105239868164	4.60617351531982	-1	-100	4.60617351531982		0				-100	20	0		0	0
_3301.005	48.037421875	126.099548339844	4.57116794586182	-1	-100	4.57116794586182		0				-100	20	0		0	0
_3301.005	49.44366015625	119.094947814941	4.53235006332397	-1	-100	4.53235006332397		0				-100	20	0		0	0
_3301.005	50.8728359375	112.08260345459	4.49041271209717	-1	-100	4.49041271209717		0				-100	20	0		0	0
_3301.005	52.264109375	105.08683013916	4.45159482955933	-1	-100	4.45159482955933		0				-100	20	0		0	0
_3301.005	53.62845703125	98.0943603515625	4.40168571472168	-1	-100	4.40168571472168		0				-100	20	0		0	0
_3301.005	60.197875	91.1317291259766	4.3465781211853	-1	-100	4.3465781211853		0				-100	20	0		0	0
_3301.005	61.598125	84.0784149169922	4.30325412750244	-1	-100	4.30325412750244		0				-100	20	0		0	0
_3301.005	70.4953125	77.1135482788086	4.24156141281128	-1	-100	4.24156141281128		0				-100	20	0		0	0
_3301.005	71.8756171875	70.0900573730469	4.1892261505127	-1	-100	4.1892261505127		0				-100	20	0		0	0
_3301.005	79.02846875	63.1229400634766	4.11713552474976	-1	-100	4.11713552474976		0				-100	20	0		0	0
_3301.005	87.4020625	56.1347999572754	4.04261875152588	-1	-100	4.04261875152588		0				-100	20	0		0	0
_3301.005	88.783359375	49.0946731567383	3.99964165687561	-1	-100	3.99964165687561		0				-100	20	0		0	0
_3301.005	98.7117890625	42.1120262145996	3.87486934661865	-1	-100	3.87486934661865		0				-100	20	0		0	0
_3301.005	100.0781328125	35.0895538330078	3.81005716323853	-1	-100	3.81005716323853		0				-100	20	0		0	0
_3301.005	108.9763125	28.1300888061523	3.6631031036377	-1	-100	3.6631031036377		0				-100	20	0		0	0
_3301.005	110.3396640625	21.0799350738525	3.58130788803101	-1	-100	3.58130788803101		0				-100	20	0		0	0
_3301.005	111.704015625	14.0562963485718	3.45549583435059	-1	-100	3.45549583435059		0				-100	20	0		0	0
_3301.005	113.105265625	7.08460760116577	3.22640013694763	-1	-100	3.22640013694763		0				-100	20	0		0	0
_3301.006	0.15458740234375	0.124506875872612	-0.00116786197759211	-1	-120	-0.00116786197759211		0				-120	20	0		0	0
_3301.006	0.871667907714844	0.382145434617996	0.0749875158071518	-1	-120	0.0749875158071518		0				-120	20	0		0	0
_3301.006	2.156228515625	1.73225939273834	0.362270891666412	-1	-120	0.362270891666412		0				-120	20	0		0	0
_3301.006	3.42882348632812	3.76572179794312	0.6224764585495	-1	-120	0.6224764585495		0				-120	20	0		0	0
_3301.006	4.68146923828125	6.58868217468262	0.879433870315552	-1	-120	0.879433870315552		0				-120	20	0		0	0
_3301.006	5.90918359375	10.1812343597412	1.13093864917755	-1	-120	1.13093864917755		0				-120	20	0		0	0
_3301.006	7.14487646484375	14.6097183227539	1.38180649280548	-1	-120	1.38180649280548		0				-120	20	0		0	0
_3301.006	8.399517578125	19.8387470245361	1.63149452209473	-1	-120	1.63149452209473		0				-120	20	0		0	0
_3301.006	11.4992216796875	25.7555294036865	1.93066835403442	-1	-120	1.93066835403442		0				-120	20	0		0	0
_3301.006	14.3765205078125	32.5535659790039	2.16991019248962	-1	-120	2.16991019248962		0				-120	20	0		0	0
_3301.006	15.77378125	40.2527465820313	2.37448310852051	-1	-120	2.37448310852051		0				-120	20	0		0	0
_3301.006	19.07893359375	48.5357322692871	2.70304989814758	-1	-120	2.70304989814758		0				-120	20	0		0	0
_3301.006	20.484173828125	57.8702278137207	2.88847517967224	-1	-120	2.88847517967224		0				-120	20	0		0	0
_3301.006	21.89041015625	67.9046096801758	3.13801956176758	-1	-120	3.13801956176758		0				-120	20	0		0	0
_3301.006	25.408990234375	78.5382537841797	3.48703527450562	-1	-120	3.48703527450562		0				-120	20	0		0	0
_3301.006	28.923583984375	90.1371459960938	3.74247193336487	-1	-120	3.74247193336487		0				-120	20	0		0	0
_3301.006	32.4840546875	102.540946960449	3.98231196403503	-1	-120	3.98231196403503		0				-120	20	0		0	0
_3301.006	35.97969921875	115.731964111328	4.2256178855896	-1	-120	4.2256178855896		0				-120	20	0		0	0
_3301.006	39.64588671875	129.741149902344	4.46753740310669	-1	-120	4.46753740310669		0				-120	20	0		0	0
_3301.006	43.4556875	144.533126831055	4.71292304992676	-1	-120	4.71292304992676		0				-120	20	0		0	0
_3301.006	47.488890625	160.14990234375	4.95033740997314	-1	-120	4.95033740997314	0	0	0	0	0	-120	20	0	0	0	0	0	0	0	0	0	0	0
_3301.006	48.62385546875	160.131103515625	4.97217226028442	-1	-120	4.97217226028442		0				-120	20	0		0	0
_3301.006	50.16971484375	152.087203979492	4.95068359375	-1	-120	4.95068359375		0				-120	20	0		0	0
_3301.006	51.68665625	144.074264526367	4.9129056930542	-1	-120	4.9129056930542		0				-120	20	0		0	0
_3301.006	55.80962109375	136.092269897461	4.88448524475098	-1	-120	4.88448524475098		0				-120	20	0		0	0
_3301.006	57.3046171875	128.075973510742	4.84393405914307	-1	-120	4.84393405914307		0				-120	20	0		0	0
_3301.006	63.33048828125	120.091735839844	4.79229211807251	-1	-120	4.79229211807251		0				-120	20	0		0	0
_3301.006	68.230375	112.088684082031	4.74931526184082	-1	-120	4.74931526184082		0				-120	20	0		0	0
_3301.006	75.686421875	104.117683410645	4.70980405807495	-1	-120	4.70980405807495		0				-120	20	0		0	0
_3301.006	82.3076953125	96.1101684570313	4.65504264831543	-1	-120	4.65504264831543		0				-120	20	0		0	0
_3301.006	83.7079453125	88.0539932250977	4.60374736785889	-1	-120	4.60374736785889		0				-120	20	0		0	0
_3301.006	85.08925	80.038703918457	4.55453157424927	-1	-120	4.55453157424927		0				-120	20	0		0	0
_3301.006	97.7493671875	72.1096420288086	4.46164560317993	-1	-120	4.46164560317993		0				-120	20	0		0	0
_3301.006	107.955046875	64.1075820922852	4.39371395111084	-1	-120	4.39371395111084		0				-120	20	0		0	0
_3301.006	117.3369375	56.109920501709	4.32058334350586	-1	-120	4.32058334350586		0				-120	20	0		0	0
_3301.006	128.7244609375	48.0912284851074	4.2311635017395	-1	-120	4.2311635017395		0				-120	20	0		0	0
_3301.006	138.7266875	40.102367401123	4.13585138320923	-1	-120	4.13585138320923		0				-120	20	0		0	0
_3301.006	149.776109375	32.1079559326172	4.02286291122437	-1	-120	4.02286291122437		0				-120	20	0		0	0
_3301.006	160.964171875	24.1046695709229	3.87937474250793	-1	-120	3.87937474250793		0				-120	20	0		0	0
_3301.006	171.98665625	16.1035690307617	3.70330739021301	-1	-120	3.70330739021301		0				-120	20	0		0	0
_3301.006	173.513578125	8.0515775680542	3.57714867591858	-1	-120	3.57714867591858		0				-120	20	0		0	0
_3301.007	0.168550094604492	0.343444406986237	-0.00148175237700343	-1	-140	-0.00148175237700343		0				-140	20	0		0	0
_3301.007	0.84074951171875	0.686225295066833	0.0577327683568001	-1	-140	0.0577327683568001		0				-140	20	0		0	0
_3301.007	2.273916015625	2.16349983215332	0.336952358484268	-1	-140	0.336952358484268		0				-140	20	0		0	0
_3301.007	3.65821044921875	4.4358024597168	0.600103080272675	-1	-140	0.600103080272675		0				-140	20	0		0	0
_3301.007	4.918833984375	7.6015419960022	0.865886032581329	-1	-140	0.865886032581329		0				-140	20	0		0	0
_3301.007	6.181455078125	11.6640319824219	1.12763321399689	-1	-140	1.12763321399689		0				-140	20	0		0	0
_3301.007	7.4470673828125	16.6299018859863	1.3952841758728	-1	-140	1.3952841758728		0				-140	20	0		0	0
_3301.007	10.301427734375	22.4184284210205	1.69931936264038	-1	-140	1.69931936264038		0				-140	20	0		0	0
_3301.007	13.0091806640625	29.1755599975586	1.96078252792358	-1	-140	1.96078252792358		0				-140	20	0		0	0
_3301.007	15.7298984375	36.8327369689941	2.23030185699463	-1	-140	2.23030185699463		0				-140	20	0		0	0
_3301.007	17.112197265625	45.4684562683105	2.45003962516785	-1	-140	2.45003962516785		0				-140	20	0		0	0
_3301.007	20.289693359375	54.825080871582	2.81118583679199	-1	-140	2.81118583679199		0				-140	20	0		0	0
_3301.007	23.411337890625	65.1646499633789	3.06592917442322	-1	-140	3.06592917442322		0				-140	20	0		0	0
_3301.007	26.544951171875	76.4020233154297	3.34077477455139	-1	-140	3.34077477455139		0				-140	20	0		0	0
_3301.007	28.02498828125	88.7561264038086	3.53798413276672	-1	-140	3.53798413276672		0				-140	20	0		0	0
_3301.007	31.308201171875	101.624328613281	3.89427828788757	-1	-140	3.89427828788757		0				-140	20	0		0	0
_3301.007	34.6731953125	115.567230224609	4.1559534072876	-1	-140	4.1559534072876		0				-140	20	0		0	0
_3301.007	38.2216953125	130.423385620117	4.41485595703125	-1	-140	4.41485595703125		0				-140	20	0		0	0
_3301.007	41.76221875	146.162933349609	4.66336107254028	-1	-140	4.66336107254028		0				-140	20	0		0	0
_3301.007	45.656796875	162.822357177734	4.92503643035889	-1	-140	4.92503643035889		0				-140	20	0		0	0
_3301.007	49.829625	180.354125976563	5.18324565887451	-1	-140	5.18324565887451	0	0	0	0	0	-140	20	0	0	0	0	0	0	0	0	0	0	0
_3301.007	50.96458984375	180.348602294922	5.20577430725098	-1	-140	5.20577430725098		0				-140	20	0		0	0
_3301.007	52.60120703125	171.331726074219	5.1898307800293	-1	-140	5.1898307800293		0				-140	20	0		0	0
_3301.007	56.49478515625	162.341384887695	5.16660928726196	-1	-140	5.16660928726196		0				-140	20	0		0	0
_3301.007	58.03067578125	153.366500854492	5.13160371780396	-1	-140	5.13160371780396		0				-140	20	0		0	0
_3301.007	59.51769921875	144.294311523438	5.08377456665039	-1	-140	5.08377456665039		0				-140	20	0		0	0
_3301.007	65.27528515625	135.333770751953	5.03941106796265	-1	-140	5.03941106796265		0				-140	20	0		0	0
_3301.007	66.7912265625	126.294708251953	4.99400758743286	-1	-140	4.99400758743286		0				-140	20	0		0	0
_3301.007	73.45040625	117.324180603027	4.94167280197144	-1	-140	4.94167280197144		0				-140	20	0		0	0
_3301.007	84.7711015625	108.343681335449	4.88240575790405	-1	-140	4.88240575790405		0				-140	20	0		0	0
_3301.007	92.1214296875	99.3410491943359	4.84497404098511	-1	-140	4.84497404098511		0				-140	20	0		0	0
_3301.007	100.2925546875	90.3240203857422	4.76907110214233	-1	-140	4.76907110214233		0				-140	20	0		0	0
_3301.007	113.21696875	81.3191223144531	4.69143486022949	-1	-140	4.69143486022949		0				-140	20	0		0	0
_3301.007	124.1457109375	72.3484802246094	4.6165714263916	-1	-140	4.6165714263916		0				-140	20	0		0	0
_3301.007	138.138265625	63.3214225769043	4.53720235824585	-1	-140	4.53720235824585		0				-140	20	0		0	0
_3301.007	152.60953125	54.327507019043	4.44847536087036	-1	-140	4.44847536087036		0				-140	20	0		0	0
_3301.007	163.450515625	45.3247146606445	4.35316324234009	-1	-140	4.35316324234009		0				-140	20	0		0	0
_3301.007	178.170109375	36.3882369995117	4.23220348358154	-1	-140	4.23220348358154		0				-140	20	0		0	0
_3301.007	192.32621875	27.3389415740967	4.08975505828857	-1	-140	4.08975505828857		0				-140	20	0		0	0
_3301.007	193.863109375	18.2597579956055	3.9992949962616	-1	-140	3.9992949962616		0				-140	20	0		0	0
_3301.007	206.310796875	9.32207489013672	3.63884162902832	-1	-140	3.63884162902832		0				-140	20	0		0	0
_3301.008	0.170543304443359	0.126607790589333	-0.000410828681197017	-1	-160	-0.000410828681197017		0				-160	20	0		0	0
_3301.008	0.883633483886719	0.446168035268784	0.0915958881378174	-1	-160	0.0915958881378174		0				-160	20	0		0	0
_3301.008	2.2260400390625	2.14790844917297	0.419424712657928	-1	-160	0.419424712657928		0				-160	20	0		0	0
_3301.008	3.49364868164063	4.678955078125	0.706871867179871	-1	-160	0.706871867179871		0				-160	20	0		0	0
_3301.008	7.0698837890625	8.13218688964844	1.01083111763	-1	-160	1.01083111763		0				-160	20	0		0	0
_3301.008	9.5402724609375	12.6424989700317	1.29395842552185	-1	-160	1.29395842552185		0				-160	20	0		0	0
_3301.008	12.257998046875	18.1490726470947	1.58570516109467	-1	-160	1.58570516109467		0				-160	20	0		0	0
_3301.008	15.10437890625	24.6574268341064	1.87359690666199	-1	-160	1.87359690666199		0				-160	20	0		0	0
_3301.008	16.491666015625	32.2493782043457	2.11547327041626	-1	-160	2.11547327041626		0				-160	20	0		0	0
_3301.008	19.738974609375	40.6739196777344	2.48677802085876	-1	-160	2.48677802085876		0				-160	20	0		0	0
_3301.008	22.823716796875	50.1986274719238	2.76439619064331	-1	-160	2.76439619064331		0				-160	20	0		0	0
_3301.008	26.14083984375	60.6631622314453	3.06454253196716	-1	-160	3.06454253196716		0				-160	20	0		0	0
_3301.008	29.446990234375	72.1703491210938	3.3577573299408	-1	-160	3.3577573299408		0				-160	20	0		0	0
_3301.008	30.977890625	84.8053131103516	3.57333612442017	-1	-160	3.57333612442017		0				-160	20	0		0	0
_3301.008	34.70491796875	98.1644592285156	3.96220970153809	-1	-160	3.96220970153809		0				-160	20	0		0	0
_3301.008	38.4179765625	112.653587341309	4.23532247543335	-1	-160	4.23532247543335		0				-160	20	0		0	0
_3301.008	42.25071875	128.133361816406	4.50566244125366	-1	-160	4.50566244125366		0				-160	20	0		0	0
_3301.008	46.063515625	144.649108886719	4.77461624145508	-1	-160	4.77461624145508		0				-160	20	0		0	0
_3301.008	49.992	162.18424987793	5.04149007797241	-1	-160	5.04149007797241		0				-160	20	0		0	0
_3301.008	54.09102734375	180.661392211914	5.30801773071289	-1	-160	5.30801773071289		0				-160	20	0		0	0
_3301.008	58.345640625	200.176696777344	5.56796026229858	-1	-160	5.56796026229858	0	0	0	0	0	-160	20	0	0	0	0	0	0	0	0	0	0	0
_3301.008	59.47860546875	200.156799316406	5.5946478843689	-1	-160	5.5946478843689		0				-160	20	0		0	0
_3301.008	61.14614453125	190.123840332031	5.57350587844849	-1	-160	5.57350587844849		0				-160	20	0		0	0
_3301.008	64.6477734375	180.106338500977	5.55340337753296	-1	-160	5.55340337753296		0				-160	20	0		0	0
_3301.008	70.453234375	170.134155273438	5.51978445053101	-1	-160	5.51978445053101		0				-160	20	0		0	0
_3301.008	76.191875	160.124359130859	5.484778881073	-1	-160	5.484778881073		0				-160	20	0		0	0
_3301.008	77.7048203125	150.07585144043	5.43868207931519	-1	-160	5.43868207931519		0				-160	20	0		0	0
_3301.008	87.399875	140.120193481445	5.38912010192871	-1	-160	5.38912010192871		0				-160	20	0		0	0
_3301.008	88.9257890625	130.120300292969	5.34129047393799	-1	-160	5.34129047393799		0				-160	20	0		0	0
_3301.008	99.2341953125	120.112632751465	5.27509164810181	-1	-160	5.27509164810181		0				-160	20	0		0	0
_3301.008	109.3451328125	110.108261108398	5.21721124649048	-1	-160	5.21721124649048		0				-160	20	0		0	0
_3301.008	121.7319765625	100.119346618652	5.16972827911377	-1	-160	5.16972827911377		0				-160	20	0		0	0
_3301.008	132.811328125	90.1116027832031	5.08342742919922	-1	-160	5.08342742919922		0				-160	20	0		0	0
_3301.008	145.08646875	80.1049346923828	5.00197887420654	-1	-160	5.00197887420654		0				-160	20	0		0	0
_3301.008	156.333359375	70.1225662231445	4.92018365859985	-1	-160	4.92018365859985		0				-160	20	0		0	0
_3301.008	170.055640625	60.1125144958496	4.82279205322266	-1	-160	4.82279205322266		0				-160	20	0		0	0
_3301.008	184.819125	50.1168022155762	4.71292304992676	-1	-160	4.71292304992676		0				-160	20	0		0	0
_3301.008	198.49153125	40.1276893615723	4.59369611740112	-1	-160	4.59369611740112		0				-160	20	0		0	0
_3301.008	200.045375	30.0965213775635	4.5080885887146	-1	-160	4.5080885887146		0				-160	20	0		0	0
_3301.008	215.50996875	20.1040134429932	4.22804403305054	-1	-160	4.22804403305054		0				-160	20	0		0	0
_3301.008	227.9945625	10.1048278808594	3.97122097015381	-1	-160	3.97122097015381		0				-160	20	0		0	0
_3301.009	0.169548095703125	0.127602964639664	-0.000840121821966022	-1	-180.25	-0.000840121821966022		0				-180.25	20	0		0	0
_3301.009	0.895604125976562	0.511296391487122	0.103976048529148	-1	-180.25	0.103976048529148		0				-180.25	20	0		0	0
_3301.009	2.29286303710937	2.354572057724	0.446067661046982	-1	-180.25	0.446067661046982		0				-180.25	20	0		0	0
_3301.009	3.66718481445313	5.1277756690979	0.749411284923553	-1	-180.25	0.749411284923553		0				-180.25	20	0		0	0
_3301.009	4.91384716796875	8.98791885375977	1.04667735099792	-1	-180.25	1.04667735099792		0				-180.25	20	0		0	0
_3301.009	7.5288486328125	13.9029302597046	1.36785745620728	-1	-180.25	1.36785745620728		0				-180.25	20	0		0	0
_3301.009	10.1169208984375	19.9579448699951	1.66952896118164	-1	-180.25	1.66952896118164		0				-180.25	20	0		0	0
_3301.009	11.4752861328125	27.2005004882813	1.93487346172333	-1	-180.25	1.93487346172333		0				-180.25	20	0		0	0
_3301.009	12.8416279296875	35.4791030883789	2.26911973953247	-1	-180.25	2.26911973953247		0				-180.25	20	0		0	0
_3301.009	16.083951171875	44.7063865661621	2.6299192905426	-1	-180.25	2.6299192905426		0				-180.25	20	0		0	0
_3301.009	19.07893359375	55.1687316894531	2.92833280563354	-1	-180.25	2.92833280563354		0				-180.25	20	0		0	0
_3301.009	22.16766796875	66.7013702392578	3.24234294891357	-1	-180.25	3.24234294891357		0				-180.25	20	0		0	0
_3301.009	25.410986328125	79.3518371582031	3.55358052253723	-1	-180.25	3.55358052253723		0				-180.25	20	0		0	0
_3301.009	28.77198828125	93.121223449707	3.86481785774231	-1	-180.25	3.86481785774231		0				-180.25	20	0		0	0
_3301.009	32.229734375	107.977462768555	4.16427135467529	-1	-180.25	4.16427135467529		0				-180.25	20	0		0	0
_3301.009	35.77823828125	123.931602478027	4.45956611633301	-1	-180.25	4.45956611633301		0				-180.25	20	0		0	0
_3301.009	39.38857421875	140.969253540039	4.74792861938477	-1	-180.25	4.74792861938477		0				-180.25	20	0		0	0
_3301.009	43.19837890625	159.121383666992	5.03247880935669	-1	-180.25	5.03247880935669		0				-180.25	20	0		0	0
_3301.009	47.13184765625	178.38134765625	5.30663156509399	-1	-180.25	5.30663156509399		0				-180.25	20	0		0	0
_3301.009	48.94100390625	198.95149230957	5.48859119415283	-1	-180.25	5.48859119415283		0				-180.25	20	0		0	0
_3301.009	53.42998828125	220.169525146484	5.86360168457031	-1	-180.25	5.86360168457031	0	0	0	0	0	-180.25	20	0	0	0	0	0	0	0	0	0	0	0
_3301.009	54.56594921875	220.166198730469	5.90727186203003	-1	-180.25	5.90727186203003		0				-180.25	20	0		0	0
_3301.009	56.19259375	209.106079101563	5.86984014511108	-1	-180.25	5.86984014511108		0				-180.25	20	0		0	0
_3301.009	57.8391875	198.110076904297	5.83795404434204	-1	-180.25	5.83795404434204		0				-180.25	20	0		0	0
_3301.009	64.86937109375	187.189239501953	5.81403923034668	-1	-180.25	5.81403923034668		0				-180.25	20	0		0	0
_3301.009	71.4976328125	176.111373901367	5.77556753158569	-1	-180.25	5.77556753158569		0				-180.25	20	0		0	0
_3301.009	79.726609375	165.1396484375	5.71907329559326	-1	-180.25	5.71907329559326		0				-180.25	20	0		0	0
_3301.009	88.2378203125	154.130310058594	5.67886924743652	-1	-180.25	5.67886924743652		0				-180.25	20	0		0	0
_3301.009	99.3949609375	143.112091064453	5.63381242752075	-1	-180.25	5.63381242752075		0				-180.25	20	0		0	0
_3301.009	100.8949453125	132.066207885742	5.57870435714722	-1	-180.25	5.57870435714722		0				-180.25	20	0		0	0
_3301.009	111.97828125	121.129768371582	5.51839780807495	-1	-180.25	5.51839780807495		0				-180.25	20	0		0	0
_3301.009	124.2404609375	110.111473083496	5.44630718231201	-1	-180.25	5.44630718231201		0				-180.25	20	0		0	0
_3301.009	125.7573984375	99.0643920898438	5.38392114639282	-1	-180.25	5.38392114639282		0				-180.25	20	0		0	0
_3301.009	141.00259375	88.1156921386719	5.28618288040161	-1	-180.25	5.28618288040161		0				-180.25	20	0		0	0
_3301.009	142.54646875	77.0375823974609	5.22448968887329	-1	-180.25	5.22448968887329		0				-180.25	20	0		0	0
_3301.009	161.34015625	66.1219711303711	5.09625148773193	-1	-180.25	5.09625148773193		0				-180.25	20	0		0	0
_3301.009	162.874046875	55.04931640625	5.02000141143799	-1	-180.25	5.02000141143799		0				-180.25	20	0		0	0
_3301.009	180.551734375	44.1092987060547	4.84843969345093	-1	-180.25	4.84843969345093		0				-180.25	20	0		0	0
_3301.009	196.42325	33.1327438354492	4.69108772277832	-1	-180.25	4.69108772277832		0				-180.25	20	0		0	0
_3301.009	215.167078125	22.1716251373291	4.48486709594727	-1	-180.25	4.48486709594727		0				-180.25	20	0		0	0
_3301.009	231.18521875	11.1120452880859	4.22353839874268	-1	-180.25	4.22353839874268		0				-180.25	20	0		0	0
_3301.010	0.161568496704102	0.143304541707039	-0.00163869932293892	-1	-200	-0.00163869932293892		0				-200	20	0		0	0
_3301.010	1.65357592773437	0.750358402729034	0.163060739636421	-1	-200	0.163060739636421		0				-200	20	0		0	0
_3301.010	3.02390600585937	2.5637788772583	0.46442037820816	-1	-200	0.46442037820816		0				-200	20	0		0	0
_3301.010	4.95573583984375	5.57471704483032	0.78609311580658	-1	-200	0.78609311580658		0				-200	20	0		0	0
_3301.010	7.40517919921875	9.76215839385986	1.10617935657501	-1	-200	1.10617935657501		0				-200	20	0		0	0
_3301.010	10.0261640625	15.1681156158447	1.42436408996582	-1	-200	1.42436408996582		0				-200	20	0		0	0
_3301.010	12.9623056640625	21.7560901641846	1.74768471717834	-1	-200	1.74768471717834		0				-200	20	0		0	0
_3301.010	14.37951171875	29.657657623291	2.02199482917786	-1	-200	2.02199482917786		0				-200	20	0		0	0
_3301.010	17.7554765625	38.5941581726074	2.41815328598022	-1	-200	2.41815328598022		0				-200	20	0		0	0
_3301.010	21.022732421875	48.7834129333496	2.7328565120697	-1	-200	2.7328565120697		0				-200	20	0		0	0
_3301.010	24.258072265625	60.1844940185547	3.06627559661865	-1	-200	3.06627559661865		0				-200	20	0		0	0
_3301.010	27.65697265625	72.7774963378906	3.38999009132385	-1	-200	3.38999009132385		0				-200	20	0		0	0
_3301.010	31.223427734375	86.5800857543945	3.71439814567566	-1	-200	3.71439814567566		0				-200	20	0		0	0
_3301.010	34.89559765625	101.594467163086	4.03291416168213	-1	-200	4.03291416168213		0				-200	20	0		0	0
_3301.010	36.53321484375	117.977638244629	4.25057220458984	-1	-200	4.25057220458984		0				-200	20	0		0	0
_3301.010	40.4636953125	135.205505371094	4.66232109069824	-1	-200	4.66232109069824		0				-200	20	0		0	0
_3301.010	44.43406640625	153.78776550293	4.95553588867188	-1	-200	4.95553588867188		0				-200	20	0		0	0
_3301.010	46.20732421875	173.819519042969	5.14997291564941	-1	-200	5.14997291564941		0				-200	20	0		0	0
_3301.010	50.1547578125	194.598648071289	5.5211706161499	-1	-200	5.5211706161499		0				-200	20	0		0	0
_3301.010	54.366484375	216.78857421875	5.81161308288574	-1	-200	5.81161308288574		0				-200	20	0		0	0
_3301.010	58.8704296875	240.214599609375	6.09512376785278	-1	-200	6.09512376785278	0	0	0	0	0	-200	20	0	0	0	0	0	0	0	0	0	0	0
_3301.010	59.99841015625	240.194702148438	6.1249303817749	-1	-200	6.1249303817749		0				-200	20	0		0	0
_3301.010	61.756703125	228.13948059082	6.0985894203186	-1	-200	6.0985894203186		0				-200	20	0		0	0
_3301.010	67.02659375	216.137329101563	6.08403253555298	-1	-200	6.08403253555298		0				-200	20	0		0	0
_3301.010	68.7001171875	204.1318359375	6.03862953186035	-1	-200	6.03862953186035		0				-200	20	0		0	0
_3301.010	75.0979921875	192.156188964844	5.99877166748047	-1	-200	5.99877166748047		0				-200	20	0		0	0
_3301.010	84.6494296875	180.186050415039	5.95267534255981	-1	-200	5.95267534255981		0				-200	20	0		0	0
_3301.010	86.29103125	168.111953735352	5.90796518325806	-1	-200	5.90796518325806		0				-200	20	0		0	0
_3301.010	87.81096875	156.093124389648	5.87053346633911	-1	-200	5.87053346633911		0				-200	20	0		0	0
_3301.010	99.235390625	144.130661010742	5.78007316589355	-1	-200	5.78007316589355		0				-200	20	0		0	0
_3301.010	113.7615078125	132.141616821289	5.71283483505249	-1	-200	5.71283483505249		0				-200	20	0		0	0
_3301.010	127.48278125	120.134857177734	5.65079545974731	-1	-200	5.65079545974731		0				-200	20	0		0	0
_3301.010	141.11828125	108.146858215332	5.57697153091431	-1	-200	5.57697153091431		0				-200	20	0		0	0
_3301.010	154.794671875	96.1455535888672	5.51146602630615	-1	-200	5.51146602630615		0				-200	20	0		0	0
_3301.010	171.294515625	84.1231994628906	5.41754007339478	-1	-200	5.41754007339478		0				-200	20	0		0	0
_3301.010	184.50415625	72.1218032836914	5.30524492263794	-1	-200	5.30524492263794		0				-200	20	0		0	0
_3301.010	200.106390625	60.1325263977051	5.19156360626221	-1	-200	5.19156360626221		0				-200	20	0		0	0
_3301.010	215.195015625	48.1221885681152	5.06228542327881	-1	-200	5.06228542327881		0				-200	20	0		0	0
_3301.010	233.837109375	36.1383361816406	4.88899087905884	-1	-200	4.88899087905884		0				-200	20	0		0	0
_3301.010	253.1195	24.1267852783203	4.68866157531738	-1	-200	4.68866157531738		0				-200	20	0		0	0
_3301.010	268.77659375	12.1107492446899	4.42282724380493	-1	-200	4.42282724380493		0				-200	20	0		0	0
_3301.011	0.176526992797852	0.111901387572289	0.000992451794445515	-1	-220.25	0.000992451794445515		0				-220.25	20	0		0	0
_3301.011	1.83109875488281	0.776453971862793	0.186445310711861	-1	-220.25	0.186445310711861		0				-220.25	20	0		0	0
_3301.011	3.2313515625	2.75020718574524	0.505353987216949	-1	-220.25	0.505353987216949		0				-220.25	20	0		0	0
_3301.011	4.6126533203125	6.02541732788086	0.832832813262939	-1	-220.25	0.832832813262939		0				-220.25	20	0		0	0
_3301.011	6.952390625	10.5357341766357	1.17524087429047	-1	-220.25	1.17524087429047		0				-220.25	20	0		0	0
_3301.011	9.533482421875	16.4525394439697	1.50886583328247	-1	-220.25	1.50886583328247		0				-220.25	20	0		0	0
_3301.011	12.2641728515625	23.5491485595703	1.84964513778687	-1	-220.25	1.84964513778687		0				-220.25	20	0		0	0
_3301.011	15.124517578125	32.0024681091309	2.1976478099823	-1	-220.25	2.1976478099823		0				-220.25	20	0		0	0
_3301.011	18.233197265625	41.7439308166504	2.54743099212646	-1	-220.25	2.54743099212646		0				-220.25	20	0		0	0
_3301.011	19.7341796875	52.920581817627	2.81673097610474	-1	-220.25	2.81673097610474		0				-220.25	20	0		0	0
_3301.011	23.140064453125	65.1653060913086	3.25585985183716	-1	-220.25	3.25585985183716		0				-220.25	20	0		0	0
_3301.011	26.40233203125	78.810920715332	3.57888150215149	-1	-220.25	3.57888150215149		0				-220.25	20	0		0	0
_3301.011	29.76034375	93.7656326293945	3.90814161300659	-1	-220.25	3.90814161300659		0				-220.25	20	0		0	0
_3301.011	33.26296875	110.007316589355	4.22839021682739	-1	-220.25	4.22839021682739		0				-220.25	20	0		0	0
_3301.011	36.9261640625	127.580184936523	4.56146335601807	-1	-220.25	4.56146335601807		0				-220.25	20	0		0	0
_3301.011	40.76289453125	146.423416137695	4.87374067306519	-1	-220.25	4.87374067306519		0				-220.25	20	0		0	0
_3301.011	44.63652734375	166.583450317383	5.18948411941528	-1	-220.25	5.18948411941528		0				-220.25	20	0		0	0
_3301.011	48.56002734375	188.037078857422	5.49136352539063	-1	-220.25	5.49136352539063		0				-220.25	20	0		0	0
_3301.011	52.65406640625	210.782073974609	5.77972650527954	-1	-220.25	5.77972650527954		0				-220.25	20	0		0	0
_3301.011	56.852828125	234.862670898438	6.06843614578247	-1	-220.25	6.06843614578247		0				-220.25	20	0		0	0
_3301.011	61.47046875	260.192657470703	6.37135553359985	-1	-220.25	6.37135553359985	0	0	0	0	0	-220.25	20	0	0	0	0	0	0	0	0	0	0	0
_3301.011	62.60343359375	260.187133789063	6.39284420013428	-1	-220.25	6.39284420013428		0				-220.25	20	0		0	0
_3301.011	64.3338046875	247.126861572266	6.37551498413086	-1	-220.25	6.37551498413086		0				-220.25	20	0		0	0
_3301.011	69.5638046875	234.156143188477	6.37135553359985	-1	-220.25	6.37135553359985		0				-220.25	20	0		0	0
_3301.011	75.555765625	221.19758605957	6.32213973999023	-1	-220.25	6.32213973999023		0				-220.25	20	0		0	0
_3301.011	77.227296875	208.119583129883	6.2819356918335	-1	-220.25	6.2819356918335		0				-220.25	20	0		0	0
_3301.011	87.6783203125	195.131134033203	6.227867603302	-1	-220.25	6.227867603302		0				-220.25	20	0		0	0
_3301.011	89.3139453125	182.079650878906	6.18627643585205	-1	-220.25	6.18627643585205		0				-220.25	20	0		0	0
_3301.011	102.6681953125	169.208358764648	6.12181091308594	-1	-220.25	6.12181091308594		0				-220.25	20	0		0	0
_3301.011	114.5035234375	156.130279541016	6.06115770339966	-1	-220.25	6.06115770339966		0				-220.25	20	0		0	0
_3301.011	116.1231875	143.052169799805	6.00743627548218	-1	-220.25	6.00743627548218		0				-220.25	20	0		0	0
_3301.011	131.3005625	130.13102722168	5.92252159118652	-1	-220.25	5.92252159118652		0				-220.25	20	0		0	0
_3301.011	132.9341875	117.048408508301	5.86880016326904	-1	-220.25	5.86880016326904		0				-220.25	20	0		0	0
_3301.011	149.34128125	104.130508422852	5.75303936004639	-1	-220.25	5.75303936004639		0				-220.25	20	0		0	0
_3301.011	165.201828125	91.1185684204102	5.66153955459595	-1	-220.25	5.66153955459595		0				-220.25	20	0		0	0
_3301.011	182.771796875	78.1143264770508	5.55548286437988	-1	-220.25	5.55548286437988		0				-220.25	20	0		0	0
_3301.011	203.7316875	65.1166610717773	5.43868207931519	-1	-220.25	5.43868207931519		0				-220.25	20	0		0	0
_3301.011	222.26009375	52.1189346313477	5.30732440948486	-1	-220.25	5.30732440948486		0				-220.25	20	0		0	0
_3301.011	223.91965625	39.0271606445313	5.22483587265015	-1	-220.25	5.22483587265015		0				-220.25	20	0		0	0
_3301.011	245.457015625	26.1166610717773	4.91671752929688	-1	-220.25	4.91671752929688		0				-220.25	20	0		0	0
_3301.011	264.4960625	13.1563358306885	4.63216733932495	-1	-220.25	4.63216733932495		0				-220.25	20	0		0	0
_3301.012	0.17054460144043	0.170395284891129	-9.2321090050973E-05	-1	-240	-9.2321090050973E-05		0				-240	20	0		0	0
_3301.012	1.67451843261719	0.816150188446045	0.187843918800354	-1	-240	0.187843918800354		0				-240	20	0		0	0
_3301.012	3.0797578125	2.93143844604492	0.520364701747894	-1	-240	0.520364701747894		0				-240	20	0		0	0
_3301.012	5.4254794921875	6.44548845291138	0.870682239532471	-1	-240	0.870682239532471		0				-240	20	0		0	0
_3301.012	8.02452294921875	11.3240156173706	1.21535193920135	-1	-240	1.21535193920135		0				-240	20	0		0	0
_3301.012	9.3958515625	17.7118625640869	1.5271213054657	-1	-240	1.5271213054657		0				-240	20	0		0	0
_3301.012	12.6651015625	25.3392200469971	1.92902970314026	-1	-240	1.92902970314026		0				-240	20	0		0	0
_3301.012	15.80968359375	34.4460182189941	2.28055715560913	-1	-240	2.28055715560913		0				-240	20	0		0	0
_3301.012	19.02308203125	44.9404678344727	2.64204978942871	-1	-240	2.64204978942871		0				-240	20	0		0	0
_3301.012	20.50910546875	56.9961547851563	2.91897487640381	-1	-240	2.91897487640381		0				-240	20	0		0	0
_3301.012	24.21019921875	70.1552886962891	3.38201856613159	-1	-240	3.38201856613159		0				-240	20	0		0	0
_3301.012	27.746734375	84.8468856811523	3.71509122848511	-1	-240	3.71509122848511		0				-240	20	0		0	0
_3301.012	31.461791015625	100.961448669434	4.05544233322144	-1	-240	4.05544233322144		0				-240	20	0		0	0
_3301.012	33.1612421875	118.668151855469	4.29389572143555	-1	-240	4.29389572143555		0				-240	20	0		0	0
_3301.012	37.25229296875	137.434020996094	4.74030351638794	-1	-240	4.74030351638794		0				-240	20	0		0	0
_3301.012	41.454046875	157.670394897461	5.06644439697266	-1	-240	5.06644439697266		0				-240	20	0		0	0
_3301.012	45.61091796875	179.372817993164	5.3693642616272	-1	-240	5.3693642616272		0				-240	20	0		0	0
_3301.012	49.84059765625	202.488235473633	5.67470979690552	-1	-240	5.67470979690552		0				-240	20	0		0	0
_3301.012	54.11914453125	226.993438720703	5.98629426956177	-1	-240	5.98629426956177		0				-240	20	0		0	0
_3301.012	58.74975	252.890655517578	6.27535009384155	-1	-240	6.27535009384155		0				-240	20	0		0	0
_3301.012	64.05155859375	280.098083496094	6.5869345664978	-1	-240	6.5869345664978	0	0	0	0	0	-240	20	0	0	0	0	0	0	0	0	0	0	0
_3301.012	65.18851953125	280.084808349609	6.61292886734009	-1	-240	6.61292886734009		0				-240	20	0		0	0
_3301.012	67.455453125	266.091339111328	6.58624172210693	-1	-240	6.58624172210693		0				-240	20	0		0	0
_3301.012	69.276578125	252.086822509766	6.55470180511475	-1	-240	6.55470180511475		0				-240	20	0		0	0
_3301.012	76.958015625	238.160797119141	6.52558851242065	-1	-240	6.52558851242065		0				-240	20	0		0	0
_3301.012	84.057015625	224.136367797852	6.50271320343018	-1	-240	6.50271320343018		0				-240	20	0		0	0
_3301.012	95.09446875	210.124084472656	6.45349740982056	-1	-240	6.45349740982056		0				-240	20	0		0	0
_3301.012	106.7153671875	196.146041870117	6.40705442428589	-1	-240	6.40705442428589		0				-240	20	0		0	0
_3301.012	117.156421875	182.132614135742	6.35402631759644	-1	-240	6.35402631759644		0				-240	20	0		0	0
_3301.012	118.809	168.061645507813	6.30169105529785	-1	-240	6.30169105529785		0				-240	20	0		0	0
_3301.012	131.060203125	154.11669921875	6.22648096084595	-1	-240	6.22648096084595		0				-240	20	0		0	0
_3301.012	132.719765625	140.051193237305	6.16513442993164	-1	-240	6.16513442993164		0				-240	20	0		0	0
_3301.012	147.51615625	126.11612701416	6.08333921432495	-1	-240	6.08333921432495		0				-240	20	0		0	0
_3301.012	162.24971875	112.112457275391	6.02095317840576	-1	-240	6.02095317840576		0				-240	20	0		0	0
_3301.012	175.63190625	98.1076278686523	5.93049335479736	-1	-240	5.93049335479736		0				-240	20	0		0	0
_3301.012	184.189	84.1635513305664	5.84592533111572	-1	-240	5.84592533111572		0				-240	20	0		0	0
_3301.012	185.828609375	69.9850082397461	5.77487421035767	-1	-240	5.77487421035767		0				-240	20	0		0	0
_3301.012	207.500609375	56.0972061157227	5.57385206222534	-1	-240	5.57385206222534		0				-240	20	0		0	0
_3301.012	220.831921875	42.0876998901367	5.44180154800415	-1	-240	5.44180154800415		0				-240	20	0		0	0
_3301.012	239.361328125	28.0891761779785	5.23661994934082	-1	-240	5.23661994934082		0				-240	20	0		0	0
_3301.012	254.458921875	14.0684595108032	4.97529125213623	-1	-240	4.97529125213623		0				-240	20	0		0	0
_3301.013	0.16655549621582	0.118425279855728	0.000189258265891112	-1	-260	0.000189258265891112		0				-260	20	0		0	0
_3301.013	1.68349438476562	0.885812103748322	0.201253339648247	-1	-260	0.201253339648247		0				-260	20	0		0	0
_3301.013	3.05582080078125	3.15258717536926	0.551480233669281	-1	-260	0.551480233669281		0				-260	20	0		0	0
_3301.013	5.38259423828125	6.90105390548706	0.913719952106476	-1	-260	0.913719952106476		0				-260	20	0		0	0
_3301.013	8.11727294921875	12.1389455795288	1.27371394634247	-1	-260	1.27371394634247		0				-260	20	0		0	0
_3301.013	9.5195205078125	19.048698425293	1.59841275215149	-1	-260	1.59841275215149		0				-260	20	0		0	0
_3301.013	12.8316552734375	27.1647853851318	2.02327823638916	-1	-260	2.02327823638916		0				-260	20	0		0	0
_3301.013	16.1348134765625	36.930591583252	2.40186357498169	-1	-260	2.40186357498169		0				-260	20	0		0	0
_3301.013	19.508783203125	48.1581268310547	2.78276538848877	-1	-260	2.78276538848877		0				-260	20	0		0	0
_3301.013	22.994455078125	60.9336204528809	3.15638899803162	-1	-260	3.15638899803162		0				-260	20	0		0	0
_3301.013	26.61576171875	75.164176940918	3.52377390861511	-1	-260	3.52377390861511		0				-260	20	0		0	0
_3301.013	28.25836328125	91.1040878295898	3.78683543205261	-1	-260	3.78683543205261		0				-260	20	0		0	0
_3301.013	32.179869140625	108.249137878418	4.26824855804443	-1	-260	4.26824855804443		0				-260	20	0		0	0
_3301.013	36.234015625	126.939872741699	4.60548067092896	-1	-260	4.60548067092896		0				-260	20	0		0	0
_3301.013	40.4696796875	147.20393371582	4.94375228881836	-1	-260	4.94375228881836		0				-260	20	0		0	0
_3301.013	44.65048828125	168.971633911133	5.26608085632324	-1	-260	5.26608085632324		0				-260	20	0		0	0
_3301.013	48.84526171875	192.223083496094	5.58979558944702	-1	-260	5.58979558944702		0				-260	20	0		0	0
_3301.013	53.15273046875	216.95166015625	5.91177797317505	-1	-260	5.91177797317505		0				-260	20	0		0	0
_3301.013	57.63373828125	243.217071533203	6.22266912460327	-1	-260	6.22266912460327		0				-260	20	0		0	0
_3301.013	62.60742578125	270.917633056641	6.53009462356567	-1	-260	6.53009462356567		0				-260	20	0		0	0
_3301.013	67.91421875	300.153991699219	6.84757137298584	-1	-260	6.84757137298584	0	0	0	0	0	-260	20	0	0	0	0	0	0	0	0	0	0	0
_3301.013	69.0282421875	300.108673095703	6.87633800506592	-1	-260	6.87633800506592		0				-260	20	0		0	0
_3301.013	71.3380546875	285.090240478516	6.86004829406738	-1	-260	6.86004829406738		0				-260	20	0		0	0
_3301.013	73.59003125	270.099426269531	6.82608270645142	-1	-260	6.82608270645142		0				-260	20	0		0	0
_3301.013	81.1118984375	255.147354125977	6.7869176864624	-1	-260	6.7869176864624		0				-260	20	0		0	0
_3301.013	90.6703125	240.185302734375	6.74809980392456	-1	-260	6.74809980392456		0				-260	20	0		0	0
_3301.013	99.47375	225.169067382813	6.69888401031494	-1	-260	6.69888401031494		0				-260	20	0		0	0
_3301.013	108.7180078125	210.157257080078	6.6420431137085	-1	-260	6.6420431137085		0				-260	20	0		0	0
_3301.013	119.75346875	195.150939941406	6.57584428787231	-1	-260	6.57584428787231		0				-260	20	0		0	0
_3301.013	130.5565546875	180.154541015625	6.5058331489563	-1	-260	6.5058331489563		0				-260	20	0		0	0
_3301.013	145.88153125	165.172485351563	6.4417142868042	-1	-260	6.4417142868042		0				-260	20	0		0	0
_3301.013	157.624109375	150.135116577148	6.36789035797119	-1	-260	6.36789035797119		0				-260	20	0		0	0
_3301.013	174.55878125	135.118698120117	6.27535104751587	-1	-260	6.27535104751587		0				-260	20	0		0	0
_3301.013	193.942890625	120.146469116211	6.17830562591553	-1	-260	6.17830562591553		0				-260	20	0		0	0
_3301.013	209.621921875	105.15648651123	6.08368635177612	-1	-260	6.08368635177612		0				-260	20	0		0	0
_3301.013	224.43328125	90.1332778930664	5.97451066970825	-1	-260	5.97451066970825		0				-260	20	0		0	0
_3301.013	226.123765625	75.0071640014648	5.90068674087524	-1	-260	5.90068674087524		0				-260	20	0		0	0
_3301.013	240.7236875	60.1330795288086	5.70139789581299	-1	-260	5.70139789581299		0				-260	20	0		0	0
_3301.013	261.741421875	45.1140670776367	5.49240398406982	-1	-260	5.49240398406982		0				-260	20	0		0	0
_3301.013	283.800375	30.1192989349365	5.26642751693726	-1	-260	5.26642751693726		0				-260	20	0		0	0
_3301.013	300.7829375	15.107852935791	4.99331426620483	-1	-260	4.99331426620483		0				-260	20	0		0	0
_3301.014	0.165557495117188	0.127602964639664	-0.00168024387676269	-1	-280	-0.00168024387676269		0				-280	20	0		0	0
_3301.014	1.68848095703125	0.944748282432556	0.206621646881104	-1	-280	0.206621646881104		0				-280	20	0		0	0
_3301.014	3.03288232421875	3.37296175956726	0.566513955593109	-1	-280	0.566513955593109		0				-280	20	0		0	0
_3301.014	5.50526513671875	7.36800861358643	0.946708858013153	-1	-280	0.946708858013153		0				-280	20	0		0	0
_3301.014	6.88557080078125	13.0249738693237	1.28771352767944	-1	-280	1.28771352767944		0				-280	20	0		0	0
_3301.014	10.01918359375	20.1569766998291	1.7010737657547	-1	-280	1.7010737657547		0				-280	20	0		0	0
_3301.014	13.14780859375	28.9685649871826	2.08594942092896	-1	-280	2.08594942092896		0				-280	20	0		0	0
_3301.014	16.528759765625	39.3745803833008	2.49301648139954	-1	-280	2.49301648139954		0				-280	20	0		0	0
_3301.014	19.93464453125	51.3705825805664	2.88189005851746	-1	-280	2.88189005851746		0				-280	20	0		0	0
_3301.014	23.4701796875	64.9731369018555	3.26279187202454	-1	-280	3.26279187202454		0				-280	20	0		0	0
_3301.014	25.09183984375	80.3502960205078	3.5407567024231	-1	-280	3.5407567024231		0				-280	20	0		0	0
_3301.014	28.90363671875	97.0011520385742	4.03187417984009	-1	-280	4.03187417984009		0				-280	20	0		0	0
_3301.014	32.750341796875	115.390083312988	4.38088989257813	-1	-280	4.38088989257813		0				-280	20	0		0	0
_3301.014	36.73168359375	135.414260864258	4.73753118515015	-1	-280	4.73753118515015		0				-280	20	0		0	0
_3301.014	40.92246875	157.00178527832	5.08204126358032	-1	-280	5.08204126358032		0				-280	20	0		0	0
_3301.014	45.09130859375	180.215682983398	5.4081826210022	-1	-280	5.4081826210022		0				-280	20	0		0	0
_3301.014	49.463609375	205.042694091797	5.75407934188843	-1	-280	5.75407934188843		0				-280	20	0		0	0
_3301.014	53.9775234375	231.425338745117	6.07536792755127	-1	-280	6.07536792755127		0				-280	20	0		0	0
_3301.014	58.57123046875	259.454284667969	6.39249801635742	-1	-280	6.39249801635742		0				-280	20	0		0	0
_3301.014	63.63168359375	288.94384765625	6.72175884246826	-1	-280	6.72175884246826		0				-280	20	0		0	0
_3301.014	69.0102890625	320.141723632813	7.03784894943237	-1	-280	7.03784894943237	0	0	0	0	0	-280	20	0	0	0	0	0	0	0	0	0	0	0
_3301.014	70.1422578125	320.121795654297	7.06765556335449	-1	-280	7.06765556335449		0				-280	20	0		0	0
_3301.014	72.4580625	304.109344482422	7.04928636550903	-1	-280	7.04928636550903		0				-280	20	0		0	0
_3301.014	78.966640625	288.075897216797	7.0316104888916	-1	-280	7.0316104888916		0				-280	20	0		0	0
_3301.014	86.03571875	272.113220214844	6.99521827697754	-1	-280	6.99521827697754		0				-280	20	0		0	0
_3301.014	87.850859375	256.100769042969	6.94738912582397	-1	-280	6.94738912582397		0				-280	20	0		0	0
_3301.014	100.1299921875	240.19889831543	6.89644002914429	-1	-280	6.89644002914429		0				-280	20	0		0	0
_3301.014	101.9102265625	224.115692138672	6.84653091430664	-1	-280	6.84653091430664		0				-280	20	0		0	0
_3301.014	115.97159375	208.190582275391	6.79835510253906	-1	-280	6.79835510253906		0				-280	20	0		0	0
_3301.014	131.751359375	192.17366027832	6.71898603439331	-1	-280	6.71898603439331		0				-280	20	0		0	0
_3301.014	143.999578125	176.154495239258	6.65278720855713	-1	-280	6.65278720855713		0				-280	20	0		0	0
_3301.014	162.09015625	160.168472290039	6.57168531417847	-1	-280	6.57168531417847		0				-280	20	0		0	0
_3301.014	179.664109375	144.134857177734	6.5002875328064	-1	-280	6.5002875328064		0				-280	20	0		0	0
_3301.014	198.28228125	128.145416259766	6.41814565658569	-1	-280	6.41814565658569		0				-280	20	0		0	0
_3301.014	216.117546875	112.143745422363	6.3207540512085	-1	-280	6.3207540512085		0				-280	20	0		0	0
_3301.014	238.410875	96.1464385986328	6.20603275299072	-1	-280	6.20603275299072		0				-280	20	0		0	0
_3301.014	259.8445	80.1346817016602	6.08680582046509	-1	-280	6.08680582046509		0				-280	20	0		0	0
_3301.014	286.59490625	64.1659622192383	5.94019794464111	-1	-280	5.94019794464111		0				-280	20	0		0	0
_3301.014	308.29084375	48.1330261230469	5.77764749526978	-1	-280	5.77764749526978		0				-280	20	0		0	0
_3301.014	333.90128125	32.1243209838867	5.5530571937561	-1	-280	5.5530571937561		0				-280	20	0		0	0
_3301.014	356.70825	16.1144065856934	5.24528503417969	-1	-280	5.24528503417969		0				-280	20	0		0	0
_3301.015	0.179519393920898	0.135343179106712	0.000221570589928888	-1	-300	0.000221570589928888		0				-300	20	0		0	0
_3301.015	1.6605546875	0.994506776332855	0.210489809513092	-1	-300	0.210489809513092		0				-300	20	0		0	0
_3301.015	3.05582055664062	3.63281154632568	0.581104576587677	-1	-300	0.581104576587677		0				-300	20	0		0	0
_3301.015	4.4540791015625	7.85011196136475	0.956752777099609	-1	-300	0.956752777099609		0				-300	20	0		0	0
_3301.015	5.816431640625	13.8465375900269	1.33414363861084	-1	-300	1.33414363861084		0				-300	20	0		0	0
_3301.015	8.81640234375	21.4175148010254	1.780522108078	-1	-300	1.780522108078		0				-300	20	0		0	0
_3301.015	10.2974384765625	30.8715286254883	2.12056469917297	-1	-300	2.12056469917297		0				-300	20	0		0	0
_3301.015	13.38417578125	41.8337135314941	2.60912394523621	-1	-300	2.60912394523621		0				-300	20	0		0	0
_3301.015	16.528759765625	54.6158714294434	3.0007700920105	-1	-300	3.0007700920105		0				-300	20	0		0	0
_3301.015	19.91369921875	69.0510177612305	3.40593338012695	-1	-300	3.40593338012695		0				-300	20	0		0	0
_3301.015	23.467189453125	85.184455871582	3.7934205532074	-1	-300	3.7934205532074		0				-300	20	0		0	0
_3301.015	26.995744140625	103.061515808105	4.16877698898315	-1	-300	4.16877698898315		0				-300	20	0		0	0
_3301.015	30.634005859375	122.629096984863	4.54378700256348	-1	-300	4.54378700256348		0				-300	20	0		0	0
_3301.015	34.55251953125	143.852905273438	4.91671800613403	-1	-300	4.91671800613403		0				-300	20	0		0	0
_3301.015	38.44210546875	166.844619750977	5.26434755325317	-1	-300	5.26434755325317		0				-300	20	0		0	0
_3301.015	42.5122109375	191.491455078125	5.61509656906128	-1	-300	5.61509656906128		0				-300	20	0		0	0
_3301.015	46.58530859375	217.842071533203	5.94851589202881	-1	-300	5.94851589202881		0				-300	20	0		0	0
_3301.015	50.96458984375	245.886520385742	6.2944130897522	-1	-300	6.2944130897522		0				-300	20	0		0	0
_3301.015	55.83655078125	275.562927246094	6.62783241271973	-1	-300	6.62783241271973		0				-300	20	0		0	0
_3301.015	61.020671875	306.987426757813	6.95536041259766	-1	-300	6.95536041259766		0				-300	20	0		0	0
_3301.015	66.70046875	340.186614990234	7.29883146286011	-1	-300	7.29883146286011	0	0	0	0	0	-300	20	0	0	0	0	0	0	0	0	0	0	0
_3301.015	67.828453125	340.073852539063	7.31893348693848	-1	-300	7.31893348693848		0				-300	20	0		0	0
_3301.015	70.313796875	323.110473632813	7.30541658401489	-1	-300	7.30541658401489		0				-300	20	0		0	0
_3301.015	72.661515625	306.122802734375	7.26867771148682	-1	-300	7.26867771148682		0				-300	20	0		0	0
_3301.015	80.9662890625	289.142883300781	7.2388710975647	-1	-300	7.2388710975647		0				-300	20	0		0	0
_3301.015	91.6476953125	272.132019042969	7.19935989379883	-1	-300	7.19935989379883		0				-300	20	0		0	0
_3301.015	93.478796875	255.105667114258	7.15430307388306	-1	-300	7.15430307388306		0				-300	20	0		0	0
_3301.015	103.9378046875	238.210891723633	7.10162162780762	-1	-300	7.10162162780762		0				-300	20	0		0	0
_3301.015	117.2571484375	221.202224731445	7.03195667266846	-1	-300	7.03195667266846		0				-300	20	0		0	0
_3301.015	119.0563359375	204.098449707031	6.97996807098389	-1	-300	6.97996807098389		0				-300	20	0		0	0
_3301.015	137.87396875	187.182601928711	6.89782619476318	-1	-300	6.89782619476318		0				-300	20	0		0	0
_3301.015	156.514078125	170.204803466797	6.82122993469238	-1	-300	6.82122993469238		0				-300	20	0		0	0
_3301.015	176.655171875	153.178314208984	6.73284959793091	-1	-300	6.73284959793091		0				-300	20	0		0	0
_3301.015	196.266671875	136.235778808594	6.65105438232422	-1	-300	6.65105438232422		0				-300	20	0		0	0
_3301.015	198.019984375	119.035575866699	6.58485555648804	-1	-300	6.58485555648804		0				-300	20	0		0	0
_3301.015	199.678546875	101.98787689209	6.50479316711426	-1	-300	6.50479316711426		0				-300	20	0		0	0
_3301.015	221.84421875	85.1479721069336	6.297532081604	-1	-300	6.297532081604		0				-300	20	0		0	0
_3301.015	247.41078125	68.1542816162109	6.14711236953735	-1	-300	6.14711236953735		0				-300	20	0		0	0
_3301.015	270.64759375	51.1483306884766	5.97589683532715	-1	-300	5.97589683532715		0				-300	20	0		0	0
_3301.015	292.768375	34.1444892883301	5.76066446304321	-1	-300	5.76066446304321		0				-300	20	0		0	0
_3301.015	294.69221875	16.9746685028076	5.62237501144409	-1	-300	5.62237501144409		0				-300	20	0		0	0
_3301.016	0.165556900024414	0.127934694290161	-0.000830889621283859	-1	-320	-0.000830889621283859		0				-320	20	0		0	0
_3301.016	1.68947692871094	1.04017400741577	0.226779490709305	-1	-320	0.226779490709305		0				-320	20	0		0	0
_3301.016	3.09072607421875	3.76804399490356	0.610535085201263	-1	-320	0.610535085201263		0				-320	20	0		0	0
_3301.016	5.6817919921875	8.24629878997803	1.0194765329361	-1	-320	1.0194765329361		0				-320	20	0		0	0
_3301.016	8.541138671875	14.5534362792969	1.43600034713745	-1	-320	1.43600034713745		0				-320	20	0		0	0
_3301.016	11.502212890625	22.6562690734863	1.86809015274048	-1	-320	1.86809015274048		0				-320	20	0		0	0
_3301.016	13.0031953125	32.6830444335938	2.22406315803528	-1	-320	2.22406315803528		0				-320	20	0		0	0
_3301.016	16.50083203125	44.2611122131348	2.73840188980103	-1	-320	2.73840188980103		0				-320	20	0		0	0
_3301.016	19.969548828125	57.7840919494629	3.13420701026917	-1	-320	3.13420701026917		0				-320	20	0		0	0
_3301.016	23.519048828125	73.0772476196289	3.54179644584656	-1	-320	3.54179644584656		0				-320	20	0		0	0
_3301.016	27.180248046875	90.185905456543	3.93794846534729	-1	-320	3.93794846534729		0				-320	20	0		0	0
_3301.016	30.975091796875	109.093452453613	4.33098125457764	-1	-320	4.33098125457764		0				-320	20	0		0	0
_3301.016	35.07910546875	129.79655456543	4.70911073684692	-1	-320	4.70911073684692		0				-320	20	0		0	0
_3301.016	39.21204296875	152.295196533203	5.08481407165527	-1	-320	5.08481407165527		0				-320	20	0		0	0
_3301.016	43.29611328125	176.607055664063	5.44804000854492	-1	-320	5.44804000854492		0				-320	20	0		0	0
_3301.016	47.79108203125	202.727737426758	5.81542539596558	-1	-320	5.81542539596558		0				-320	20	0		0	0
_3301.016	52.26610546875	230.688186645508	6.14988470077515	-1	-320	6.14988470077515		0				-320	20	0		0	0
_3301.016	56.8787578125	260.413238525391	6.48988962173462	-1	-320	6.48988962173462		0				-320	20	0		0	0
_3301.016	62.047921875	291.742645263672	6.83093452453613	-1	-320	6.83093452453613		0				-320	20	0		0	0
_3301.016	67.42353125	325.029144287109	7.16643381118774	-1	-320	7.16643381118774		0				-320	20	0		0	0
_3301.016	72.86396875	360.136840820313	7.50054693222046	-1	-320	7.50054693222046	0	0	0	0	0	-320	20	0	0	0	0	0	0	0	0	0	0	0
_3301.016	73.9939453125	360.102569580078	7.53000688552856	-1	-320	7.53000688552856		0				-320	20	0		0	0
_3301.016	76.450375	342.171661376953	7.51648998260498	-1	-320	7.51648998260498		0				-320	20	0		0	0
_3301.016	84.3981015625	324.110321044922	7.50401258468628	-1	-320	7.50401258468628		0				-320	20	0		0	0
_3301.016	86.717890625	306.095489501953	7.46034240722656	-1	-320	7.46034240722656		0				-320	20	0		0	0
_3301.016	99.08778125	288.122650146484	7.42221736907959	-1	-320	7.42221736907959		0				-320	20	0		0	0
_3301.016	108.91846875	270.110046386719	7.36745595932007	-1	-320	7.36745595932007		0				-320	20	0		0	0
_3301.016	123.058625	252.156051635742	7.31442785263062	-1	-320	7.31442785263062		0				-320	20	0		0	0
_3301.016	135.98103125	234.190979003906	7.26035976409912	-1	-320	7.26035976409912		0				-320	20	0		0	0
_3301.016	151.78871875	216.176132202148	7.19416093826294	-1	-320	7.19416093826294		0				-320	20	0		0	0
_3301.016	168.40725	198.178955078125	7.12657594680786	-1	-320	7.12657594680786		0				-320	20	0		0	0
_3301.016	184.85221875	180.161834716797	7.04720687866211	-1	-320	7.04720687866211		0				-320	20	0		0	0
_3301.016	207.17946875	162.170104980469	6.96610450744629	-1	-320	6.96610450744629		0				-320	20	0		0	0
_3301.016	227.116109375	144.147354125977	6.86836624145508	-1	-320	6.86836624145508		0				-320	20	0		0	0
_3301.016	228.945203125	126.019493103027	6.80701971054077	-1	-320	6.80701971054077		0				-320	20	0		0	0
_3301.016	249.692671875	108.128173828125	6.6645712852478	-1	-320	6.6645712852478		0				-320	20	0		0	0
_3301.016	271.8733125	90.1494216918945	6.52870798110962	-1	-320	6.52870798110962		0				-320	20	0		0	0
_3301.016	294.99340625	72.1362915039063	6.37343549728394	-1	-320	6.37343549728394		0				-320	20	0		0	0
_3301.016	314.28678125	54.1429557800293	6.21227121353149	-1	-320	6.21227121353149		0				-320	20	0		0	0
_3301.016	336.5481875	36.1859931945801	5.98490810394287	-1	-320	5.98490810394287		0				-320	20	0		0	0
_3301.016	361.658	18.1150150299072	5.64005088806152	-1	-320	5.64005088806152		0				-320	20	0		0	0
_3301.017	0.164556594848633	0.0800559297204018	-0.000212338476558216	-1	-340	-0.000212338476558216		0				-340	20	0		0	0
_3301.017	1.76128295898438	1.04315948486328	0.244975581765175	-1	-340	0.244975581765175		0				-340	20	0		0	0
_3301.017	3.14358422851562	3.92693901062012	0.640367269515991	-1	-340	0.640367269515991		0				-340	20	0		0	0
_3301.017	4.50593603515625	8.70484924316406	1.04679274559021	-1	-340	1.04679274559021		0				-340	20	0		0	0
_3301.017	5.9171591796875	15.3989934921265	1.47146832942963	-1	-340	1.47146832942963		0				-340	20	0		0	0
_3301.017	8.810416015625	23.8678207397461	1.96590173244476	-1	-340	1.96590173244476		0				-340	20	0		0	0
_3301.017	10.329349609375	34.3932762145996	2.33254551887512	-1	-340	2.33254551887512		0				-340	20	0		0	0
_3301.017	13.50584765625	46.6756820678711	2.85797524452209	-1	-340	2.85797524452209		0				-340	20	0		0	0
_3301.017	16.628490234375	60.9361610412598	3.26279163360596	-1	-340	3.26279163360596		0				-340	20	0		0	0
_3301.017	19.888763671875	77.0829162597656	3.68875026702881	-1	-340	3.68875026702881		0				-340	20	0		0	0
_3301.017	23.297640625	95.1568298339844	4.10292482376099	-1	-340	4.10292482376099		0				-340	20	0		0	0
_3301.017	26.8371640625	115.092651367188	4.49942350387573	-1	-340	4.49942350387573		0				-340	20	0		0	0
_3301.017	30.661927734375	136.968856811523	4.89834833145142	-1	-340	4.89834833145142		0				-340	20	0		0	0
_3301.017	34.510625	160.734588623047	5.27127933502197	-1	-340	5.27127933502197		0				-340	20	0		0	0
_3301.017	38.55180859375	186.390930175781	5.64906215667725	-1	-340	5.64906215667725		0				-340	20	0		0	0
_3301.017	42.9141328125	213.926849365234	6.01436805725098	-1	-340	6.01436805725098		0				-340	20	0		0	0
_3301.017	47.2605	243.39762878418	6.36373090744019	-1	-340	6.36373090744019		0				-340	20	0		0	0
_3301.017	52.29103515625	274.686126708984	6.73076963424683	-1	-340	6.73076963424683		0				-340	20	0		0	0
_3301.017	57.30561328125	307.920623779297	7.07285404205322	-1	-340	7.07285404205322		0				-340	20	0		0	0
_3301.017	62.51566796875	343.065826416016	7.40869998931885	-1	-340	7.40869998931885		0				-340	20	0		0	0
_3301.017	68.1096953125	380.120727539063	7.76326179504395	-1	-340	7.76326179504395	0	0	0	0	0	-340	20	0	0	0	0	0	0	0	0	0	0	0
_3301.017	69.2426640625	380.091979980469	7.79168224334717	-1	-340	7.79168224334717		0				-340	20	0		0	0
_3301.017	74.1046484375	361.089599609375	7.80000066757202	-1	-340	7.80000066757202		0				-340	20	0		0	0
_3301.017	82.8741796875	342.145904541016	7.79168224334717	-1	-340	7.79168224334717		0				-340	20	0		0	0
_3301.017	92.974140625	323.110473632813	7.75633001327515	-1	-340	7.75633001327515		0				-340	20	0		0	0
_3301.017	105.303140625	304.09716796875	7.71439266204834	-1	-340	7.71439266204834		0				-340	20	0		0	0
_3301.017	107.3416875	285.11376953125	7.68389272689819	-1	-340	7.68389272689819		0				-340	20	0		0	0
_3301.017	123.6949140625	266.08837890625	7.60487031936646	-1	-340	7.60487031936646		0				-340	20	0		0	0
_3301.017	139.8915625	247.173522949219	7.54248380661011	-1	-340	7.54248380661011		0				-340	20	0		0	0
_3301.017	153.134125	228.154739379883	7.47663164138794	-1	-340	7.47663164138794		0				-340	20	0		0	0
_3301.017	174.127921875	209.1259765625	7.40523433685303	-1	-340	7.40523433685303		0				-340	20	0		0	0
_3301.017	190.323578125	190.135879516602	7.33106374740601	-1	-340	7.33106374740601		0				-340	20	0		0	0
_3301.017	206.096359375	171.151275634766	7.24857521057129	-1	-340	7.24857521057129		0				-340	20	0		0	0
_3301.017	232.1715625	152.112411499023	7.15222311019897	-1	-340	7.15222311019897		0				-340	20	0		0	0
_3301.017	234.033578125	132.991668701172	7.09122323989868	-1	-340	7.09122323989868		0				-340	20	0		0	0
_3301.017	258.22384375	114.095306396484	6.93733739852905	-1	-340	6.93733739852905		0				-340	20	0		0	0
_3301.017	282.5118125	95.102653503418	6.80286026000977	-1	-340	6.80286026000977		0				-340	20	0		0	0
_3301.017	301.9029375	76.0767135620117	6.66179800033569	-1	-340	6.66179800033569		0				-340	20	0		0	0
_3301.017	319.9286875	57.0849418640137	6.49266242980957	-1	-340	6.49266242980957		0				-340	20	0		0	0
_3301.017	344.73128125	38.0875129699707	6.2431173324585	-1	-340	6.2431173324585		0				-340	20	0		0	0
_3301.017	368.76296875	19.073356628418	5.91870927810669	-1	-340	5.91870927810669		0				-340	20	0		0	0
_3301.018	0.207444793701172	0.146555438637733	0.00117201590910554	-1	-360	0.00117201590910554		0				-360	20	0		0	0
_3301.018	1.81414392089844	1.15211963653564	0.243048876523972	-1	-360	0.243048876523972		0				-360	20	0		0	0
_3301.018	3.32809204101562	4.17942428588867	0.644018352031708	-1	-360	0.644018352031708		0				-360	20	0		0	0
_3301.018	5.9101806640625	9.15813732147217	1.07348442077637	-1	-360	1.07348442077637		0				-360	20	0		0	0
_3301.018	8.903169921875	16.18577003479	1.51421356201172	-1	-360	1.51421356201172		0				-360	20	0		0	0
_3301.018	12.0208251953125	25.1725196838379	1.96969377994537	-1	-360	1.96969377994537		0				-360	20	0		0	0
_3301.018	15.2970556640625	36.1963195800781	2.4248423576355	-1	-360	2.4248423576355		0				-360	20	0		0	0
_3301.018	18.740837890625	49.1785316467285	2.87211608886719	-1	-360	2.87211608886719		0				-360	20	0		0	0
_3301.018	22.176642578125	64.1878967285156	3.30431318283081	-1	-360	3.30431318283081		0				-360	20	0		0	0
_3301.018	25.736115234375	81.1980819702148	3.73280191421509	-1	-360	3.73280191421509		0				-360	20	0		0	0
_3301.018	27.541283203125	100.383651733398	4.05100584030151	-1	-360	4.05100584030151		0				-360	20	0		0	0
_3301.018	31.403943359375	121.212295532227	4.58215475082397	-1	-360	4.58215475082397		0				-360	20	0		0	0
_3301.018	35.493	144.202789306641	4.97730159759521	-1	-360	4.97730159759521		0				-360	20	0		0	0
_3301.018	39.69176171875	169.233276367188	5.35702562332153	-1	-360	5.35702562332153		0				-360	20	0		0	0
_3301.018	44.15780859375	196.229568481445	5.73858642578125	-1	-360	5.73858642578125		0				-360	20	0		0	0
_3301.018	48.4902109375	225.245193481445	6.09831190109253	-1	-360	6.09831190109253		0				-360	20	0		0	0
_3301.018	53.0260703125	256.265350341797	6.46261310577393	-1	-360	6.46261310577393		0				-360	20	0		0	0
_3301.018	58.66896875	289.153961181641	6.84455537796021	-1	-360	6.84455537796021		0				-360	20	0		0	0
_3301.018	64.46644921875	324.168762207031	7.19228935241699	-1	-360	7.19228935241699		0				-360	20	0		0	0
_3301.018	70.3656640625	361.154449462891	7.53458166122437	-1	-360	7.53458166122437		0				-360	20	0		0	0
_3301.018	76.7146640625	400.149505615234	7.89690732955933	-1	-360	7.89690732955933		0				-360	20	0		0	0
_3301.018	77.8546171875	400.153381347656	7.92328262329102	-1	-360	7.92328262329102	0	0	0	0	0	-360	20	0	0	0	0	0	0	0	0	0	0	0
_3301.018	80.9573125	380.141326904297	7.90955781936646	-1	-360	7.90955781936646		0				-360	20	0		0	0
_3301.018	83.9123984375	360.126708984375	7.87087821960449	-1	-360	7.87087821960449		0				-360	20	0		0	0
_3301.018	86.8196171875	340.134704589844	7.82675743103027	-1	-360	7.82675743103027		0				-360	20	0		0	0
_3301.018	101.2719375	320.133666992188	7.80270385742188	-1	-360	7.80270385742188		0				-360	20	0		0	0
_3301.018	118.5137890625	300.131805419922	7.76527214050293	-1	-360	7.76527214050293		0				-360	20	0		0	0
_3301.018	131.17090625	280.144683837891	7.70808506011963	-1	-360	7.70808506011963		0				-360	20	0		0	0
_3301.018	153.452265625	260.188415527344	7.66316652297974	-1	-360	7.66316652297974		0				-360	20	0		0	0
_3301.018	166.251015625	240.213104248047	7.61110877990723	-1	-360	7.61110877990723		0				-360	20	0		0	0
_3301.018	168.20778125	220.079223632813	7.55364418029785	-1	-360	7.55364418029785		0				-360	20	0		0	0
_3301.018	186.30034375	200.194549560547	7.47288846969604	-1	-360	7.47288846969604		0				-360	20	0		0	0
_3301.018	208.847	180.174926757813	7.39320755004883	-1	-360	7.39320755004883		0				-360	20	0		0	0
_3301.018	226.799953125	160.180236816406	7.33654022216797	-1	-360	7.33654022216797		0				-360	20	0		0	0
_3301.018	245.490921875	140.16911315918	7.24323797225952	-1	-360	7.24323797225952		0				-360	20	0		0	0
_3301.018	268.6938125	120.158233642578	7.17308807373047	-1	-360	7.17308807373047		0				-360	20	0		0	0
_3301.018	283.99784375	100.152778625488	7.07268095016479	-1	-360	7.07268095016479		0				-360	20	0		0	0
_3301.018	313.7123125	80.1364898681641	6.93414878845215	-1	-360	6.93414878845215		0				-360	20	0		0	0
_3301.018	337.70909375	60.1325721740723	6.7804708480835	-1	-360	6.7804708480835		0				-360	20	0		0	0
_3301.018	366.89596875	40.1323776245117	6.57005596160889	-1	-360	6.57005596160889		0				-360	20	0		0	0
_3301.018	390.60153125	20.1064891815186	6.26866102218628	-1	-360	6.26866102218628		0				-360	20	0		0	0
_3307.000	0.155582504272461	0.110463917255402	0.00120478973258287	-1	0	0.00120478973258287		0				0	19.75	0		0	0
_3307.000	0.855708618164063	0.17902010679245	0.0195397306233644	-1	0	0.0195397306233644		0				0	19.75	0		0	0
_3307.000	2.25197094726563	0.514060795307159	0.137432768940926	-1	0	0.137432768940926		0				0	19.75	0		0	0
_3307.000	3.67616040039062	1.01938605308533	0.257609367370605	-1	0	0.257609367370605		0				0	19.75	0		0	0
_3307.000	5.0624501953125	1.71489918231964	0.386351883411407	-1	0	0.386351883411407		0				0	19.75	0		0	0
_3307.000	6.31110693359375	2.62603211402893	0.511954486370087	-1	0	0.511954486370087		0				0	19.75	0		0	0
_3307.000	7.5587685546875	3.71408367156982	0.642619669437408	-1	0	0.642619669437408		0				0	19.75	0		0	0
_3307.000	8.822384765625	5.01443719863892	0.771488606929779	-1	0	0.771488606929779		0				0	19.75	0		0	0
_3307.000	10.08001953125	6.51824617385864	0.900827765464783	-1	0	0.900827765464783		0				0	19.75	0		0	0
_3307.000	11.3226923828125	8.21777057647705	1.03366076946259	-1	0	1.03366076946259		0				0	19.75	0		0	0
_3307.000	12.4536650390625	10.1141157150269	1.15185236930847	-1	0	1.15185236930847		0				0	19.75	0		0	0
_3307.000	13.5926171875	12.2205495834351	1.27894794940948	-1	0	1.27894794940948		0				0	19.75	0		0	0
_3307.000	14.727580078125	14.5160617828369	1.40786242485046	-1	0	1.40786242485046		0				0	19.75	0		0	0
_3307.000	15.8306259765625	17.0106048583984	1.53633892536163	-1	0	1.53633892536163		0				0	19.75	0		0	0
_3307.000	16.9316796875	19.7229766845703	1.66421604156494	-1	0	1.66421604156494		0				0	19.75	0		0	0
_3307.000	19.20559375	22.5746650695801	1.82276666164398	-1	0	1.82276666164398		0				0	19.75	0		0	0
_3307.000	21.298990234375	25.6773529052734	1.94334828853607	-1	0	1.94334828853607		0				0	19.75	0		0	0
_3307.000	23.371443359375	28.9646949768066	2.06320643424988	-1	0	2.06320643424988		0				0	19.75	0		0	0
_3307.000	24.609130859375	32.4853401184082	2.16633725166321	-1	0	2.16633725166321		0				0	19.75	0		0	0
_3307.000	26.980783203125	36.1486206054688	2.32596135139465	-1	0	2.32596135139465		0				0	19.75	0		0	0
_3307.000	28.210490234375	40.0706329345703	2.42473936080933	-1	0	2.42473936080933	0	0	0	0	0	0	19.75	0	0	0	0	0	0	0	0	0	0	0
_3307.000	29.3424609375	40.0341453552246	2.45419955253601	-1	0	2.45419955253601		0				0	19.75	0		0	0
_3307.000	30.566185546875	38.0139808654785	2.43964290618896	-1	0	2.43964290618896		0				0	19.75	0		0	0
_3307.000	31.838779296875	36.0203552246094	2.42058038711548	-1	0	2.42058038711548		0				0	19.75	0		0	0
_3307.000	33.0904296875	34.0399971008301	2.39839863777161	-1	0	2.39839863777161		0				0	19.75	0		0	0
_3307.000	34.20444921875	32.0629501342773	2.37067151069641	-1	0	2.37067151069641		0				0	19.75	0		0	0
_3307.000	35.3144765625	30.0195617675781	2.33982491493225	-1	0	2.33982491493225		0				0	19.75	0		0	0
_3307.000	35.882953125	28.2338066101074	2.31764316558838	-1	0	2.31764316558838		0				0	19.75	0		0	0
_3307.000	37.0019609375	26.0809459686279	2.28645014762878	-1	0	2.28645014762878		0				0	19.75	0		0	0
_3307.000	37.56345703125	24.2410068511963	2.25837635993958	-1	0	2.25837635993958		0				0	19.75	0		0	0
_3307.000	38.6714921875	22.0328559875488	2.21678566932678	-1	0	2.21678566932678		0				0	19.75	0		0	0
_3307.000	39.20705859375	20.2393550872803	2.18822193145752	-1	0	2.18822193145752		0				0	19.75	0		0	0
_3307.000	40.31908203125	18.0278835296631	2.14165544509888	-1	0	2.14165544509888		0				0	19.75	0		0	0
_3307.000	41.5029140625	16.0331344604492	2.0970184803009	-1	0	2.0970184803009		0				0	19.75	0		0	0
_3307.000	42.06740234375	14.282751083374	2.0628924369812	-1	0	2.0628924369812		0				0	19.75	0		0	0
_3307.000	43.110609375	12.0369968414307	2.00069689750671	-1	0	2.00069689750671		0				0	19.75	0		0	0
_3307.000	44.23260546875	10.0621461868286	1.93900001049042	-1	0	1.93900001049042		0				0	19.75	0		0	0
_3307.000	44.7951015625	8.31949901580811	1.89515328407288	-1	0	1.89515328407288		0				0	19.75	0		0	0
_3307.000	45.8981484375	6.09585285186768	1.79594826698303	-1	0	1.79594826698303		0				0	19.75	0		0	0
_3307.000	47.120875	4.09335327148438	1.69414055347443	-1	0	1.69414055347443		0				0	19.75	0		0	0
_3307.000	48.3615546875	2.10633254051208	1.55371749401093	-1	0	1.55371749401093		0				0	19.75	0		0	0
_3307.001	0.178521697998047	0.13888156414032	0.00130634370725602	-1	-20	0.00130634370725602		0				-20	20.25	0		0	0
_3307.001	0.851720520019531	0.243927329778671	0.0301935728639364	-1	-20	0.0301935728639364		0				-20	20.25	0		0	0
_3307.001	2.2589541015625	0.730454981327057	0.18754854798317	-1	-20	0.18754854798317		0				-20	20.25	0		0	0
_3307.001	3.633275390625	1.49673593044281	0.333647698163986	-1	-20	0.333647698163986		0				-20	20.25	0		0	0
_3307.001	5.002611328125	2.55714440345764	0.491815716028214	-1	-20	0.491815716028214		0				-20	20.25	0		0	0
_3307.001	6.28019091796875	3.91389155387878	0.648463606834412	-1	-20	0.648463606834412		0				-20	20.25	0		0	0
_3307.001	7.5438095703125	5.53159284591675	0.805553555488586	-1	-20	0.805553555488586		0				-20	20.25	0		0	0
_3307.001	8.8024404296875	7.5130820274353	0.965527594089508	-1	-20	0.965527594089508		0				-20	20.25	0		0	0
_3307.001	10.0241689453125	9.74778366088867	1.11428952217102	-1	-20	1.11428952217102		0				-20	20.25	0		0	0
_3307.001	11.2758193359375	12.3031482696533	1.27050137519836	-1	-20	1.27050137519836		0				-20	20.25	0		0	0
_3307.001	13.3472744140625	15.1327323913574	1.44946503639221	-1	-20	1.44946503639221		0				-20	20.25	0		0	0
_3307.001	14.5739921875	18.3073024749756	1.57943713665009	-1	-20	1.57943713665009		0				-20	20.25	0		0	0
_3307.001	16.789064453125	21.7428226470947	1.76573288440704	-1	-20	1.76573288440704		0				-20	20.25	0		0	0
_3307.001	18.84855078125	25.4857311248779	1.91297554969788	-1	-20	1.91297554969788		0				-20	20.25	0		0	0
_3307.001	20.072275390625	29.6123218536377	2.04363465309143	-1	-20	2.04363465309143		0				-20	20.25	0		0	0
_3307.001	22.52670703125	33.8638534545898	2.23550152778625	-1	-20	2.23550152778625		0				-20	20.25	0		0	0
_3307.001	23.77835546875	38.5620918273926	2.35091590881348	-1	-20	2.35091590881348		0				-20	20.25	0		0	0
_3307.001	26.33551171875	43.4438743591309	2.54154014587402	-1	-20	2.54154014587402		0				-20	20.25	0		0	0
_3307.001	27.598130859375	48.7502403259277	2.65626120567322	-1	-20	2.65626120567322		0				-20	20.25	0		0	0
_3307.001	30.514326171875	54.242359161377	2.8527774810791	-1	-20	2.8527774810791		0				-20	20.25	0		0	0
_3307.001	33.374671875	60.0694999694824	3.00250434875488	-1	-20	3.00250434875488	0	0	0	0	0	-20	20.25	0	0	0	0	0	0	0	0	0	0	0
_3307.001	34.50464453125	60.0573387145996	3.02815198898315	-1	-20	3.02815198898315		0				-20	20.25	0		0	0
_3307.001	35.7293671875	57.0464668273926	3.00042486190796	-1	-20	3.00042486190796		0				-20	20.25	0		0	0
_3307.001	37.01293359375	54.0322723388672	2.97962951660156	-1	-20	2.97962951660156		0				-20	20.25	0		0	0
_3307.001	38.2625859375	51.0435104370117	2.95086240768433	-1	-20	2.95086240768433		0				-20	20.25	0		0	0
_3307.001	39.4952890625	48.0436859130859	2.92556142807007	-1	-20	2.92556142807007		0				-20	20.25	0		0	0
_3307.001	40.71402734375	45.0305862426758	2.8895161151886	-1	-20	2.8895161151886		0				-20	20.25	0		0	0
_3307.001	41.966671875	42.0373916625977	2.85139131546021	-1	-20	2.85139131546021		0				-20	20.25	0		0	0
_3307.001	43.21034375	39.0574569702148	2.81603908538818	-1	-20	2.81603908538818		0				-20	20.25	0		0	0
_3307.001	44.48991796875	36.0653610229492	2.77791428565979	-1	-20	2.77791428565979		0				-20	20.25	0		0	0
_3307.001	45.72760546875	33.069938659668	2.74013590812683	-1	-20	2.74013590812683		0				-20	20.25	0		0	0
_3307.001	46.95332421875	30.0678825378418	2.69681215286255	-1	-20	2.69681215286255		0				-20	20.25	0		0	0
_3307.001	50.582609375	27.0879364013672	2.63962507247925	-1	-20	2.63962507247925		0				-20	20.25	0		0	0
_3307.001	51.8143125	24.0659694671631	2.60046029090881	-1	-20	2.60046029090881		0				-20	20.25	0		0	0
_3307.001	56.1437265625	21.088228225708	2.53495478630066	-1	-20	2.53495478630066		0				-20	20.25	0		0	0
_3307.001	57.41233203125	18.0795211791992	2.4836597442627	-1	-20	2.4836597442627		0				-20	20.25	0		0	0
_3307.001	62.246390625	15.0929260253906	2.40047812461853	-1	-20	2.40047812461853		0				-20	20.25	0		0	0
_3307.001	63.5159921875	12.0808944702148	2.34225106239319	-1	-20	2.34225106239319		0				-20	20.25	0		0	0
_3307.001	64.7656484375	9.09097385406494	2.2660014629364	-1	-20	2.2660014629364		0				-20	20.25	0		0	0
_3307.001	65.972421875	6.11321306228638	2.15444183349609	-1	-20	2.15444183349609		0				-20	20.25	0		0	0
_3307.001	67.186171875	3.11996793746948	1.99015414714813	-1	-20	1.99015414714813		0				-20	20.25	0		0	0
_3307.002	0.174532897949219	0.130809620022774	-0.000313891709083691	-1	-40	-0.000313891709083691		0				-40	20.25	0		0	0
_3307.002	0.867677673339844	0.26128751039505	0.0382485464215279	-1	-40	0.0382485464215279		0				-40	20.25	0		0	0
_3307.002	2.27192016601562	0.921417057514191	0.227568864822388	-1	-40	0.227568864822388		0				-40	20.25	0		0	0
_3307.002	3.607345703125	1.93096160888672	0.405591040849686	-1	-40	0.405591040849686		0				-40	20.25	0		0	0
_3307.002	4.96670703125	3.34852480888367	0.588323771953583	-1	-40	0.588323771953583		0				-40	20.25	0		0	0
_3307.002	6.24927490234375	5.14977979660034	0.767800748348236	-1	-40	0.767800748348236		0				-40	20.25	0		0	0
_3307.002	7.50890283203125	7.35684061050415	0.949842989444733	-1	-40	0.949842989444733		0				-40	20.25	0		0	0
_3307.002	8.73462109375	9.94427394866943	1.12511801719666	-1	-40	1.12511801719666		0				-40	20.25	0		0	0
_3307.002	9.9812861328125	12.941933631897	1.30559968948364	-1	-40	1.30559968948364		0				-40	20.25	0		0	0
_3307.002	12.3230166015625	16.3376541137695	1.51154744625092	-1	-40	1.51154744625092		0				-40	20.25	0		0	0
_3307.002	13.58563671875	20.1679248809814	1.65738463401794	-1	-40	1.65738463401794		0				-40	20.25	0		0	0
_3307.002	16.1168623046875	24.3188495635986	1.87605273723602	-1	-40	1.87605273723602		0				-40	20.25	0		0	0
_3307.002	17.343578125	28.9629249572754	2.01259684562683	-1	-40	2.01259684562683		0				-40	20.25	0		0	0
_3307.002	20.069283203125	33.9221267700195	2.23099589347839	-1	-40	2.23099589347839		0				-40	20.25	0		0	0
_3307.002	21.323923828125	39.3777847290039	2.36651229858398	-1	-40	2.36651229858398		0				-40	20.25	0		0	0
_3307.002	22.609484375	45.183952331543	2.55505704879761	-1	-40	2.55505704879761		0				-40	20.25	0		0	0
_3307.002	23.8621328125	51.4135932922363	2.7134485244751	-1	-40	2.7134485244751		0				-40	20.25	0		0	0
_3307.002	25.096826171875	58.0169563293457	2.88986253738403	-1	-40	2.88986253738403		0				-40	20.25	0		0	0
_3307.002	28.505703125	64.8735122680664	3.13628792762756	-1	-40	3.13628792762756		0				-40	20.25	0		0	0
_3307.002	31.63632421875	72.2817993164063	3.29710555076599	-1	-40	3.29710555076599		0				-40	20.25	0		0	0
_3307.002	34.86767578125	80.0416870117188	3.46589469909668	-1	-40	3.46589469909668		0				-40	20.25	0		0	0
_3307.002	35.99964453125	80.050537109375	3.48287773132324	-1	-40	3.48287773132324	0	0	0	0	0	-40	20.25	0	0	0	0	0	0	0	0	0	0	0
_3307.002	37.377953125	76.0213241577148	3.46312212944031	-1	-40	3.46312212944031		0				-40	20.25	0		0	0
_3307.002	38.6455625	72.025276184082	3.43470168113708	-1	-40	3.43470168113708		0				-40	20.25	0		0	0
_3307.002	39.923140625	68.0347518920898	3.39969611167908	-1	-40	3.39969611167908		0				-40	20.25	0		0	0
_3307.002	41.18376953125	64.0232162475586	3.37266206741333	-1	-40	3.37266206741333		0				-40	20.25	0		0	0
_3307.002	42.42943359375	60.0404205322266	3.33384394645691	-1	-40	3.33384394645691		0				-40	20.25	0		0	0
_3307.002	43.68706640625	56.0266609191895	3.29433274269104	-1	-40	3.29433274269104		0				-40	20.25	0		0	0
_3307.002	44.93173828125	52.0372200012207	3.26071357727051	-1	-40	3.26071357727051		0				-40	20.25	0		0	0
_3307.002	46.2192890625	48.0289764404297	3.21912288665771	-1	-40	3.21912288665771		0				-40	20.25	0		0	0
_3307.002	47.4809140625	44.0295753479004	3.17579913139343	-1	-40	3.17579913139343		0				-40	20.25	0		0	0
_3307.002	48.750515625	40.1108818054199	3.12242436408997	-1	-40	3.12242436408997		0				-40	20.25	0		0	0
_3307.002	53.55366015625	36.069450378418	3.05795860290527	-1	-40	3.05795860290527		0				-40	20.25	0		0	0
_3307.002	54.81129296875	32.0523376464844	3.00804972648621	-1	-40	3.00804972648621		0				-40	20.25	0		0	0
_3307.002	56.0679296875	28.065071105957	2.95675444602966	-1	-40	2.95675444602966		0				-40	20.25	0		0	0
_3307.002	61.51734765625	24.0844345092773	2.85866951942444	-1	-40	2.85866951942444		0				-40	20.25	0		0	0
_3307.002	62.749046875	20.1181659698486	2.80425500869751	-1	-40	2.80425500869751		0				-40	20.25	0		0	0
_3307.002	63.998703125	16.050163269043	2.7273120880127	-1	-40	2.7273120880127		0				-40	20.25	0		0	0
_3307.002	65.2563359375	12.0617656707764	2.63061356544495	-1	-40	2.63061356544495		0				-40	20.25	0		0	0
_3307.002	66.532921875	8.06340980529785	2.50064253807068	-1	-40	2.50064253807068		0				-40	20.25	0		0	0
_3307.002	67.7915546875	4.08605575561523	2.30724549293518	-1	-40	2.30724549293518		0				-40	20.25	0		0	0
_3307.003	0.174531692504883	0.110021620988846	-0.00216031330637634	-1	-60	-0.00216031330637634		0				-60	19.75	0		0	0
_3307.003	0.884630615234375	0.268143147230148	0.0475129187107086	-1	-60	0.0475129187107086		0				-60	19.75	0		0	0
_3307.003	2.24399194335937	1.10629761219025	0.265599608421326	-1	-60	0.265599608421326		0				-60	19.75	0		0	0
_3307.003	3.644244140625	2.36905741691589	0.466119021177292	-1	-60	0.466119021177292		0				-60	19.75	0		0	0
_3307.003	4.8779423828125	4.1515154838562	0.668149888515472	-1	-60	0.668149888515472		0				-60	19.75	0		0	0
_3307.003	6.14056298828125	6.39948987960815	0.872108459472656	-1	-60	0.872108459472656		0				-60	19.75	0		0	0
_3307.003	7.3902177734375	9.15057373046875	1.07140874862671	-1	-60	1.07140874862671		0				-60	19.75	0		0	0
_3307.003	8.6548330078125	12.4058713912964	1.27220904827118	-1	-60	1.27220904827118		0				-60	19.75	0		0	0
_3307.003	11.212986328125	16.1311016082764	1.50168347358704	-1	-60	1.50168347358704		0				-60	19.75	0		0	0
_3307.003	12.4307265625	20.418041229248	1.6617419719696	-1	-60	1.6617419719696		0				-60	19.75	0		0	0
_3307.003	13.6424833984375	25.2091865539551	1.86589765548706	-1	-60	1.86589765548706		0				-60	19.75	0		0	0
_3307.003	14.8771796875	30.4580955505371	2.06755471229553	-1	-60	2.06755471229553		0				-60	19.75	0		0	0
_3307.003	17.918041015625	36.121639251709	2.32630801200867	-1	-60	2.32630801200867		0				-60	19.75	0		0	0
_3307.003	20.6497265625	42.352409362793	2.49994921684265	-1	-60	2.49994921684265		0				-60	19.75	0		0	0
_3307.003	23.51505859375	49.109489440918	2.70166444778442	-1	-60	2.70166444778442		0				-60	19.75	0		0	0
_3307.003	26.383380859375	56.3563842773438	2.89714097976685	-1	-60	2.89714097976685		0				-60	19.75	0		0	0
_3307.003	29.25369921875	64.0908813476563	3.09435057640076	-1	-60	3.09435057640076		0				-60	19.75	0		0	0
_3307.003	32.530927734375	72.3627395629883	3.30680990219116	-1	-60	3.30680990219116		0				-60	19.75	0		0	0
_3307.003	35.65456640625	81.0746459960938	3.49362182617188	-1	-60	3.49362182617188		0				-60	19.75	0		0	0
_3307.003	37.0368671875	90.4598999023438	3.64716100692749	-1	-60	3.64716100692749		0				-60	19.75	0		0	0
_3307.003	40.693078125	100.085067749023	3.90398406982422	-1	-60	3.90398406982422	0	0	0	0	0	-60	19.75	0	0	0	0	0	0	0	0	0	0	0
_3307.003	41.8290390625	100.070693969727	3.92200684547424	-1	-60	3.92200684547424		0				-60	19.75	0		0	0
_3307.003	43.23328125	95.0419464111328	3.90779662132263	-1	-60	3.90779662132263		0				-60	19.75	0		0	0
_3307.003	44.5138515625	90.0187225341797	3.87556385993958	-1	-60	3.87556385993958		0				-60	19.75	0		0	0
_3307.003	45.89016796875	85.0165023803711	3.84402418136597	-1	-60	3.84402418136597		0				-60	19.75	0		0	0
_3307.003	49.27411328125	80.0275344848633	3.82426857948303	-1	-60	3.82426857948303		0				-60	19.75	0		0	0
_3307.003	52.42069140625	75.0264053344727	3.78614354133606	-1	-60	3.78614354133606		0				-60	19.75	0		0	0
_3307.003	53.77207421875	70.0341033935547	3.73346185684204	-1	-60	3.73346185684204		0				-60	19.75	0		0	0
_3307.003	58.6300703125	65.0473327636719	3.68528604507446	-1	-60	3.68528604507446		0				-60	19.75	0		0	0
_3307.003	63.76831640625	60.0439605712891	3.64438843727112	-1	-60	3.64438843727112		0				-60	19.75	0		0	0
_3307.003	69.2815625	55.0671157836914	3.5882408618927	-1	-60	3.5882408618927		0				-60	19.75	0		0	0
_3307.003	70.5431796875	50.0283470153809	3.55219554901123	-1	-60	3.55219554901123		0				-60	19.75	0		0	0
_3307.003	71.7998203125	45.0349006652832	3.50228667259216	-1	-60	3.50228667259216		0				-60	19.75	0		0	0
_3307.003	73.0674296875	40.0425491333008	3.44405961036682	-1	-60	3.44405961036682		0				-60	19.75	0		0	0
_3307.003	74.2562421875	35.0258636474609	3.38409948348999	-1	-60	3.38409948348999		0				-60	19.75	0		0	0
_3307.003	75.4899453125	30.0346012115479	3.31131553649902	-1	-60	3.31131553649902		0				-60	19.75	0		0	0
_3307.003	76.723640625	25.0930843353271	3.23194670677185	-1	-60	3.23194670677185		0				-60	19.75	0		0	0
_3307.003	77.9802734375	20.0420913696289	3.12173104286194	-1	-60	3.12173104286194		0				-60	19.75	0		0	0
_3307.003	79.26284375	15.0342111587524	3.00562357902527	-1	-60	3.00562357902527		0				-60	19.75	0		0	0
_3307.003	80.5324453125	10.0362710952759	2.85901618003845	-1	-60	2.85901618003845		0				-60	19.75	0		0	0
_3307.003	89.0905390625	5.09913682937622	2.51381278038025	-1	-60	2.51381278038025		0				-60	19.75	0		0	0
_3307.004	0.168550399780273	0.0985218733549118	-6.00086932536215E-05	-1	-80	-6.00086932536215E-05		0				-80	19.75	0		0	0
_3307.004	0.869672119140625	0.296450197696686	0.0593114830553532	-1	-80	0.0593114830553532		0				-80	19.75	0		0	0
_3307.004	2.25695922851562	1.30046629905701	0.305868953466415	-1	-80	0.305868953466415		0				-80	19.75	0		0	0
_3307.004	3.50063061523438	2.81422972679138	0.526623666286469	-1	-80	0.526623666286469		0				-80	19.75	0		0	0
_3307.004	4.78519287109375	4.93836212158203	0.747869551181793	-1	-80	0.747869551181793		0				-80	19.75	0		0	0
_3307.004	6.006921875	7.63526630401611	0.96967226266861	-1	-80	0.96967226266861		0				-80	19.75	0		0	0
_3307.004	8.250916015625	10.917103767395	1.20583868026733	-1	-80	1.20583868026733		0				-80	19.75	0		0	0
_3307.004	9.5245087890625	14.852427482605	1.39832162857056	-1	-80	1.39832162857056		0				-80	19.75	0		0	0
_3307.004	12.15247265625	19.3240261077881	1.65493357181549	-1	-80	1.65493357181549		0				-80	19.75	0		0	0
_3307.004	13.4200810546875	24.474536895752	1.83323550224304	-1	-80	1.83323550224304		0				-80	19.75	0		0	0
_3307.004	14.6896826171875	30.1989116668701	2.05703473091125	-1	-80	2.05703473091125		0				-80	19.75	0		0	0
_3307.004	17.7026171875	36.4274864196777	2.32249546051025	-1	-80	2.32249546051025		0				-80	19.75	0		0	0
_3307.004	20.597869140625	43.3117370605469	2.52490377426147	-1	-80	2.52490377426147		0				-80	19.75	0		0	0
_3307.004	23.317587890625	50.8041191101074	2.73805618286133	-1	-80	2.73805618286133		0				-80	19.75	0		0	0
_3307.004	26.160978515625	58.902416229248	2.95814061164856	-1	-80	2.95814061164856		0				-80	19.75	0		0	0
_3307.004	27.525326171875	67.6995010375977	3.12415719032288	-1	-80	3.12415719032288		0				-80	19.75	0		0	0
_3307.004	30.658939453125	76.8979263305664	3.41113352775574	-1	-80	3.41113352775574		0				-80	19.75	0		0	0
_3307.004	33.92220703125	86.7918243408203	3.62879180908203	-1	-80	3.62879180908203		0				-80	19.75	0		0	0
_3307.004	37.2004296875	97.2960357666016	3.83882522583008	-1	-80	3.83882522583008		0				-80	19.75	0		0	0
_3307.004	40.61130078125	108.377395629883	4.04851198196411	-1	-80	4.04851198196411		0				-80	19.75	0		0	0
_3307.004	44.2725	120.07349395752	4.26201152801514	-1	-80	4.26201152801514	0	0	0	0	0	-80	19.75	0	0	0	0	0	0	0	0	0	0	0
_3307.004	45.40945703125	120.063537597656	4.28661918640137	-1	-80	4.28661918640137		0				-80	19.75	0		0	0
_3307.004	46.79475	114.023109436035	4.26547718048096	-1	-80	4.26547718048096		0				-80	19.75	0		0	0
_3307.004	48.18004296875	108.023574829102	4.25126695632935	-1	-80	4.25126695632935		0				-80	19.75	0		0	0
_3307.004	49.5942578125	102.031768798828	4.19893217086792	-1	-80	4.19893217086792		0				-80	19.75	0		0	0
_3307.004	50.98254296875	96.0244750976563	4.16427326202393	-1	-80	4.16427326202393		0				-80	19.75	0		0	0
_3307.004	55.58223046875	90.0348663330078	4.12961387634277	-1	-80	4.12961387634277		0				-80	19.75	0		0	0
_3307.004	56.96353125	84.0032272338867	4.07831859588623	-1	-80	4.07831859588623		0				-80	19.75	0		0	0
_3307.004	62.42391796875	78.0445556640625	4.02910280227661	-1	-80	4.02910280227661		0				-80	19.75	0		0	0
_3307.004	68.4248515625	72.0493774414063	3.97780776023865	-1	-80	3.97780776023865		0				-80	19.75	0		0	0
_3307.004	69.82909375	66.0409240722656	3.93517708778381	-1	-80	3.93517708778381		0				-80	19.75	0		0	0
_3307.004	75.2336328125	60.0589942932129	3.87660360336304	-1	-80	3.87660360336304		0				-80	19.75	0		0	0
_3307.004	82.46228125	54.0659980773926	3.80312633514404	-1	-80	3.80312633514404		0				-80	19.75	0		0	0
_3307.004	83.821640625	48.0254402160645	3.75564360618591	-1	-80	3.75564360618591		0				-80	19.75	0		0	0
_3307.004	93.4119765625	42.051212310791	3.66622352600098	-1	-80	3.66622352600098		0				-80	19.75	0		0	0
_3307.004	94.7932734375	36.0515365600586	3.60972929000854	-1	-80	3.60972929000854		0				-80	19.75	0		0	0
_3307.004	102.3540390625	30.0783863067627	3.49639439582825	-1	-80	3.49639439582825		0				-80	19.75	0		0	0
_3307.004	110.489265625	24.068733215332	3.38617897033691	-1	-80	3.38617897033691		0				-80	19.75	0		0	0
_3307.004	117.81465625	18.0535354614258	3.26660561561584	-1	-80	3.26660561561584		0				-80	19.75	0		0	0
_3307.004	119.1889765625	12.0394287109375	3.17406606674194	-1	-80	3.17406606674194		0				-80	19.75	0		0	0
_3307.004	120.587234375	6.05958461761475	2.99176001548767	-1	-80	2.99176001548767		0				-80	19.75	0		0	0
_3307.005	0.181514404296875	0.129593312740326	0.00209568929858506	-1	-100	0.00209568929858506		0				-100	20.25	0		0	0
_3307.005	0.881639221191406	0.398289293050766	0.0688020661473274	-1	-100	0.0688020661473274		0				-100	20.25	0		0	0
_3307.005	2.29385961914062	1.52725446224213	0.339016020298004	-1	-100	0.339016020298004		0				-100	20.25	0		0	0
_3307.005	3.5395263671875	3.29644441604614	0.572916269302368	-1	-100	0.572916269302368		0				-100	20.25	0		0	0
_3307.005	4.83406005859375	5.77662515640259	0.81298041343689	-1	-100	0.81298041343689		0				-100	20.25	0		0	0
_3307.005	6.097677734375	8.93572807312012	1.04953479766846	-1	-100	1.04953479766846		0				-100	20.25	0		0	0
_3307.005	7.3583037109375	12.7958650588989	1.2844181060791	-1	-100	1.2844181060791		0				-100	20.25	0		0	0
_3307.005	8.6438623046875	17.3559265136719	1.52057158946991	-1	-100	1.52057158946991		0				-100	20.25	0		0	0
_3307.005	9.8965107421875	22.6302852630615	1.75274848937988	-1	-100	1.75274848937988		0				-100	20.25	0		0	0
_3307.005	11.1172431640625	28.6056632995605	1.98537659645081	-1	-100	1.98537659645081		0				-100	20.25	0		0	0
_3307.005	14.2478642578125	35.1460571289063	2.27293300628662	-1	-100	2.27293300628662		0				-100	20.25	0		0	0
_3307.005	17.028421875	42.4936103820801	2.50549459457397	-1	-100	2.50549459457397		0				-100	20.25	0		0	0
_3307.005	19.9266640625	50.5377502441406	2.73251080513	-1	-100	2.73251080513		0				-100	20.25	0		0	0
_3307.005	22.9216484375	59.2939491271973	2.97235083580017	-1	-100	2.97235083580017		0				-100	20.25	0		0	0
_3307.005	26.01636328125	68.7400894165039	3.20837831497192	-1	-100	3.20837831497192		0				-100	20.25	0		0	0
_3307.005	29.25369921875	78.865104675293	3.45064449310303	-1	-100	3.45064449310303		0				-100	20.25	0		0	0
_3307.005	32.44515625	89.7220611572266	3.68459272384644	-1	-100	3.68459272384644		0				-100	20.25	0		0	0
_3307.005	35.71440625	101.264526367188	3.92027378082275	-1	-100	3.92027378082275		0				-100	20.25	0		0	0
_3307.005	39.1322578125	113.505752563477	4.14936971664429	-1	-100	4.14936971664429		0				-100	20.25	0		0	0
_3307.005	42.79046484375	126.462326049805	4.38297128677368	-1	-100	4.38297128677368		0				-100	20.25	0		0	0
_3307.005	46.74288671875	140.117660522461	4.61830568313599	-1	-100	4.61830568313599		0				-100	20.25	0		0	0
_3307.005	47.87884765625	140.119873046875	4.63736820220947	-1	-100	4.63736820220947	0	0	0	0	0	-100	20.25	0	0	0	0	0	0	0	0	0	0	0
_3307.005	49.39678515625	133.082122802734	4.61587953567505	-1	-100	4.61587953567505		0				-100	20.25	0		0	0
_3307.005	50.793046875	126.070907592773	4.57983446121216	-1	-100	4.57983446121216		0				-100	20.25	0		0	0
_3307.005	52.18731640625	119.048622131348	4.53027200698853	-1	-100	4.53027200698853		0				-100	20.25	0		0	0
_3307.005	53.61449609375	112.045120239258	4.50219821929932	-1	-100	4.50219821929932		0				-100	20.25	0		0	0
_3307.005	54.98582421875	105.063720703125	4.46268701553345	-1	-100	4.46268701553345		0				-100	20.25	0		0	0
_3307.005	56.3182578125	98.0557708740234	4.41035175323486	-1	-100	4.41035175323486		0				-100	20.25	0		0	0
_3307.005	62.16560546875	91.0953521728516	4.36113595962524	-1	-100	4.36113595962524		0				-100	20.25	0		0	0
_3307.005	63.52098046875	84.0420379638672	4.31469297409058	-1	-100	4.31469297409058		0				-100	20.25	0		0	0
_3307.005	71.5235625	77.0672149658203	4.2526535987854	-1	-100	4.2526535987854		0				-100	20.25	0		0	0
_3307.005	72.9038671875	70.0614166259766	4.20274448394775	-1	-100	4.20274448394775		0				-100	20.25	0		0	0
_3307.005	79.6228828125	63.1009368896484	4.12996053695679	-1	-100	4.12996053695679		0				-100	20.25	0		0	0
_3307.005	80.98025	56.0608291625977	4.07519960403442	-1	-100	4.07519960403442		0				-100	20.25	0		0	0
_3307.005	90.42396875	49.1511764526367	3.9785008430481	-1	-100	3.9785008430481		0				-100	20.25	0		0	0
_3307.005	97.9538203125	42.0944442749023	3.90398406982422	-1	-100	3.90398406982422		0				-100	20.25	0		0	0
_3307.005	99.334125	35.0642318725586	3.82773423194885	-1	-100	3.82773423194885		0				-100	20.25	0		0	0
_3307.005	109.3523125	28.0981330871582	3.67315530776978	-1	-100	3.67315530776978		0				-100	20.25	0		0	0
_3307.005	118.11784375	21.0955257415771	3.54075789451599	-1	-100	3.54075789451599		0				-100	20.25	0		0	0
_3307.005	119.5350546875	14.0431385040283	3.44995141029358	-1	-100	3.44995141029358		0				-100	20.25	0		0	0
_3307.005	120.94428125	7.05817985534668	3.26764512062073	-1	-100	3.26764512062073		0				-100	20.25	0		0	0
_3307.006	0.171541000366211	0.317348808050156	-0.000115401358925737	-1	-100.25	-0.000115401358925737		0				-100.25	20.25	0		0	0
_3307.006	0.858701110839844	0.651283740997314	0.0285733323544264	-1	-100.25	0.0285733323544264		0				-100.25	20.25	0		0	0
_3307.006	2.1223193359375	1.92841851711273	0.119753554463387	-1	-100.25	0.119753554463387		0				-100.25	20.25	0		0	0
_3307.006	3.387931640625	3.94971776008606	0.227236524224281	-1	-100.25	0.227236524224281		0				-100.25	20.25	0		0	0
_3307.006	4.6705	6.77378368377686	0.346696794033051	-1	-100.25	0.346696794033051		0				-100.25	20.25	0		0	0
_3307.006	5.9321220703125	10.3796043395996	0.471833527088165	-1	-100.25	0.471833527088165		0				-100.25	20.25	0		0	0
_3307.006	8.5720556640625	14.7351102828979	0.624322712421417	-1	-100.25	0.624322712421417		0				-100.25	20.25	0		0	0
_3307.006	9.8067509765625	20.0116844177246	0.74384468793869	-1	-100.25	0.74384468793869		0				-100.25	20.25	0		0	0
_3307.006	12.813703125	25.9494762420654	0.905286848545074	-1	-100.25	0.905286848545074		0				-100.25	20.25	0		0	0
_3307.006	15.58728125	32.7508277893066	1.04494190216064	-1	-100.25	1.04494190216064		0				-100.25	20.25	0		0	0
_3307.006	18.635123046875	40.4223709106445	1.19004821777344	-1	-100.25	1.19004821777344		0				-100.25	20.25	0		0	0
_3307.006	19.996478515625	48.89111328125	1.30678141117096	-1	-100.25	1.30678141117096		0				-100.25	20.25	0		0	0
_3307.006	23.543982421875	57.9524955749512	1.48034465312958	-1	-100.25	1.48034465312958		0				-100.25	20.25	0		0	0
_3307.006	26.974798828125	67.9481811523438	1.62521231174469	-1	-100.25	1.62521231174469		0				-100.25	20.25	0		0	0
_3307.006	30.530283203125	78.7322006225586	1.77165496349335	-1	-100.25	1.77165496349335		0				-100.25	20.25	0		0	0
_3307.006	34.06980859375	90.3355178833008	1.91317856311798	-1	-100.25	1.91317856311798		0				-100.25	20.25	0		0	0
_3307.006	37.75694140625	102.740425109863	2.06355261802673	-1	-100.25	2.06355261802673		0				-100.25	20.25	0		0	0
_3307.006	41.418140625	115.931442260742	2.21436166763306	-1	-100.25	2.21436166763306		0				-100.25	20.25	0		0	0
_3307.006	45.259859375	129.928466796875	2.36894059181213	-1	-100.25	2.36894059181213		0				-100.25	20.25	0		0	0
_3307.006	49.23322265625	144.737030029297	2.5411958694458	-1	-100.25	2.5411958694458		0				-100.25	20.25	0		0	0
_3307.006	53.292359375	160.340530395508	2.74568390846252	-1	-100.25	2.74568390846252	0	0	0	0	0	-100.25	20.25	0	0	0	0	0	0	0	0	0	0	0
_3307.006	54.42033984375	160.332794189453	2.76370668411255	-1	-100.25	2.76370668411255		0				-100.25	20.25	0		0	0
_3307.006	55.9392734375	152.278945922852	2.73979187011719	-1	-100.25	2.73979187011719		0				-100.25	20.25	0		0	0
_3307.006	57.5130625	144.320175170898	2.70513296127319	-1	-100.25	2.70513296127319		0				-100.25	20.25	0		0	0
_3307.006	61.59413671875	136.321594238281	2.67497944831848	-1	-100.25	2.67497944831848		0				-100.25	20.25	0		0	0
_3307.006	63.029296875	128.263290405273	2.63512182235718	-1	-100.25	2.63512182235718		0				-100.25	20.25	0		0	0
_3307.006	68.539546875	120.282363891602	2.58729219436646	-1	-100.25	2.58729219436646		0				-100.25	20.25	0		0	0
_3307.006	74.8416796875	112.277099609375	2.54050254821777	-1	-100.25	2.54050254821777		0				-100.25	20.25	0		0	0
_3307.006	81.6335	104.358070373535	2.49163341522217	-1	-100.25	2.49163341522217		0				-100.25	20.25	0		0	0
_3307.006	89.895390625	96.3019104003906	2.43929839134216	-1	-100.25	2.43929839134216		0				-100.25	20.25	0		0	0
_3307.006	91.3225703125	88.2523651123047	2.40255975723267	-1	-100.25	2.40255975723267		0				-100.25	20.25	0		0	0
_3307.006	100.2895625	80.2879333496094	2.31660556793213	-1	-100.25	2.31660556793213		0				-100.25	20.25	0		0	0
_3307.006	110.3975078125	72.3013763427734	2.24520802497864	-1	-100.25	2.24520802497864		0				-100.25	20.25	0		0	0
_3307.006	118.71325	64.2882614135742	2.18711876869202	-1	-100.25	2.18711876869202		0				-100.25	20.25	0		0	0
_3307.006	126.8135703125	56.3613662719727	2.10959267616272	-1	-100.25	2.10959267616272		0				-100.25	20.25	0		0	0
_3307.006	128.1868984375	48.2343139648438	2.05007386207581	-1	-100.25	2.05007386207581		0				-100.25	20.25	0		0	0
_3307.006	138.345703125	40.3239593505859	1.92284893989563	-1	-100.25	1.92284893989563		0				-100.25	20.25	0		0	0
_3307.006	149.073	32.307430267334	1.80714654922485	-1	-100.25	1.80714654922485		0				-100.25	20.25	0		0	0
_3307.006	158.102828125	24.3019351959229	1.68451201915741	-1	-100.25	1.68451201915741		0				-100.25	20.25	0		0	0
_3307.006	169.1283125	16.2997283935547	1.51763582229614	-1	-100.25	1.51763582229614		0				-100.25	20.25	0		0	0
_3307.006	170.662203125	8.24994850158691	1.39528000354767	-1	-100.25	1.39528000354767		0				-100.25	20.25	0		0	0
_3308.000	0.181513900756836	0.187202617526054	-0.00018925809126813	-1	0	-0.00018925809126813		0				0	20	0		0	0
_3308.000	0.908566528320312	0.259076029062271	0.0184087920933962	-1	0	0.0184087920933962		0				0	20	0		0	0
_3308.000	2.19811499023437	0.597433924674988	0.132636696100235	-1	0	0.132636696100235		0				0	20	0		0	0
_3308.000	2.74664721679687	0.950166463851929	0.20952495932579	-1	0	0.20952495932579		0				0	20	0		0	0
_3308.000	4.02721923828125	1.80048394203186	0.380429565906525	-1	0	0.380429565906525		0				0	20	0		0	0
_3308.000	5.2818623046875	2.70166516304016	0.511483490467072	-1	0	0.511483490467072		0				0	20	0		0	0
_3308.000	6.52553369140625	3.79303383827209	0.641022443771362	-1	0	0.641022443771362		0				0	20	0		0	0
_3308.000	7.77119921875	5.08896446228027	0.77008980512619	-1	0	0.77008980512619		0				0	20	0		0	0
_3308.000	9.0058935546875	6.59719657897949	0.901330709457397	-1	0	0.901330709457397		0				0	20	0		0	0
_3308.000	10.2695107421875	8.28566360473633	1.0349668264389	-1	0	1.0349668264389		0				0	20	0		0	0
_3308.000	11.3825322265625	10.1831140518188	1.15472316741943	-1	0	1.15472316741943		0				0	20	0		0	0
_3308.000	12.5444248046875	12.2851247787476	1.28773164749146	-1	0	1.28773164749146		0				0	20	0		0	0
_3308.000	13.653455078125	14.6491937637329	1.41882932186127	-1	0	1.41882932186127		0				0	20	0		0	0
_3308.000	14.7684697265625	17.0928726196289	1.54766130447388	-1	0	1.54766130447388		0				0	20	0		0	0
_3308.000	15.87051953125	19.7864456176758	1.6776294708252	-1	0	1.6776294708252		0				0	20	0		0	0
_3308.000	16.980548828125	22.6945285797119	1.80503225326538	-1	0	1.80503225326538		0				0	20	0		0	0
_3308.000	18.098556640625	25.8082733154297	1.9333131313324	-1	0	1.9333131313324		0				0	20	0		0	0
_3308.000	19.217560546875	29.081241607666	2.06431412696838	-1	0	2.06431412696838		0				0	20	0		0	0
_3308.000	20.3465390625	32.5941467285156	2.19227480888367	-1	0	2.19227480888367		0				0	20	0		0	0
_3308.000	23.2717109375	36.2176208496094	2.37170624732971	-1	0	2.37170624732971		0				0	20	0		0	0
_3308.000	25.55858984375	40.1130981445313	2.49023962020874	-1	0	2.49023962020874	0	0	0	0	0	0	20	0	0	0	0	0	0	0	0	0	0	0
_3308.000	26.694548828125	40.0954055786133	2.51276803016663	-1	0	2.51276803016663		0				0	20	0		0	0
_3308.000	27.825521484375	38.0885124206543	2.49543857574463	-1	0	2.49543857574463		0				0	20	0		0	0
_3308.000	29.05223828125	36.078296661377	2.47325682640076	-1	0	2.47325682640076		0				0	20	0		0	0
_3308.000	30.15528515625	34.0747184753418	2.44310355186462	-1	0	2.44310355186462		0				0	20	0		0	0
_3308.000	31.290248046875	32.0821952819824	2.41849589347839	-1	0	2.41849589347839		0				0	20	0		0	0
_3308.000	32.43518359375	30.1372146606445	2.39007544517517	-1	0	2.39007544517517		0				0	20	0		0	0
_3308.000	33.49733984375	28.0871887207031	2.36061549186707	-1	0	2.36061549186707		0				0	20	0		0	0
_3308.000	34.0588359375	26.3003253936768	2.32907581329346	-1	0	2.32907581329346		0				0	20	0		0	0
_3308.000	35.17584765625	24.0888595581055	2.2954568862915	-1	0	2.2954568862915		0				0	20	0		0	0
_3308.000	35.74133203125	22.2953586578369	2.26114439964294	-1	0	2.26114439964294		0				0	20	0		0	0
_3308.000	36.875296875	20.0971584320068	2.21851396560669	-1	0	2.21851396560669		0				0	20	0		0	0
_3308.000	37.4328046875	18.3080768585205	2.18755269050598	-1	0	2.18755269050598		0				0	20	0		0	0
_3308.000	38.52587890625	16.1176128387451	2.1325249671936	-1	0	2.1325249671936		0				0	20	0		0	0
_3308.000	39.12428125	14.3141555786133	2.09799242019653	-1	0	2.09799242019653		0				0	20	0		0	0
_3308.000	40.26622265625	12.1071014404297	2.03188681602478	-1	0	2.03188681602478		0				0	20	0		0	0
_3308.000	40.83270703125	10.3390235900879	1.98795664310455	-1	0	1.98795664310455		0				0	20	0		0	0
_3308.000	41.95869140625	8.12643718719482	1.90107548236847	-1	0	1.90107548236847		0				0	20	0		0	0
_3308.000	42.52318359375	6.39705753326416	1.84571218490601	-1	0	1.84571218490601		0				0	20	0		0	0
_3308.000	43.65714453125	4.16677522659302	1.71240079402924	-1	0	1.71240079402924		0				0	20	0		0	0
_3308.000	44.2286171875	2.50926566123962	1.63034009933472	-1	0	1.63034009933472		0				0	20	0		0	0
_3308.001	0.175530197143555	0.140208452939987	-0.000392364541767165	-1	-20.25	-0.000392364541767165		0				-20.25	20	0		0	0
_3308.001	0.829778503417969	0.245254218578339	0.0237264838069677	-1	-20.25	0.0237264838069677		0				-20.25	20	0		0	0
_3308.001	2.27391357421875	0.739522099494934	0.178242668509483	-1	-20.25	0.178242668509483		0				-20.25	20	0		0	0
_3308.001	3.78486840820312	1.48811113834381	0.371908783912659	-1	-20.25	0.371908783912659		0				-20.25	20	0		0	0
_3308.001	5.020560546875	2.54299092292786	0.472451955080032	-1	-20.25	0.472451955080032		0				-20.25	20	0		0	0
_3308.001	6.2722119140625	3.89973783493042	0.642859756946564	-1	-20.25	0.642859756946564		0				-20.25	20	0		0	0
_3308.001	7.520869140625	5.5539288520813	0.803965449333191	-1	-20.25	0.803965449333191		0				-20.25	20	0		0	0
_3308.001	8.7645390625	7.50777435302734	0.964008688926697	-1	-20.25	0.964008688926697		0				-20.25	20	0		0	0
_3308.001	9.9673203125	9.74247646331787	1.11936664581299	-1	-20.25	1.11936664581299		0				-20.25	20	0		0	0
_3308.001	12.0148408203125	12.2779369354248	1.2971019744873	-1	-20.25	1.2971019744873		0				-20.25	20	0		0	0
_3308.001	13.2435517578125	15.1395883560181	1.43261241912842	-1	-20.25	1.43261241912842		0				-20.25	20	0		0	0
_3308.001	15.53841015625	18.2710342407227	1.61967778205872	-1	-20.25	1.61967778205872		0				-20.25	20	0		0	0
_3308.001	16.8030234375	21.757417678833	1.74795246124268	-1	-20.25	1.74795246124268		0				-20.25	20	0		0	0
_3308.001	18.032732421875	25.5158061981201	1.90447294712067	-1	-20.25	1.90447294712067		0				-20.25	20	0		0	0
_3308.001	20.682640625	29.5052871704102	2.10631513595581	-1	-20.25	2.10631513595581		0				-20.25	20	0		0	0
_3308.001	21.943265625	33.903881072998	2.22371292114258	-1	-20.25	2.22371292114258		0				-20.25	20	0		0	0
_3308.001	24.575220703125	38.4992866516113	2.4167628288269	-1	-20.25	2.4167628288269		0				-20.25	20	0		0	0
_3308.001	25.806923828125	43.489429473877	2.53772234916687	-1	-20.25	2.53772234916687		0				-20.25	20	0		0	0
_3308.001	28.91859765625	48.6741676330566	2.73701095581055	-1	-20.25	2.73701095581055		0				-20.25	20	0		0	0
_3308.001	30.15528515625	54.2845993041992	2.84791946411133	-1	-20.25	2.84791946411133		0				-20.25	20	0		0	0
_3308.001	33.3248046875	60.0431861877441	3.04894089698792	-1	-20.25	3.04894089698792	0	0	0	0	0	-20.25	20	0	0	0	0	0	0	0	0	0	0	0
_3308.001	34.46076171875	60.0420799255371	3.06523060798645	-1	-20.25	3.06523060798645		0				-20.25	20	0		0	0
_3308.001	35.70742578125	57.036735534668	3.04824781417847	-1	-20.25	3.04824781417847		0				-20.25	20	0		0	0
_3308.001	36.9491015625	54.0280723571777	3.01948094367981	-1	-20.25	3.01948094367981		0				-20.25	20	0		0	0
_3308.001	38.22269140625	51.0227203369141	2.99417996406555	-1	-20.25	2.99417996406555		0				-20.25	20	0		0	0
_3308.001	39.515234375	48.0328483581543	2.96056079864502	-1	-20.25	2.96056079864502		0				-20.25	20	0		0	0
_3308.001	40.7469375	45.0241737365723	2.92139625549316	-1	-20.25	2.92139625549316		0				-20.25	20	0		0	0
_3308.001	41.99758984375	42.025447845459	2.89158964157104	-1	-20.25	2.89158964157104		0				-20.25	20	0		0	0
_3308.001	43.216328125	39.104118347168	2.85485124588013	-1	-20.25	2.85485124588013		0				-20.25	20	0		0	0
_3308.001	44.475953125	36.0633697509766	2.81603336334229	-1	-20.25	2.81603336334229		0				-20.25	20	0		0	0
_3308.001	45.72162109375	33.0480461120605	2.77166986465454	-1	-20.25	2.77166986465454		0				-20.25	20	0		0	0
_3308.001	46.9662890625	30.0537300109863	2.72661328315735	-1	-20.25	2.72661328315735		0				-20.25	20	0		0	0
_3308.001	50.4040859375	27.0748901367188	2.66492056846619	-1	-20.25	2.66492056846619		0				-20.25	20	0		0	0
_3308.001	51.66172265625	24.069507598877	2.62332987785339	-1	-20.25	2.62332987785339		0				-20.25	20	0		0	0
_3308.001	52.92334375	21.059700012207	2.56891536712646	-1	-20.25	2.56891536712646		0				-20.25	20	0		0	0
_3308.001	54.15903515625	18.0598392486572	2.50548958778381	-1	-20.25	2.50548958778381		0				-20.25	20	0		0	0
_3308.001	58.9522109375	15.0732440948486	2.397700548172	-1	-20.25	2.397700548172		0				-20.25	20	0		0	0
_3308.001	60.1888984375	12.075587272644	2.33531451225281	-1	-20.25	2.33531451225281		0				-20.25	20	0		0	0
_3308.001	61.38968359375	9.08345508575439	2.25594568252563	-1	-20.25	2.25594568252563		0				-20.25	20	0		0	0
_3308.001	62.643328125	6.09905958175659	2.14012289047241	-1	-20.25	2.14012289047241		0				-20.25	20	0		0	0
_3308.001	63.90295703125	3.10802578926086	1.96302139759064	-1	-20.25	1.96302139759064		0				-20.25	20	0		0	0
_3308.002	0.177524795532227	0.114665746688843	0.000660095829516649	-1	-40	0.000660095829516649		0				-40	20	0		0	0
_3308.002	0.864685729980469	0.24403789639473	0.0398272350430489	-1	-40	0.0398272350430489		0				-40	20	0		0	0
_3308.002	2.27192041015625	0.919647872447968	0.238494843244553	-1	-40	0.238494843244553		0				-40	20	0		0	0
_3308.002	3.67316918945312	1.92698097229004	0.418067812919617	-1	-40	0.418067812919617		0				-40	20	0		0	0
_3308.002	4.94975146484375	3.3390154838562	0.601091265678406	-1	-40	0.601091265678406		0				-40	20	0		0	0
_3308.002	6.19342333984375	5.13916492462158	0.785885512828827	-1	-40	0.785885512828827		0				-40	20	0		0	0
_3308.002	7.4520546875	7.34843730926514	0.968490779399872	-1	-40	0.968490779399872		0				-40	20	0		0	0
_3308.002	8.6947275390625	9.93365859985352	1.14894926548004	-1	-40	1.14894926548004		0				-40	20	0		0	0
_3308.002	10.909798828125	12.9136266708374	1.35673809051514	-1	-40	1.35673809051514		0				-40	20	0		0	0
_3308.002	12.1784033203125	16.3491535186768	1.51085519790649	-1	-40	1.51085519790649		0				-40	20	0		0	0
_3308.002	14.631837890625	20.124137878418	1.72920286655426	-1	-40	1.72920286655426		0				-40	20	0		0	0
_3308.002	16.973568359375	24.3126583099365	1.90479147434235	-1	-40	1.90479147434235		0				-40	20	0		0	0
_3308.002	18.236189453125	28.9700031280518	2.05408978462219	-1	-40	2.05408978462219		0				-40	20	0		0	0
_3308.002	20.973861328125	33.9159355163574	2.28263306617737	-1	-40	2.28263306617737		0				-40	20	0		0	0
_3308.002	23.554953125	39.3129920959473	2.45558071136475	-1	-40	2.45558071136475		0				-40	20	0		0	0
_3308.002	24.794634765625	45.1689147949219	2.5886709690094	-1	-40	2.5886709690094		0				-40	20	0		0	0
_3308.002	26.06124609375	51.3863945007324	2.77998805046082	-1	-40	2.77998805046082		0				-40	20	0		0	0
_3308.002	29.182890625	57.8990859985352	3.01289558410645	-1	-40	3.01289558410645		0				-40	20	0		0	0
_3308.002	32.176876953125	64.8761672973633	3.1858434677124	-1	-40	3.1858434677124		0				-40	20	0		0	0
_3308.002	35.15291015625	72.2756118774414	3.35463237762451	-1	-40	3.35463237762451		0				-40	20	0		0	0
_3308.002	38.2984921875	80.0531921386719	3.53520512580872	-1	-40	3.53520512580872	0	0	0	0	0	-40	20	0	0	0	0	0	0	0	0	0	0	0
_3308.002	39.42647265625	80.0321807861328	3.5577335357666	-1	-40	3.5577335357666		0				-40	20	0		0	0
_3308.002	40.775859375	76.0140228271484	3.54317688941956	-1	-40	3.54317688941956		0				-40	20	0		0	0
_3308.002	42.12425	72.03125	3.50747799873352	-1	-40	3.50747799873352		0				-40	20	0		0	0
_3308.002	43.39883984375	68.0241394042969	3.48217701911926	-1	-40	3.48217701911926		0				-40	20	0		0	0
_3308.002	44.63552734375	64.0280838012695	3.45999550819397	-1	-40	3.45999550819397		0				-40	20	0		0	0
_3308.002	45.90912109375	60.0298042297363	3.4066207408905	-1	-40	3.4066207408905		0				-40	20	0		0	0
_3308.002	47.1537890625	56.0392646789551	3.36710953712463	-1	-40	3.36710953712463		0				-40	20	0		0	0
_3308.002	48.3795078125	52.0277099609375	3.32032012939453	-1	-40	3.32032012939453		0				-40	20	0		0	0
_3308.002	49.62517578125	48.0216789245605	3.28254199028015	-1	-40	3.28254199028015		0				-40	20	0		0	0
_3308.002	50.857875	44.0344390869141	3.23159337043762	-1	-40	3.23159337043762		0				-40	20	0		0	0
_3308.002	52.08858203125	40.0449829101563	3.18272423744202	-1	-40	3.18272423744202		0				-40	20	0		0	0
_3308.002	53.30831640625	36.0422477722168	3.13038945198059	-1	-40	3.13038945198059		0				-40	20	0		0	0
_3308.002	58.79263671875	32.0715751647949	3.04200911521912	-1	-40	3.04200911521912		0				-40	20	0		0	0
_3308.002	60.0263359375	28.0566692352295	2.99314022064209	-1	-40	2.99314022064209		0				-40	20	0		0	0
_3308.002	61.28197265625	24.0506000518799	2.92798137664795	-1	-40	2.92798137664795		0				-40	20	0		0	0
_3308.002	67.1323125	20.0876483917236	2.81811285018921	-1	-40	2.81811285018921		0				-40	20	0		0	0
_3308.002	68.3610234375	16.0605564117432	2.74810171127319	-1	-40	2.74810171127319		0				-40	20	0		0	0
_3308.002	69.6216484375	12.0533618927002	2.65556263923645	-1	-40	2.65556263923645		0				-40	20	0		0	0
_3308.002	70.8962421875	8.07048606872559	2.52004623413086	-1	-40	2.52004623413086		0				-40	20	0		0	0
_3308.002	72.2675703125	4.09534406661987	2.31243968009949	-1	-40	2.31243968009949		0				-40	20	0		0	0
_3308.003	0.156581100463867	0.140319034457207	-7.847290544305E-05	-1	-60	-7.847290544305E-05		0				-60	20	0		0	0
_3308.003	0.870669616699219	0.295123308897018	0.0470282323658466	-1	-60	0.0470282323658466		0				-60	20	0		0	0
_3308.003	2.25197241210937	1.14544093608856	0.266795098781586	-1	-60	0.266795098781586		0				-60	20	0		0	0
_3308.003	3.50960620117187	2.4093062877655	0.465758919715881	-1	-60	0.465758919715881		0				-60	20	0		0	0
_3308.003	4.793171875	4.17407274246216	0.673328757286072	-1	-60	0.673328757286072		0				-60	20	0		0	0
_3308.003	6.04282666015625	6.43310451507568	0.87758731842041	-1	-60	0.87758731842041		0				-60	20	0		0	0
_3308.003	7.29846533203125	9.18087100982666	1.0810694694519	-1	-60	1.0810694694519		0				-60	20	0		0	0
_3308.003	9.6421923828125	12.3864107131958	1.30491638183594	-1	-60	1.30491638183594		0				-60	20	0		0	0
_3308.003	10.9137890625	16.1746692657471	1.47877049446106	-1	-60	1.47877049446106		0				-60	20	0		0	0
_3308.003	12.1724208984375	20.4516563415527	1.68689370155334	-1	-60	1.68689370155334		0				-60	20	0		0	0
_3308.003	15.06866796875	25.1510257720947	1.93422257900238	-1	-60	1.93422257900238		0				-60	20	0		0	0
_3308.003	16.3292939453125	30.4519023895264	2.08527994155884	-1	-60	2.08527994155884		0				-60	20	0		0	0
_3308.003	17.576955078125	36.2337608337402	2.31001353263855	-1	-60	2.31001353263855		0				-60	20	0		0	0
_3308.003	18.834587890625	42.4789047241211	2.498211145401	-1	-60	2.498211145401		0				-60	20	0		0	0
_3308.003	21.832564453125	49.1331520080566	2.75156760215759	-1	-60	2.75156760215759		0				-60	20	0		0	0
_3308.003	24.807599609375	56.3822593688965	2.9480836391449	-1	-60	2.9480836391449		0				-60	20	0		0	0
_3308.003	27.72479296875	64.126708984375	3.15707659721375	-1	-60	3.15707659721375		0				-60	20	0		0	0
_3308.003	30.807541015625	72.3709182739258	3.3473539352417	-1	-60	3.3473539352417		0				-60	20	0		0	0
_3308.003	33.9311796875	81.0894622802734	3.54976201057434	-1	-60	3.54976201057434		0				-60	20	0		0	0
_3308.003	35.335421875	90.4658737182617	3.69186329841614	-1	-60	3.69186329841614		0				-60	20	0		0	0
_3308.003	38.855	100.109840393066	3.96116304397583	-1	-60	3.96116304397583	0	0	0	0	0	-60	20	0	0	0	0	0	0	0	0	0	0	0
_3308.003	39.98796875	100.093254089355	3.98403787612915	-1	-60	3.98403787612915		0				-60	20	0		0	0
_3308.003	41.3682734375	95.0534515380859	3.96636199951172	-1	-60	3.96636199951172		0				-60	20	0		0	0
_3308.003	42.7575546875	90.0512313842773	3.93828821182251	-1	-60	3.93828821182251		0				-60	20	0		0	0
_3308.003	44.1089375	85.0490112304688	3.90189623832703	-1	-60	3.90189623832703		0				-60	20	0		0	0
_3308.003	45.39250390625	80.0898971557617	3.86481142044067	-1	-60	3.86481142044067		0				-60	20	0		0	0
_3308.003	48.8811640625	75.0511703491211	3.83985686302185	-1	-60	3.83985686302185		0				-60	20	0		0	0
_3308.003	53.583578125	70.0820922851563	3.78197646141052	-1	-60	3.78197646141052		0				-60	20	0		0	0
_3308.003	54.844203125	65.0477752685547	3.74107909202576	-1	-60	3.74107909202576		0				-60	20	0		0	0
_3308.003	56.088875	60.0963706970215	3.69671559333801	-1	-60	3.69671559333801		0				-60	20	0		0	0
_3308.003	57.34750390625	55.0432319641113	3.64646029472351	-1	-60	3.64646029472351		0				-60	20	0		0	0
_3308.003	58.61710546875	50.0586433410645	3.59655141830444	-1	-60	3.59655141830444		0				-60	20	0		0	0
_3308.003	59.8557890625	45.0519256591797	3.53971076011658	-1	-60	3.53971076011658		0				-60	20	0		0	0
_3308.003	61.10444921875	40.0606842041016	3.46969985961914	-1	-60	3.46969985961914		0				-60	20	0		0	0
_3308.003	62.35410546875	35.0672187805176	3.40176844596863	-1	-60	3.40176844596863		0				-60	20	0		0	0
_3308.003	63.6107421875	30.0637912750244	3.31824040412903	-1	-60	3.31824040412903		0				-60	20	0		0	0
_3308.003	64.8943046875	25.0747299194336	3.23159337043762	-1	-60	3.23159337043762		0				-60	20	0		0	0
_3308.003	66.146953125	20.0657539367676	3.12623023986816	-1	-60	3.12623023986816		0				-60	20	0		0	0
_3308.003	67.4225390625	15.0589799880981	2.99972534179688	-1	-60	2.99972534179688		0				-60	20	0		0	0
_3308.003	68.6781796875	10.0599346160889	2.84479999542236	-1	-60	2.84479999542236		0				-60	20	0		0	0
_3308.003	76.6588125	5.1250114440918	2.48192143440247	-1	-60	2.48192143440247		0				-60	20	0		0	0
_3308.004	0.160570495605469	0.139876738190651	0.00186026957817376	-1	-80	0.00186026957817376		0				-80	20	0		0	0
_3308.004	0.866679992675781	0.331170588731766	0.0575620196759701	-1	-80	0.0575620196759701		0				-80	20	0		0	0
_3308.004	2.274912109375	1.34734976291656	0.303020983934402	-1	-80	0.303020983934402		0				-80	20	0		0	0
_3308.004	3.53354370117188	2.85116147994995	0.52309262752533	-1	-80	0.52309262752533		0				-80	20	0		0	0
_3308.004	4.793171875	4.97087097167969	0.746267974376678	-1	-80	0.746267974376678		0				-80	20	0		0	0
_3308.004	6.0258720703125	7.68436145782471	0.96940004825592	-1	-80	0.96940004825592		0				-80	20	0		0	0
_3308.004	8.3745849609375	10.939661026001	1.21458566188812	-1	-80	1.21458566188812		0				-80	20	0		0	0
_3308.004	9.6142666015625	14.8827247619629	1.40983819961548	-1	-80	1.40983819961548		0				-80	20	0		0	0
_3308.004	10.8868603515625	19.4074001312256	1.63787806034088	-1	-80	1.63787806034088		0				-80	20	0		0	0
_3308.004	12.1055986328125	24.5380077362061	1.86040472984314	-1	-80	1.86040472984314		0				-80	20	0		0	0
_3308.004	15.1165390625	30.1518077850342	2.13285732269287	-1	-80	2.13285732269287		0				-80	20	0		0	0
_3308.004	17.82828125	36.4378776550293	2.32526326179504	-1	-80	2.32526326179504		0				-80	20	0		0	0
_3308.004	20.553986328125	43.3265533447266	2.54049491882324	-1	-80	2.54049491882324		0				-80	20	0		0	0
_3308.004	23.40734765625	50.833309173584	2.7671639919281	-1	-80	2.7671639919281		0				-80	20	0		0	0
_3308.004	26.461173828125	58.9305000305176	2.99279356002808	-1	-80	2.99279356002808		0				-80	20	0		0	0
_3308.004	29.60675390625	67.6380233764648	3.21980929374695	-1	-80	3.21980929374695		0				-80	20	0		0	0
_3308.004	31.03194140625	77.0255279541016	3.37993335723877	-1	-80	3.37993335723877		0				-80	20	0		0	0
_3308.004	34.319140625	86.8188018798828	3.67418742179871	-1	-80	3.67418742179871		0				-80	20	0		0	0
_3308.004	37.71205859375	97.3219146728516	3.8963508605957	-1	-80	3.8963508605957		0				-80	20	0		0	0
_3308.004	41.23363671875	108.399955749512	4.11886119842529	-1	-80	4.11886119842529		0				-80	20	0		0	0
_3308.004	44.8010859375	120.108215332031	4.33409261703491	-1	-80	4.33409261703491	0	0	0	0	0	-80	20	0	0	0	0	0	0	0	0	0	0	0
_3308.004	45.9310625	120.086097717285	4.36355304718018	-1	-80	4.36355304718018		0				-80	20	0		0	0
_3308.004	47.2824453125	114.051193237305	4.33825206756592	-1	-80	4.33825206756592		0				-80	20	0		0	0
_3308.004	48.6248515625	108.07266998291	4.30324649810791	-1	-80	4.30324649810791		0				-80	20	0		0	0
_3308.004	49.9941875	102.067596435547	4.27032041549683	-1	-80	4.27032041549683		0				-80	20	0		0	0
_3308.004	51.41338671875	96.0569839477539	4.22734355926514	-1	-80	4.22734355926514		0				-80	20	0		0	0
_3308.004	56.059953125	90.0718002319336	4.20238876342773	-1	-80	4.20238876342773		0				-80	20	0		0	0
_3308.004	57.41532421875	84.0556411743164	4.14762783050537	-1	-80	4.14762783050537		0				-80	20	0		0	0
_3308.004	63.12105078125	78.0637969970703	4.0911340713501	-1	-80	4.0911340713501		0				-80	20	0		0	0
_3308.004	64.46644921875	72.06640625	4.04781007766724	-1	-80	4.04781007766724		0				-80	20	0		0	0
_3308.004	69.613671875	66.0778579711914	3.98577094078064	-1	-80	3.98577094078064		0				-80	20	0		0	0
_3308.004	74.15053125	60.0937156677246	3.92789053916931	-1	-80	3.92789053916931		0				-80	20	0		0	0
_3308.004	79.759515625	54.0929756164551	3.86065220832825	-1	-80	3.86065220832825		0				-80	20	0		0	0
_3308.004	87.6972734375	48.0911178588867	3.79306745529175	-1	-80	3.79306745529175		0				-80	20	0		0	0
_3308.004	95.5362890625	42.0781898498535	3.71300530433655	-1	-80	3.71300530433655		0				-80	20	0		0	0
_3308.004	103.19678125	36.1172180175781	3.62705111503601	-1	-80	3.62705111503601		0				-80	20	0		0	0
_3308.004	104.581078125	30.0766181945801	3.57991504669189	-1	-80	3.57991504669189		0				-80	20	0		0	0
_3308.004	113.105265625	24.0857620239258	3.4204843044281	-1	-80	3.4204843044281		0				-80	20	0		0	0
_3308.004	121.053984375	18.0982074737549	3.28254175186157	-1	-80	3.28254175186157		0				-80	20	0		0	0
_3308.004	122.410359375	12.0641975402832	3.18792295455933	-1	-80	3.18792295455933		0				-80	20	0		0	0
_3308.004	123.74778125	6.07882452011108	3.00319123268127	-1	-80	3.00319123268127		0				-80	20	0		0	0
_3308.005	0.163562194824219	0.126165494322777	-0.00134788744617254	-1	-100	-0.00134788744617254		0				-100	20	0		0	0
_3308.005	0.868675109863281	0.345102965831757	0.0660185515880585	-1	-100	0.0660185515880585		0				-100	20	0		0	0
_3308.005	2.31081591796875	1.53709554672241	0.331422626972198	-1	-100	0.331422626972198		0				-100	20	0		0	0
_3308.005	3.56745190429687	3.29854536056519	0.572043538093567	-1	-100	0.572043538093567		0				-100	20	0		0	0
_3308.005	4.789181640625	5.77319765090942	0.810482859611511	-1	-100	0.810482859611511		0				-100	20	0		0	0
_3308.005	6.0139033203125	8.93340587615967	1.05371630191803	-1	-100	1.05371630191803		0				-100	20	0		0	0
_3308.005	7.292482421875	12.789119720459	1.29168748855591	-1	-100	1.29168748855591		0				-100	20	0		0	0
_3308.005	10.0510986328125	17.2806262969971	1.56501233577728	-1	-100	1.56501233577728		0				-100	20	0		0	0
_3308.005	12.6212177734375	22.5549831390381	1.79906857013702	-1	-100	1.79906857013702		0				-100	20	0		0	0
_3308.005	15.3349560546875	28.4971923828125	2.04705500602722	-1	-100	2.04705500602722		0				-100	20	0		0	0
_3308.005	18.179341796875	35.1470527648926	2.28748512268066	-1	-100	2.28748512268066		0				-100	20	0		0	0
_3308.005	21.044671875	42.4791259765625	2.532870054245	-1	-100	2.532870054245		0				-100	20	0		0	0
_3308.005	23.892052734375	50.5475921630859	2.77721500396729	-1	-100	2.77721500396729		0				-100	20	0		0	0
_3308.005	25.28133203125	59.396671295166	2.98274230957031	-1	-100	2.98274230957031		0				-100	20	0		0	0
_3308.005	28.558560546875	68.7322387695313	3.29224610328674	-1	-100	3.29224610328674		0				-100	20	0		0	0
_3308.005	31.7829296875	78.884895324707	3.53000617027283	-1	-100	3.53000617027283		0				-100	20	0		0	0
_3308.005	35.044203125	89.7296905517578	3.76880598068237	-1	-100	3.76880598068237		0				-100	20	0		0	0
_3308.005	38.48598828125	101.271049499512	4.01280450820923	-1	-100	4.01280450820923		0				-100	20	0		0	0
_3308.005	39.9789921875	113.658226013184	4.18020725250244	-1	-100	4.18020725250244		0				-100	20	0		0	0
_3308.005	43.81073828125	126.473266601563	4.49664306640625	-1	-100	4.49664306640625		0				-100	20	0		0	0
_3308.005	47.44401171875	140.121963500977	4.7319769859314	-1	-100	4.7319769859314		0				-100	20	0		0	0
_3308.005	48.57099609375	140.168411254883	4.76109027862549	-1	-100	4.76109027862549	0	0	0	0	0	-100	20	0	0	0	0	0	0	0	0	0	0	0
_3308.005	50.08594140625	133.076477050781	4.73509645462036	-1	-100	4.73509645462036		0				-100	20	0		0	0
_3308.005	51.483203125	126.113914489746	4.70528984069824	-1	-100	4.70528984069824		0				-100	20	0		0	0
_3308.005	52.8425625	119.050720214844	4.66612482070923	-1	-100	4.66612482070923		0				-100	20	0		0	0
_3308.005	54.25278515625	112.048324584961	4.62661409378052	-1	-100	4.62661409378052		0				-100	20	0		0	0
_3308.005	55.651046875	105.102310180664	4.58086395263672	-1	-100	4.58086395263672		0				-100	20	0		0	0
_3308.005	61.63403125	98.0844039916992	4.53060865402222	-1	-100	4.53060865402222		0				-100	20	0		0	0
_3308.005	63.0033671875	91.0421676635742	4.47896671295166	-1	-100	4.47896671295166		0				-100	20	0		0	0
_3308.005	69.2346875	84.0662536621094	4.42385911941528	-1	-100	4.42385911941528		0				-100	20	0		0	0
_3308.005	70.6349375	77.0427780151367	4.37325716018677	-1	-100	4.37325716018677		0				-100	20	0		0	0
_3308.005	78.0530859375	70.0955810546875	4.30151319503784	-1	-100	4.30151319503784		0				-100	20	0		0	0
_3308.005	79.4463515625	63.0499610900879	4.2488317489624	-1	-100	4.2488317489624		0				-100	20	0		0	0
_3308.005	87.0270625	56.0972061157227	4.15455961227417	-1	-100	4.15455961227417		0				-100	20	0		0	0
_3308.005	88.4013828125	49.0615005493164	4.08766794204712	-1	-100	4.08766794204712		0				-100	20	0		0	0
_3308.005	95.95915625	42.0921211242676	3.98057198524475	-1	-100	3.98057198524475		0				-100	20	0		0	0
_3308.005	97.3274921875	35.0519599914551	3.90952110290527	-1	-100	3.90952110290527		0				-100	20	0		0	0
_3308.005	107.1661640625	28.1046562194824	3.74142551422119	-1	-100	3.74142551422119		0				-100	20	0		0	0
_3308.005	108.5434765625	21.0500793457031	3.65893721580505	-1	-100	3.65893721580505		0				-100	20	0		0	0
_3308.005	119.3196328125	14.0839395523071	3.404541015625	-1	-100	3.404541015625		0				-100	20	0		0	0
_3308.005	128.6386875	7.113356590271	3.1733660697937	-1	-100	3.1733660697937		0				-100	20	0		0	0
_3308.006	0.179519195556641	0.124064579606056	0.00101091573014855	-1	-120	0.00101091573014855		0				-120	20	0		0	0
_3308.006	0.867677185058594	0.386126101016998	0.0763723030686378	-1	-120	0.0763723030686378		0				-120	20	0		0	0
_3308.006	2.1871455078125	1.73845148086548	0.369859367609024	-1	-120	0.369859367609024		0				-120	20	0		0	0
_3308.006	3.4437822265625	3.75422215461731	0.626298248767853	-1	-120	0.626298248767853		0				-120	20	0		0	0
_3308.006	4.74130810546875	6.57607650756836	0.887492895126343	-1	-120	0.887492895126343		0				-120	20	0		0	0
_3308.006	5.9999404296875	10.1830034255981	1.14288866519928	-1	-120	1.14288866519928		0				-120	20	0		0	0
_3308.006	7.26455419921875	14.5926895141602	1.40177893638611	-1	-120	1.40177893638611		0				-120	20	0		0	0
_3308.006	8.546125	19.8383045196533	1.65583837032318	-1	-120	1.65583837032318		0				-120	20	0		0	0
_3308.006	9.767853515625	25.8623428344727	1.90879344940186	-1	-120	1.90879344940186		0				-120	20	0		0	0
_3308.006	12.9902314453125	32.5498046875	2.23549675941467	-1	-120	2.23549675941467		0				-120	20	0		0	0
_3308.006	14.3525830078125	40.2423553466797	2.41156387329102	-1	-120	2.41156387329102		0				-120	20	0		0	0
_3308.006	17.622830078125	48.5220184326172	2.74186301231384	-1	-120	2.74186301231384		0				-120	20	0		0	0
_3308.006	20.735498046875	57.7492599487305	2.98447513580322	-1	-120	2.98447513580322		0				-120	20	0		0	0
_3308.006	23.87509375	67.7316741943359	3.24718952178955	-1	-120	3.24718952178955		0				-120	20	0		0	0
_3308.006	27.204185546875	78.524543762207	3.51163697242737	-1	-120	3.51163697242737		0				-120	20	0		0	0
_3308.006	30.65195703125	90.1322784423828	3.78162956237793	-1	-120	3.78162956237793		0				-120	20	0		0	0
_3308.006	34.10471484375	102.532768249512	4.03082704544067	-1	-120	4.03082704544067		0				-120	20	0		0	0
_3308.006	37.58739453125	115.723785400391	4.28245067596436	-1	-120	4.28245067596436		0				-120	20	0		0	0
_3308.006	41.2515859375	129.740707397461	4.54031324386597	-1	-120	4.54031324386597		0				-120	20	0		0	0
_3308.006	45.1830625	144.512786865234	4.79332304000854	-1	-120	4.79332304000854		0				-120	20	0		0	0
_3308.006	49.170390625	160.122924804688	5.04875946044922	-1	-120	5.04875946044922	0	0	0	0	0	-120	20	0	0	0	0	0	0	0	0	0	0	0
_3308.006	50.28640234375	160.076477050781	5.0705943107605	-1	-120	5.0705943107605		0				-120	20	0		0	0
_3308.006	51.902078125	152.079025268555	5.05222511291504	-1	-120	5.05222511291504		0				-120	20	0		0	0
_3308.006	53.425	144.047286987305	5.01375389099121	-1	-120	5.01375389099121		0				-120	20	0		0	0
_3308.006	54.9339609375	136.069717407227	4.9732027053833	-1	-120	4.9732027053833		0				-120	20	0		0	0
_3308.006	59.8498046875	128.088806152344	4.9368109703064	-1	-120	4.9368109703064		0				-120	20	0		0	0
_3308.006	65.9843828125	120.083557128906	4.89452695846558	-1	-120	4.89452695846558		0				-120	20	0		0	0
_3308.006	72.158859375	112.09156036377	4.84773778915405	-1	-120	4.84773778915405		0				-120	20	0		0	0
_3308.006	77.5613984375	104.098442077637	4.79540252685547	-1	-120	4.79540252685547		0				-120	20	0		0	0
_3308.006	85.6008828125	96.0964584350586	4.74272108078003	-1	-120	4.74272108078003		0				-120	20	0		0	0
_3308.006	94.166953125	88.0845108032227	4.67548274993896	-1	-120	4.67548274993896		0				-120	20	0		0	0
_3308.006	103.203765625	80.0824890136719	4.6151762008667	-1	-120	4.6151762008667		0				-120	20	0		0	0
_3308.006	104.604015625	72.0539169311523	4.55383014678955	-1	-120	4.55383014678955		0				-120	20	0		0	0
_3308.006	112.414109375	64.0817031860352	4.47411441802979	-1	-120	4.47411441802979		0				-120	20	0		0	0
_3308.006	123.6899296875	56.1139030456543	4.39682531356812	-1	-120	4.39682531356812		0				-120	20	0		0	0
_3308.006	131.1589375	48.0786247253418	4.29076910018921	-1	-120	4.29076910018921		0				-120	20	0		0	0
_3308.006	141.35465625	40.1151962280273	4.1791672706604	-1	-120	4.1791672706604		0				-120	20	0		0	0
_3308.006	150.15809375	32.1030883789063	4.05647468566895	-1	-120	4.05647468566895		0				-120	20	0		0	0
_3308.006	158.926625	24.0931701660156	3.91229367256165	-1	-120	3.91229367256165		0				-120	20	0		0	0
_3308.006	168.60471875	16.088752746582	3.73380041122437	-1	-120	3.73380041122437		0				-120	20	0		0	0
_3308.006	170.101703125	8.02128028869629	3.57679557800293	-1	-120	3.57679557800293		0				-120	20	0		0	0
_3308.007	0.162565505981445	0.288267701864243	-0.000170793980942108	-1	-140	-0.000170793980942108		0				-140	20	0		0	0
_3308.007	0.84075	0.539271771907806	0.0735195949673653	-1	-140	0.0735195949673653		0				-140	20	0		0	0
_3308.007	2.22105517578125	2.06298756599426	0.370196282863617	-1	-140	0.370196282863617		0				-140	20	0		0	0
_3308.007	3.45375732421875	4.32865571975708	0.634551286697388	-1	-140	0.634551286697388		0				-140	20	0		0	0
_3308.007	4.71039208984375	7.50102996826172	0.907516121864319	-1	-140	0.907516121864319		0				-140	20	0		0	0
_3308.007	5.95306787109375	11.5568857192993	1.17782545089722	-1	-140	1.17782545089722		0				-140	20	0		0	0
_3308.007	7.2226689453125	16.5227565765381	1.44935858249664	-1	-140	1.44935858249664		0				-140	20	0		0	0
_3308.007	9.958345703125	22.3112812042236	1.75791811943054	-1	-140	1.75791811943054		0				-140	20	0		0	0
_3308.007	12.6960185546875	29.0650978088379	2.02680015563965	-1	-140	2.02680015563965		0				-140	20	0		0	0
_3308.007	14.1012568359375	36.7985687255859	2.25109314918518	-1	-140	2.25109314918518		0				-140	20	0		0	0
_3308.007	15.453638671875	45.3657341003418	2.53009724617004	-1	-140	2.53009724617004		0				-140	20	0		0	0
_3308.007	16.84391796875	54.894847869873	2.80078291893005	-1	-140	2.80078291893005		0				-140	20	0		0	0
_3308.007	19.996478515625	65.057502746582	3.17925810813904	-1	-140	3.17925810813904		0				-140	20	0		0	0
_3308.007	23.158015625	76.2993011474609	3.42949533462524	-1	-140	3.42949533462524		0				-140	20	0		0	0
_3308.007	26.338501953125	88.4543762207031	3.69359612464905	-1	-140	3.69359612464905		0				-140	20	0		0	0
_3308.007	29.745384765625	101.511657714844	3.97814559936523	-1	-140	3.97814559936523		0				-140	20	0		0	0
_3308.007	33.058515625	115.45344543457	4.24779176712036	-1	-140	4.24779176712036		0				-140	20	0		0	0
_3308.007	36.48633984375	130.318450927734	4.51327896118164	-1	-140	4.51327896118164		0				-140	20	0		0	0
_3308.007	40.05778125	146.0380859375	4.77911281585693	-1	-140	4.77911281585693		0				-140	20	0		0	0
_3308.007	43.946375	162.707473754883	5.04529333114624	-1	-140	5.04529333114624		0				-140	20	0		0	0
_3308.007	47.99653515625	180.24919128418	5.31320667266846	-1	-140	5.31320667266846	0	0	0	0	0	-140	20	0	0	0	0	0	0	0	0	0	0	0
_3308.007	49.123515625	180.22819519043	5.33850765228271	-1	-140	5.33850765228271		0				-140	20	0		0	0
_3308.007	50.7800859375	171.209106445313	5.31701946258545	-1	-140	5.31701946258545		0				-140	20	0		0	0
_3308.007	52.277078125	162.177856445313	5.2809739112854	-1	-140	5.2809739112854		0				-140	20	0		0	0
_3308.007	56.67430859375	153.200759887695	5.24735498428345	-1	-140	5.24735498428345		0				-140	20	0		0	0
_3308.007	58.17130078125	144.167266845703	5.21928119659424	-1	-140	5.21928119659424		0				-140	20	0		0	0
_3308.007	64.51731640625	135.208938598633	5.15654850006104	-1	-140	5.15654850006104		0				-140	20	0		0	0
_3308.007	66.0312578125	126.167663574219	5.10663986206055	-1	-140	5.10663986206055		0				-140	20	0		0	0
_3308.007	75.1468671875	117.201560974121	5.04806613922119	-1	-140	5.04806613922119		0				-140	20	0		0	0
_3308.007	82.3246484375	108.22437286377	4.99226522445679	-1	-140	4.99226522445679		0				-140	20	0		0	0
_3308.007	83.8106796875	99.1753005981445	4.94096994400024	-1	-140	4.94096994400024		0				-140	20	0		0	0
_3308.007	92.6101171875	90.2036056518555	4.86229419708252	-1	-140	4.86229419708252		0				-140	20	0		0	0
_3308.007	102.374984375	81.2042388916016	4.78881740570068	-1	-140	4.78881740570068		0				-140	20	0		0	0
_3308.007	112.9446953125	72.2159042358398	4.69974422454834	-1	-140	4.69974422454834		0				-140	20	0		0	0
_3308.007	124.0808828125	63.2153816223145	4.61586952209473	-1	-140	4.61586952209473		0				-140	20	0		0	0
_3308.007	133.350078125	54.217041015625	4.52298355102539	-1	-140	4.52298355102539		0				-140	20	0		0	0
_3308.007	146.075015625	45.2120399475098	4.41346120834351	-1	-140	4.41346120834351		0				-140	20	0		0	0
_3308.007	155.694265625	36.2180633544922	4.29458141326904	-1	-140	4.29458141326904		0				-140	20	0		0	0
_3308.007	168.142953125	27.2207374572754	4.13653659820557	-1	-140	4.13653659820557		0				-140	20	0		0	0
_3308.007	169.664875	18.1481876373291	4.02770805358887	-1	-140	4.02770805358887		0				-140	20	0		0	0
_3308.007	171.159875	9.11651706695557	3.82564640045166	-1	-140	3.82564640045166		0				-140	20	0		0	0
_3308.008	0.176527206420898	0.30374813079834	-0.00141251180320978	-1	-160	-0.00141251180320978		0				-160	20	0		0	0
_3308.008	0.838754516601563	0.639894545078278	0.0696374922990799	-1	-160	0.0696374922990799		0				-160	20	0		0	0
_3308.008	2.216068359375	2.30956840515137	0.379875689744949	-1	-160	0.379875689744949		0				-160	20	0		0	0
_3308.008	3.59737084960938	4.84172058105469	0.664101600646973	-1	-160	0.664101600646973		0				-160	20	0		0	0
_3308.008	4.85101708984375	8.35687351226807	0.947303950786591	-1	-160	0.947303950786591		0				-160	20	0		0	0
_3308.008	6.1106455078125	12.8937244415283	1.23337149620056	-1	-160	1.23337149620056		0				-160	20	0		0	0
_3308.008	9.0926630859375	18.3184719085693	1.56354904174805	-1	-160	1.56354904174805		0				-160	20	0		0	0
_3308.008	11.9031416015625	24.8190860748291	1.84976029396057	-1	-160	1.84976029396057		0				-160	20	0		0	0
_3308.008	13.2864375	32.4088249206543	2.09857416152954	-1	-160	2.09857416152954		0				-160	20	0		0	0
_3308.008	16.53374609375	40.8886528015137	2.47984170913696	-1	-160	2.47984170913696		0				-160	20	0		0	0
_3308.008	19.71223828125	50.3215866088867	2.7720160484314	-1	-160	2.7720160484314		0				-160	20	0		0	0
_3308.008	22.936609375	60.8358764648438	3.07285523414612	-1	-160	3.07285523414612		0				-160	20	0		0	0
_3308.008	26.067228515625	72.337532043457	3.37161493301392	-1	-160	3.37161493301392		0				-160	20	0		0	0
_3308.008	29.3663984375	84.825439453125	3.67072105407715	-1	-160	3.67072105407715		0				-160	20	0		0	0
_3308.008	32.89395703125	98.3338623046875	3.97537279129028	-1	-160	3.97537279129028		0				-160	20	0		0	0
_3308.008	36.58108984375	112.821884155273	4.26789379119873	-1	-160	4.26789379119873		0				-160	20	0		0	0
_3308.008	40.13457421875	128.327087402344	4.5510573387146	-1	-160	4.5510573387146		0				-160	20	0		0	0
_3308.008	43.9373984375	144.815200805664	4.83352756500244	-1	-160	4.83352756500244		0				-160	20	0		0	0
_3308.008	47.8928125	162.323806762695	5.11773061752319	-1	-160	5.11773061752319		0				-160	20	0		0	0
_3308.008	51.86119140625	180.823043823242	5.39118909835815	-1	-160	5.39118909835815		0				-160	20	0		0	0
_3308.008	56.08189453125	200.387008666992	5.68093776702881	-1	-160	5.68093776702881	0	0	0	0	0	-160	20	0	0	0	0	0	0	0	0	0	0	0
_3308.008	57.208875	200.328414916992	5.70901155471802	-1	-160	5.70901155471802		0				-160	20	0		0	0
_3308.008	58.88339453125	190.263381958008	5.69376182556152	-1	-160	5.69376182556152		0				-160	20	0		0	0
_3308.008	62.4019765625	180.272415161133	5.67019367218018	-1	-160	5.67019367218018		0				-160	20	0		0	0
_3308.008	66.8071875	170.290283203125	5.63414859771729	-1	-160	5.63414859771729		0				-160	20	0		0	0
_3308.008	68.3331015625	160.241790771484	5.60018253326416	-1	-160	5.60018253326416		0				-160	20	0		0	0
_3308.008	69.864	150.234191894531	5.5416088104248	-1	-160	5.5416088104248		0				-160	20	0		0	0
_3308.008	75.0351640625	140.278533935547	5.48962068557739	-1	-160	5.48962068557739		0				-160	20	0		0	0
_3308.008	76.544125	130.236618041992	5.44040489196777	-1	-160	5.44040489196777		0				-160	20	0		0	0
_3308.008	84.9256875	120.277610778809	5.36935424804688	-1	-160	5.36935424804688		0				-160	20	0		0	0
_3308.008	86.4356484375	110.206901550293	5.31771230697632	-1	-160	5.31771230697632		0				-160	20	0		0	0
_3308.008	94.763359375	100.33960723877	5.23938322067261	-1	-160	5.23938322067261		0				-160	20	0		0	0
_3308.008	107.1591796875	90.2666320800781	5.16244029998779	-1	-160	5.16244029998779		0				-160	20	0		0	0
_3308.008	108.6541796875	80.2057800292969	5.11114549636841	-1	-160	5.11114549636841		0				-160	20	0		0	0
_3308.008	120.1723515625	70.2720565795898	5.00370264053345	-1	-160	5.00370264053345		0				-160	20	0		0	0
_3308.008	131.121046875	60.2675399780273	4.92017459869385	-1	-160	4.92017459869385		0				-160	20	0		0	0
_3308.008	141.32771875	50.267406463623	4.80995941162109	-1	-160	4.80995941162109		0				-160	20	0		0	0
_3308.008	142.82371875	40.1986808776855	4.73128366470337	-1	-160	4.73128366470337		0				-160	20	0		0	0
_3308.008	150.41340625	30.2670269012451	4.54343223571777	-1	-160	4.54343223571777		0				-160	20	0		0	0
_3308.008	165.325484375	20.2601432800293	4.28799629211426	-1	-160	4.28799629211426		0				-160	20	0		0	0
_3308.008	175.940078125	10.2620639801025	4.03567934036255	-1	-160	4.03567934036255		0				-160	20	0		0	0
_3308.009	0.176530197143555	0.0929931476712227	0.000475453562103212	-1	-180	0.000475453562103212		0				-180	20	0		0	0
_3308.009	0.860697082519531	0.466734886169434	0.109279841184616	-1	-180	0.109279841184616		0				-180	20	0		0	0
_3308.009	2.26693383789063	2.31443357467651	0.462532520294189	-1	-180	0.462532520294189		0				-180	20	0		0	0
_3308.009	3.50761254882813	5.10422325134277	0.763415694236755	-1	-180	0.763415694236755		0				-180	20	0		0	0
_3308.009	5.9909658203125	8.91571426391602	1.08342826366425	-1	-180	1.08342826366425		0				-180	20	0		0	0
_3308.009	8.6887451171875	13.8550519943237	1.39318895339966	-1	-180	1.39318895339966		0				-180	20	0		0	0
_3308.009	10.0570810546875	19.9741992950439	1.66630709171295	-1	-180	1.66630709171295		0				-180	20	0		0	0
_3308.009	13.240560546875	27.0785369873047	2.03523826599121	-1	-180	2.03523826599121		0				-180	20	0		0	0
_3308.009	16.2395341796875	35.3228607177734	2.34085965156555	-1	-180	2.34085965156555		0				-180	20	0		0	0
_3308.009	19.41603125	44.6762008666992	2.66942596435547	-1	-180	2.66942596435547		0				-180	20	0		0	0
_3308.009	22.67830078125	55.1175384521484	2.99106025695801	-1	-180	2.99106025695801		0				-180	20	0		0	0
_3308.009	26.065236328125	66.6733932495117	3.31200170516968	-1	-180	3.31200170516968		0				-180	20	0		0	0
_3308.009	29.46413671875	79.32275390625	3.62878394126892	-1	-180	3.62878394126892		0				-180	20	0		0	0
_3308.009	32.95778515625	93.0788803100586	3.94521975517273	-1	-180	3.94521975517273		0				-180	20	0		0	0
_3308.009	36.6050234375	107.932907104492	4.25333738327026	-1	-180	4.25333738327026		0				-180	20	0		0	0
_3308.009	40.26123828125	123.89478302002	4.55660247802734	-1	-180	4.55660247802734		0				-180	20	0		0	0
_3308.009	44.086	140.941284179688	4.8518967628479	-1	-180	4.8518967628479		0				-180	20	0		0	0
_3308.009	48.03343359375	159.095626831055	5.14441776275635	-1	-180	5.14441776275635		0				-180	20	0		0	0
_3308.009	51.99383203125	178.34342956543	5.42480850219727	-1	-180	5.42480850219727		0				-180	20	0		0	0
_3308.009	56.0509765625	198.702377319336	5.70589256286621	-1	-180	5.70589256286621		0				-180	20	0		0	0
_3308.009	60.5948125	220.147079467773	5.99633407592773	-1	-180	5.99633407592773	0	0	0	0	0	-180	20	0	0	0	0	0	0	0	0	0	0	0
_3308.009	61.72279296875	220.132705688477	6.02648735046387	-1	-180	6.02648735046387		0				-180	20	0		0	0
_3308.009	63.3933203125	209.069259643555	6.00118637084961	-1	-180	6.00118637084961		0				-180	20	0		0	0
_3308.009	65.04290625	198.073257446289	5.96202182769775	-1	-180	5.96202182769775		0				-180	20	0		0	0
_3308.009	70.60203125	187.105972290039	5.93464136123657	-1	-180	5.93464136123657		0				-180	20	0		0	0
_3308.009	76.6747734375	176.084503173828	5.89443683624268	-1	-180	5.89443683624268		0				-180	20	0		0	0
_3308.009	83.829625	165.093978881836	5.851806640625	-1	-180	5.851806640625		0				-180	20	0		0	0
_3308.009	90.2594140625	154.099014282227	5.79704523086548	-1	-180	5.79704523086548		0				-180	20	0		0	0
_3308.009	98.217109375	143.074172973633	5.7419376373291	-1	-180	5.7419376373291		0				-180	20	0		0	0
_3308.009	99.771953125	132.049285888672	5.68405723571777	-1	-180	5.68405723571777		0				-180	20	0		0	0
_3308.009	110.108328125	121.095153808594	5.60434150695801	-1	-180	5.60434150695801		0				-180	20	0		0	0
_3308.009	119.5789765625	110.087921142578	5.53086471557617	-1	-180	5.53086471557617		0				-180	20	0		0	0
_3308.009	121.0919296875	99.0264663696289	5.47333097457886	-1	-180	5.47333097457886		0				-180	20	0		0	0
_3308.009	133.61840625	88.0788726806641	5.36207580566406	-1	-180	5.36207580566406		0				-180	20	0		0	0
_3308.009	143.800140625	77.130126953125	5.2671103477478	-1	-180	5.2671103477478		0				-180	20	0		0	0
_3308.009	145.296140625	66.0077514648438	5.19501972198486	-1	-180	5.19501972198486		0				-180	20	0		0	0
_3308.009	158.818953125	55.0733070373535	5.02796411514282	-1	-180	5.02796411514282		0				-180	20	0		0	0
_3308.009	160.35284375	43.9895477294922	4.94408941268921	-1	-180	4.94408941268921		0				-180	20	0		0	0
_3308.009	173.1116875	33.0804443359375	4.69974422454834	-1	-180	4.69974422454834		0				-180	20	0		0	0
_3308.009	186.672390625	22.0662498474121	4.47030210494995	-1	-180	4.47030210494995		0				-180	20	0		0	0
_3308.009	188.308015625	10.9768133163452	4.32404136657715	-1	-180	4.32404136657715		0				-180	20	0		0	0
_3308.010	0.176526702880859	0.0942094698548317	-0.000803193252068013	-1	-200	-0.000803193252068013		0				-200	20	0		0	0
_3308.010	0.881639099121094	0.508863747119904	0.115552961826324	-1	-200	0.115552961826324		0				-200	20	0		0	0
_3308.010	2.26094702148437	2.53126978874207	0.476093858480453	-1	-200	0.476093858480453		0				-200	20	0		0	0
_3308.010	3.6223037109375	5.56874561309814	0.791253507137299	-1	-200	0.791253507137299		0				-200	20	0		0	0
_3308.010	6.21137548828125	9.71748638153076	1.1245824098587	-1	-200	1.1245824098587		0				-200	20	0		0	0
_3308.010	7.5787158203125	15.1743078231812	1.4167662858963	-1	-200	1.4167662858963		0				-200	20	0		0	0
_3308.010	10.6893876953125	21.7821865081787	1.78541946411133	-1	-200	1.78541946411133		0				-200	20	0		0	0
_3308.010	13.695341796875	29.5344772338867	2.110520362854	-1	-200	2.110520362854		0				-200	20	0		0	0
_3308.010	16.838927734375	38.5428504943848	2.45003509521484	-1	-200	2.45003509521484		0				-200	20	0		0	0
_3308.010	19.93663671875	48.7475852966309	2.78691935539246	-1	-200	2.78691935539246		0				-200	20	0		0	0
_3308.010	23.321576171875	60.1486701965332	3.13350820541382	-1	-200	3.13350820541382		0				-200	20	0		0	0
_3308.010	26.60678515625	72.7516174316406	3.45791554450989	-1	-200	3.45791554450989		0				-200	20	0		0	0
_3308.010	30.295912109375	86.5354080200195	3.80415773391724	-1	-200	3.80415773391724		0				-200	20	0		0	0
_3308.010	33.9710703125	101.559745788574	4.11920738220215	-1	-200	4.11920738220215		0				-200	20	0		0	0
_3308.010	35.61966015625	117.95287322998	4.34171724319458	-1	-200	4.34171724319458		0				-200	20	0		0	0
_3308.010	39.56011328125	135.16194152832	4.76698207855225	-1	-200	4.76698207855225		0				-200	20	0		0	0
_3308.010	43.4546875	153.759674072266	5.07336711883545	-1	-200	5.07336711883545		0				-200	20	0		0	0
_3308.010	47.54973046875	173.570297241211	5.36866092681885	-1	-200	5.36866092681885		0				-200	20	0		0	0
_3308.010	51.62980859375	194.561706542969	5.66499471664429	-1	-200	5.66499471664429		0				-200	20	0		0	0
_3308.010	55.92830078125	216.757171630859	5.95716953277588	-1	-200	5.95716953277588		0				-200	20	0		0	0
_3308.010	60.63171484375	240.13786315918	6.26112842559814	-1	-200	6.26112842559814		0				-200	20	0		0	0
_3308.010	61.7616875	240.166610717773	6.28746891021729	-1	-200	6.28746891021729	0	0	0	0	0	-200	20	0	0	0	0	0	0	0	0	0	0	0
_3308.010	63.53294921875	228.106979370117	6.25766229629517	-1	-200	6.25766229629517		0				-200	20	0		0	0
_3308.010	65.19948828125	216.084915161133	6.22681570053101	-1	-200	6.22681570053101		0				-200	20	0		0	0
_3308.010	66.8570546875	204.090484619141	6.17863988876343	-1	-200	6.17863988876343		0				-200	20	0		0	0
_3308.010	74.2811796875	192.122573852539	6.13600969314575	-1	-200	6.13600969314575		0				-200	20	0		0	0
_3308.010	82.22890625	180.104888916016	6.09372568130493	-1	-200	6.09372568130493		0				-200	20	0		0	0
_3308.010	89.93528125	168.12809753418	6.03896474838257	-1	-200	6.03896474838257		0				-200	20	0		0	0
_3308.010	98.078484375	156.111480712891	5.99494791030884	-1	-200	5.99494791030884		0				-200	20	0		0	0
_3308.010	106.2476171875	144.093719482422	5.92355012893677	-1	-200	5.92355012893677		0				-200	20	0		0	0
_3308.010	116.6627421875	132.102478027344	5.85423231124878	-1	-200	5.85423231124878		0				-200	20	0		0	0
_3308.010	125.65965625	120.113410949707	5.7765965461731	-1	-200	5.7765965461731		0				-200	20	0		0	0
_3308.010	136.958421875	108.128723144531	5.71317052841187	-1	-200	5.71317052841187		0				-200	20	0		0	0
_3308.010	151.117515625	96.1053085327148	5.60850048065186	-1	-200	5.60850048065186		0				-200	20	0		0	0
_3308.010	162.659625	84.091796875	5.5246262550354	-1	-200	5.5246262550354		0				-200	20	0		0	0
_3308.010	174.799140625	72.097038269043	5.40713214874268	-1	-200	5.40713214874268		0				-200	20	0		0	0
_3308.010	187.14309375	60.1044425964355	5.27854776382446	-1	-200	5.27854776382446		0				-200	20	0		0	0
_3308.010	200.083453125	48.0985260009766	5.1347131729126	-1	-200	5.1347131729126		0				-200	20	0		0	0
_3308.010	216.18834375	36.0936660766602	4.95310068130493	-1	-200	4.95310068130493		0				-200	20	0		0	0
_3308.010	217.820984375	23.9991817474365	4.83422040939331	-1	-200	4.83422040939331		0				-200	20	0		0	0
_3308.010	233.358390625	12.0826635360718	4.36736488342285	-1	-200	4.36736488342285		0				-200	20	0		0	0
_3308.011	0.166555297851563	0.274556487798691	-0.00123710173647851	-1	-220.25	-0.00123710173647851		0				-220.25	20	0		0	0
_3308.011	0.839752502441406	0.708008408546448	0.0979567170143127	-1	-220.25	0.0979567170143127		0				-220.25	20	0		0	0
_3308.011	2.20908935546875	2.9559862613678	0.461253672838211	-1	-220.25	0.461253672838211		0				-220.25	20	0		0	0
_3308.011	4.5318701171875	6.15711164474487	0.800189435482025	-1	-220.25	0.800189435482025		0				-220.25	20	0		0	0
_3308.011	5.8872421875	10.7359848022461	1.1108410358429	-1	-220.25	1.1108410358429		0				-220.25	20	0		0	0
_3308.011	8.8682646484375	16.5422172546387	1.48343217372894	-1	-220.25	1.48343217372894		0				-220.25	20	0		0	0
_3308.011	11.87621484375	23.6919002532959	1.83076584339142	-1	-220.25	1.83076584339142		0				-220.25	20	0		0	0
_3308.011	14.9021142578125	32.1540641784668	2.18875288963318	-1	-220.25	2.18875288963318		0				-220.25	20	0		0	0
_3308.011	18.17535546875	41.8999519348145	2.55505156517029	-1	-220.25	2.55505156517029		0				-220.25	20	0		0	0
_3308.011	21.5383515625	52.9560775756836	2.91099810600281	-1	-220.25	2.91099810600281		0				-220.25	20	0		0	0
_3308.011	25.04795703125	65.314697265625	3.26070642471313	-1	-220.25	3.26070642471313		0				-220.25	20	0		0	0
_3308.011	28.703173828125	78.9558868408203	3.60764193534851	-1	-220.25	3.60764193534851		0				-220.25	20	0		0	0
_3308.011	32.37434765625	93.9183349609375	3.95215129852295	-1	-220.25	3.95215129852295		0				-220.25	20	0		0	0
_3308.011	34.0309140625	110.349090576172	4.18956470489502	-1	-220.25	4.18956470489502		0				-220.25	20	0		0	0
_3308.011	37.97535546875	127.731781005859	4.64532947540283	-1	-220.25	4.64532947540283		0				-220.25	20	0		0	0
_3308.011	41.908828125	146.55842590332	4.95760631561279	-1	-220.25	4.95760631561279		0				-220.25	20	0		0	0
_3308.011	43.70302734375	166.96061706543	5.1711049079895	-1	-220.25	5.1711049079895		0				-220.25	20	0		0	0
_3308.011	47.84094921875	188.193099975586	5.58146667480469	-1	-220.25	5.58146667480469		0				-220.25	20	0		0	0
_3308.011	52.1384453125	210.917083740234	5.89131736755371	-1	-220.25	5.89131736755371		0				-220.25	20	0		0	0
_3308.011	54.0652890625	235.261947631836	6.10135078430176	-1	-220.25	6.10135078430176		0				-220.25	20	0		0	0
_3308.011	58.74576171875	260.337646484375	6.50304746627808	-1	-220.25	6.50304746627808	0	0	0	0	0	-220.25	20	0	0	0	0	0	0	0	0	0	0	0
_3308.011	59.8557890625	260.329895019531	6.53528022766113	-1	-220.25	6.53528022766113		0				-220.25	20	0		0	0
_3308.011	61.640015625	247.264083862305	6.5106725692749	-1	-220.25	6.5106725692749		0				-220.25	20	0		0	0
_3308.011	66.6665625	234.307739257813	6.49230337142944	-1	-220.25	6.49230337142944		0				-220.25	20	0		0	0
_3308.011	68.3450703125	221.249664306641	6.44863319396973	-1	-220.25	6.44863319396973		0				-220.25	20	0		0	0
_3308.011	69.9687265625	208.257919311523	6.39421844482422	-1	-220.25	6.39421844482422		0				-220.25	20	0		0	0
_3308.011	71.5913828125	195.230773925781	6.35470724105835	-1	-220.25	6.35470724105835		0				-220.25	20	0		0	0
_3308.011	80.47959375	182.281005859375	6.27845764160156	-1	-220.25	6.27845764160156		0				-220.25	20	0		0	0
_3308.011	90.221515625	169.301361083984	6.21641826629639	-1	-220.25	6.21641826629639		0				-220.25	20	0		0	0
_3308.011	91.8631171875	156.210006713867	6.15992403030396	-1	-220.25	6.15992403030396		0				-220.25	20	0		0	0
_3308.011	105.9394453125	143.278945922852	6.07674264907837	-1	-220.25	6.07674264907837		0				-220.25	20	0		0	0
_3308.011	118.0580078125	130.281509399414	5.99876022338867	-1	-220.25	5.99876022338867		0				-220.25	20	0		0	0
_3308.011	130.89065625	117.27961730957	5.92459011077881	-1	-220.25	5.92459011077881		0				-220.25	20	0		0	0
_3308.011	143.8170625	104.275466918945	5.8493800163269	-1	-220.25	5.8493800163269		0				-220.25	20	0		0	0
_3308.011	155.3970625	91.2712707519531	5.73431253433228	-1	-220.25	5.73431253433228		0				-220.25	20	0		0	0
_3308.011	168.700453125	78.3112564086914	5.62444400787354	-1	-220.25	5.62444400787354		0				-220.25	20	0		0	0
_3308.011	170.2981875	65.1731643676758	5.5454216003418	-1	-220.25	5.5454216003418		0				-220.25	20	0		0	0
_3308.011	185.55534375	52.2661094665527	5.34474611282349	-1	-220.25	5.34474611282349		0				-220.25	20	0		0	0
_3308.011	187.208921875	39.1732292175293	5.23903656005859	-1	-220.25	5.23903656005859		0				-220.25	20	0		0	0
_3308.011	201.887625	26.3224391937256	4.9021520614624	-1	-220.25	4.9021520614624		0				-220.25	20	0		0	0
_3308.011	216.30703125	13.2438011169434	4.57566499710083	-1	-220.25	4.57566499710083		0				-220.25	20	0		0	0
_3308.012	0.173536697387695	0.0732003152370453	0.000941674981731921	-1	-240	0.000941674981731921		0				-240	20	0		0	0
_3308.012	1.66354833984375	0.777559697628021	0.20980204641819	-1	-240	0.20980204641819		0				-240	20	0		0	0
_3308.012	3.04884057617187	2.89505958557129	0.542165338993073	-1	-240	0.542165338993073		0				-240	20	0		0	0
_3308.012	5.25693017578125	6.44228172302246	0.895145893096924	-1	-240	0.895145893096924		0				-240	20	0		0	0
_3308.012	6.62726123046875	11.334077835083	1.22126924991608	-1	-240	1.22126924991608		0				-240	20	0		0	0
_3308.012	9.4736435546875	17.5980834960938	1.60339772701263	-1	-240	1.60339772701263		0				-240	20	0		0	0
_3308.012	12.3878427734375	25.3172168731689	1.95828092098236	-1	-240	1.95828092098236		0				-240	20	0		0	0
_3308.012	15.364875	34.4052200317383	2.31174612045288	-1	-240	2.31174612045288		0				-240	20	0		0	0
_3308.012	18.53339453125	44.9018821716309	2.69576644897461	-1	-240	2.69576644897461		0				-240	20	0		0	0
_3308.012	21.78169921875	56.8116111755371	3.07736086845398	-1	-240	3.07736086845398		0				-240	20	0		0	0
_3308.012	25.028009765625	70.1266555786133	3.42568254470825	-1	-240	3.42568254470825		0				-240	20	0		0	0
_3308.012	28.402978515625	84.8105087280273	3.78578853607178	-1	-240	3.78578853607178		0				-240	20	0		0	0
_3308.012	31.90759765625	100.926177978516	4.14069557189941	-1	-240	4.14069557189941		0				-240	20	0		0	0
_3308.012	35.5548359375	118.426109313965	4.4952564239502	-1	-240	4.4952564239502		0				-240	20	0		0	0
_3308.012	39.36463671875	137.337936401367	4.85362911224365	-1	-240	4.85362911224365		0				-240	20	0		0	0
_3308.012	43.3070859375	157.619644165039	5.17041158676147	-1	-240	5.17041158676147		0				-240	20	0		0	0
_3308.012	47.3113671875	179.333129882813	5.49447250366211	-1	-240	5.49447250366211		0				-240	20	0		0	0
_3308.012	51.40740625	202.497192382813	5.8199200630188	-1	-240	5.8199200630188		0				-240	20	0		0	0
_3308.012	53.3591796875	227.213592529297	6.03688478469849	-1	-240	6.03688478469849		0				-240	20	0		0	0
_3308.012	57.73845703125	252.853179931641	6.44447374343872	-1	-240	6.44447374343872		0				-240	20	0		0	0
_3308.012	60.2357734375	280.144622802734	6.67564868927002	-1	-240	6.67564868927002	0	0	0	0	0	-240	20	0	0	0	0	0	0	0	0	0	0	0
_3308.012	61.371734375	280.041809082031	6.73664855957031	-1	-240	6.73664855957031		0				-240	20	0		0	0
_3308.012	64.32083984375	266.083709716797	6.74635314941406	-1	-240	6.74635314941406		0				-240	20	0		0	0
_3308.012	66.11603125	252.086944580078	6.71030807495117	-1	-240	6.71030807495117		0				-240	20	0		0	0
_3308.012	73.28584375	238.11116027832	6.68951272964478	-1	-240	6.68951272964478		0				-240	20	0		0	0
_3308.012	80.1125703125	224.107727050781	6.63995027542114	-1	-240	6.63995027542114		0				-240	20	0		0	0
_3308.012	88.83821875	210.09765625	6.59350728988647	-1	-240	6.59350728988647		0				-240	20	0		0	0
_3308.012	96.1666015625	196.085342407227	6.54047918319702	-1	-240	6.54047918319702		0				-240	20	0		0	0
_3308.012	97.846109375	182.024368286133	6.47462701797485	-1	-240	6.47462701797485		0				-240	20	0		0	0
_3308.012	108.9334296875	168.109298706055	6.40634918212891	-1	-240	6.40634918212891		0				-240	20	0		0	0
_3308.012	110.588	154.001831054688	6.34430932998657	-1	-240	6.34430932998657		0				-240	20	0		0	0
_3308.012	121.1058515625	140.078948974609	6.24934387207031	-1	-240	6.24934387207031		0				-240	20	0		0	0
_3308.012	134.4760625	126.08528137207	6.16685581207275	-1	-240	6.16685581207275		0				-240	20	0		0	0
_3308.012	136.105703125	111.983200073242	6.10031080245972	-1	-240	6.10031080245972		0				-240	20	0		0	0
_3308.012	152.434	98.0823059082031	5.9661808013916	-1	-240	5.9661808013916		0				-240	20	0		0	0
_3308.012	168.88196875	84.0608367919922	5.84244823455811	-1	-240	5.84244823455811		0				-240	20	0		0	0
_3308.012	185.01778125	70.0746841430664	5.71525001525879	-1	-240	5.71525001525879		0				-240	20	0		0	0
_3308.012	201.62334375	56.0652503967285	5.56586980819702	-1	-240	5.56586980819702		0				-240	20	0		0	0
_3308.012	215.133171875	42.0468978881836	5.39846754074097	-1	-240	5.39846754074097		0				-240	20	0		0	0
_3308.012	228.746734375	28.0550098419189	5.1711049079895	-1	-240	5.1711049079895		0				-240	20	0		0	0
_3308.012	245.292453125	14.0497722625732	4.80857276916504	-1	-240	4.80857276916504		0				-240	20	0		0	0
_3308.013	0.167550994873047	0.0793924853205681	-0.000812425336334854	-1	-260	-0.000812425336334854		0				-260	20	0		0	0
_3308.013	1.7812314453125	0.84014481306076	0.207489401102066	-1	-260	0.207489401102066		0				-260	20	0		0	0
_3308.013	3.098705078125	3.10802555084229	0.549518287181854	-1	-260	0.549518287181854		0				-260	20	0		0	0
_3308.013	5.284853515625	6.86202144622803	0.915662944316864	-1	-260	0.915662944316864		0				-260	20	0		0	0
_3308.013	6.66316455078125	12.1640453338623	1.25385200977325	-1	-260	1.25385200977325		0				-260	20	0		0	0
_3308.013	9.6751025390625	18.8614978790283	1.66846263408661	-1	-260	1.66846263408661		0				-260	20	0		0	0
_3308.013	12.7079853515625	27.1246471405029	2.05068778991699	-1	-260	2.05068778991699		0				-260	20	0		0	0
_3308.013	15.7518388671875	36.8838195800781	2.43547821044922	-1	-260	2.43547821044922		0				-260	20	0		0	0
_3308.013	17.257806640625	48.2517776489258	2.74532866477966	-1	-260	2.74532866477966		0				-260	20	0		0	0
_3308.013	20.86315625	60.8702621459961	3.2340190410614	-1	-260	3.2340190410614		0				-260	20	0		0	0
_3308.013	24.247099609375	75.122932434082	3.59551119804382	-1	-260	3.59551119804382		0				-260	20	0		0	0
_3308.013	27.784630859375	90.9146728515625	3.96809434890747	-1	-260	3.96809434890747		0				-260	20	0		0	0
_3308.013	29.4541640625	108.364898681641	4.23323488235474	-1	-260	4.23323488235474		0				-260	20	0		0	0
_3308.013	33.3826484375	126.910789489746	4.7156867980957	-1	-260	4.7156867980957		0				-260	20	0		0	0
_3308.013	35.1628828125	147.348434448242	4.96141862869263	-1	-260	4.96141862869263		0				-260	20	0		0	0
_3308.013	39.20107421875	168.929275512695	5.41025161743164	-1	-260	5.41025161743164		0				-260	20	0		0	0
_3308.013	43.402828125	192.153091430664	5.7502555847168	-1	-260	5.7502555847168		0				-260	20	0		0	0
_3308.013	47.64248046875	216.907089233398	6.07431650161743	-1	-260	6.07431650161743		0				-260	20	0		0	0
_3308.013	52.01278125	243.164779663086	6.38936614990234	-1	-260	6.38936614990234		0				-260	20	0		0	0
_3308.013	57.01040625	270.848754882813	6.72417163848877	-1	-260	6.72417163848877		0				-260	20	0		0	0
_3308.013	62.346125	300.085113525391	7.04892587661743	-1	-260	7.04892587661743	0	0	0	0	0	-260	20	0	0	0	0	0	0	0	0	0	0	0
_3308.013	63.48308203125	300.069641113281	7.07110738754272	-1	-260	7.07110738754272		0				-260	20	0		0	0
_3308.013	65.7679609375	285.0810546875	7.0482325553894	-1	-260	7.0482325553894		0				-260	20	0		0	0
_3308.013	72.9367734375	270.072570800781	7.0326361656189	-1	-260	7.0326361656189		0				-260	20	0		0	0
_3308.013	80.938359375	255.104995727539	6.99693727493286	-1	-260	6.99693727493286		0				-260	20	0		0	0
_3308.013	82.723578125	240.097625732422	6.95014762878418	-1	-260	6.95014762878418		0				-260	20	0		0	0
_3308.013	92.61909375	225.123413085938	6.89122772216797	-1	-260	6.89122772216797		0				-260	20	0		0	0
_3308.013	104.1352734375	210.112686157227	6.82260274887085	-1	-260	6.82260274887085		0				-260	20	0		0	0
_3308.013	114.2920859375	195.118530273438	6.76992130279541	-1	-260	6.76992130279541		0				-260	20	0		0	0
_3308.013	127.9006640625	180.116607666016	6.7054557800293	-1	-260	6.7054557800293		0				-260	20	0		0	0
_3308.013	140.415171875	165.117980957031	6.63405799865723	-1	-260	6.63405799865723		0				-260	20	0		0	0
_3308.013	154.434640625	150.103820800781	6.5522632598877	-1	-260	6.5522632598877		0				-260	20	0		0	0
_3308.013	168.13396875	135.118362426758	6.46596240997314	-1	-260	6.46596240997314		0				-260	20	0		0	0
_3308.013	182.26315625	120.091957092285	6.37376976013184	-1	-260	6.37376976013184		0				-260	20	0		0	0
_3308.013	195.813890625	105.098655700684	6.26632690429688	-1	-260	6.26632690429688		0				-260	20	0		0	0
_3308.013	213.5394375	90.095344543457	6.14571380615234	-1	-260	6.14571380615234		0				-260	20	0		0	0
_3308.013	230.83415625	75.0820159912109	6.00707817077637	-1	-260	6.00707817077637		0				-260	20	0		0	0
_3308.013	245.876890625	60.0951538085938	5.87398767471313	-1	-260	5.87398767471313		0				-260	20	0		0	0
_3308.013	263.62140625	45.0761413574219	5.66430139541626	-1	-260	5.66430139541626		0				-260	20	0		0	0
_3308.013	286.23884375	30.0747375488281	5.4078254699707	-1	-260	5.4078254699707		0				-260	20	0		0	0
_3308.013	306.030875	15.0621852874756	5.07891225814819	-1	-260	5.07891225814819		0				-260	20	0		0	0
_3308.014	0.169547302246094	0.132799968123436	-0.00171717186458409	-1	-280	-0.00171717186458409		0				-280	20	0		0	0
_3308.014	1.6396123046875	0.943310797214508	0.211782231926918	-1	-280	0.211782231926918		0				-280	20	0		0	0
_3308.014	3.00595483398437	3.37152433395386	0.56817090511322	-1	-280	0.56817090511322		0				-280	20	0		0	0
_3308.014	5.330732421875	7.36325407028198	0.947594940662384	-1	-280	0.947594940662384		0				-280	20	0		0	0
_3308.014	6.7190166015625	13.008056640625	1.29636800289154	-1	-280	1.29636800289154		0				-280	20	0		0	0
_3308.014	8.1102919921875	20.2605838775635	1.67468011379242	-1	-280	1.67468011379242		0				-280	20	0		0	0
_3308.014	11.363583984375	28.9660224914551	2.12689328193665	-1	-280	2.12689328193665		0				-280	20	0		0	0
_3308.014	12.881521484375	39.4848213195801	2.44379639625549	-1	-280	2.44379639625549		0				-280	20	0		0	0
_3308.014	16.169720703125	51.3757781982422	2.93006062507629	-1	-280	2.93006062507629		0				-280	20	0		0	0
_3308.014	19.599541015625	64.9728012084961	3.31442761421204	-1	-280	3.31442761421204		0				-280	20	0		0	0
_3308.014	23.07224609375	80.1741561889648	3.70364689826965	-1	-280	3.70364689826965		0				-280	20	0		0	0
_3308.014	26.63271484375	97.005241394043	4.08524131774902	-1	-280	4.08524131774902		0				-280	20	0		0	0
_3308.014	30.265990234375	115.388648986816	4.46544981002808	-1	-280	4.46544981002808		0				-280	20	0		0	0
_3308.014	34.10371875	135.406188964844	4.83560657501221	-1	-280	4.83560657501221		0				-280	20	0		0	0
_3308.014	37.94643359375	156.998138427734	5.19952535629272	-1	-280	5.19952535629272		0				-280	20	0		0	0
_3308.014	42.0175390625	180.197662353516	5.55200672149658	-1	-280	5.55200672149658		0				-280	20	0		0	0
_3308.014	46.205328125	205.016937255859	5.89998197555542	-1	-280	5.89998197555542		0				-280	20	0		0	0
_3308.014	50.5796171875	231.423904418945	6.23894643783569	-1	-280	6.23894643783569		0				-280	20	0		0	0
_3308.014	55.04766015625	259.421905517578	6.56820631027222	-1	-280	6.56820631027222		0				-280	20	0		0	0
_3308.014	60.23278125	288.935760498047	6.91132974624634	-1	-280	6.91132974624634		0				-280	20	0		0	0
_3308.014	65.49170703125	320.1181640625	7.23781681060791	-1	-280	7.23781681060791	0	0	0	0	0	-280	20	0	0	0	0	0	0	0	0	0	0	0
_3308.014	66.623671875	320.110412597656	7.26277160644531	-1	-280	7.26277160644531		0				-280	20	0		0	0
_3308.014	71.2433125	304.089111328125	7.26727724075317	-1	-280	7.26727724075317		0				-280	20	0		0	0
_3308.014	73.5271953125	288.105407714844	7.24058961868286	-1	-280	7.24058961868286		0				-280	20	0		0	0
_3308.014	75.7522421875	272.094085693359	7.17577743530273	-1	-280	7.17577743530273		0				-280	20	0		0	0
_3308.014	77.5394609375	256.091583251953	7.12101650238037	-1	-280	7.12101650238037		0				-280	20	0		0	0
_3308.014	88.879109375	240.181991577148	7.06590843200684	-1	-280	7.06590843200684		0				-280	20	0		0	0
_3308.014	90.652359375	224.098770141602	7.00664186477661	-1	-280	7.00664186477661		0				-280	20	0		0	0
_3308.014	101.6588984375	208.178085327148	6.93351125717163	-1	-280	6.93351125717163		0				-280	20	0		0	0
_3308.014	114.2232734375	192.158950805664	6.85587549209595	-1	-280	6.85587549209595		0				-280	20	0		0	0
_3308.014	126.1882421875	176.150848388672	6.79244947433472	-1	-280	6.79244947433472		0				-280	20	0		0	0
_3308.014	140.517890625	160.154876708984	6.70788192749023	-1	-280	6.70788192749023		0				-280	20	0		0	0
_3308.014	156.183953125	144.12126159668	6.62088775634766	-1	-280	6.62088775634766		0				-280	20	0		0	0
_3308.014	170.909546875	128.148406982422	6.53112125396729	-1	-280	6.53112125396729		0				-280	20	0		0	0
_3308.014	188.438625	112.135673522949	6.41674661636353	-1	-280	6.41674661636353		0				-280	20	0		0	0
_3308.014	204.503625	96.1405792236328	6.30202579498291	-1	-280	6.30202579498291		0				-280	20	0		0	0
_3308.014	222.142421875	80.122184753418	6.16616249084473	-1	-280	6.16616249084473		0				-280	20	0		0	0
_3308.014	240.091375	64.1280364990234	6.00430536270142	-1	-280	6.00430536270142		0				-280	20	0		0	0
_3308.014	258.718515625	48.1094741821289	5.81368112564087	-1	-280	5.81368112564087		0				-280	20	0		0	0
_3308.014	260.491765625	31.9868774414063	5.69861364364624	-1	-280	5.69861364364624		0				-280	20	0		0	0
_3308.014	279.0161875	16.1096515655518	5.17734336853027	-1	-280	5.17734336853027		0				-280	20	0		0	0
_3308.015	0.180516906738281	0.116213791072369	-0.000203106363187544	-1	-300	-0.000203106363187544		0				-300	20	0		0	0
_3308.015	1.79220434570312	0.970954418182373	0.224817723035812	-1	-300	0.224817723035812		0				-300	20	0		0	0
_3308.015	3.17849243164062	3.55286622047424	0.589551568031311	-1	-300	0.589551568031311		0				-300	20	0		0	0
_3308.015	4.5617890625	7.83208847045898	0.962859392166138	-1	-300	0.962859392166138		0				-300	20	0		0	0
_3308.015	5.91317236328125	13.8152456283569	1.35456395149231	-1	-300	1.35456395149231		0				-300	20	0		0	0
_3308.015	7.32140234375	21.5100650787354	1.76075685024261	-1	-300	1.76075685024261		0				-300	20	0		0	0
_3308.015	10.422103515625	30.7606220245361	2.22995114326477	-1	-300	2.22995114326477		0				-300	20	0		0	0
_3308.015	13.54175390625	41.7946815490723	2.63961911201477	-1	-300	2.63961911201477		0				-300	20	0		0	0
_3308.015	16.8030234375	54.5713119506836	3.05413937568665	-1	-300	3.05413937568665		0				-300	20	0		0	0
_3308.015	20.215890625	69.0186157226563	3.4665801525116	-1	-300	3.4665801525116		0				-300	20	0		0	0
_3308.015	21.907361328125	85.3278656005859	3.76568651199341	-1	-300	3.76568651199341		0				-300	20	0		0	0
_3308.015	25.570556640625	103.039070129395	4.28522348403931	-1	-300	4.28522348403931		0				-300	20	0		0	0
_3308.015	27.3108984375	122.784660339355	4.56526756286621	-1	-300	4.56526756286621		0				-300	20	0		0	0
_3308.015	31.231404296875	143.8271484375	5.05915689468384	-1	-300	5.05915689468384		0				-300	20	0		0	0
_3308.015	35.2805703125	166.772415161133	5.43104696273804	-1	-300	5.43104696273804		0				-300	20	0		0	0
_3308.015	39.48331640625	191.465682983398	5.79253959655762	-1	-300	5.79253959655762		0				-300	20	0		0	0
_3308.015	43.78979296875	217.81298828125	6.13393020629883	-1	-300	6.13393020629883		0				-300	20	0		0	0
_3308.015	48.21993359375	245.858535766602	6.49161005020142	-1	-300	6.49161005020142		0				-300	20	0		0	0
_3308.015	53.20558984375	275.544891357422	6.8655800819397	-1	-300	6.8655800819397		0				-300	20	0		0	0
_3308.015	58.48146875	306.972717285156	7.18617534637451	-1	-300	7.18617534637451		0				-300	20	0		0	0
_3308.015	63.997703125	340.131011962891	7.52513980865479	-1	-300	7.52513980865479	0	0	0	0	0	-300	20	0	0	0	0	0	0	0	0	0	0	0
_3308.015	65.1566015625	340.115539550781	7.55563974380493	-1	-300	7.55563974380493		0				-300	20	0		0	0
_3308.015	67.6369609375	323.097961425781	7.53657722473145	-1	-300	7.53657722473145		0				-300	20	0		0	0
_3308.015	69.939796875	306.088165283203	7.48978757858276	-1	-300	7.48978757858276		0				-300	20	0		0	0
_3308.015	76.27384375	289.102722167969	7.45547533035278	-1	-300	7.45547533035278		0				-300	20	0		0	0
_3308.015	85.3016796875	272.106231689453	7.43537330627441	-1	-300	7.43537330627441		0				-300	20	0		0	0
_3308.015	93.210515625	255.146240234375	7.37575960159302	-1	-300	7.37575960159302		0				-300	20	0		0	0
_3308.015	95.018671875	238.109939575195	7.31753253936768	-1	-300	7.31753253936768		0				-300	20	0		0	0
_3308.015	96.7669921875	221.062576293945	7.25306701660156	-1	-300	7.25306701660156		0				-300	20	0		0	0
_3308.015	108.00690625	204.175506591797	7.18409585952759	-1	-300	7.18409585952759		0				-300	20	0		0	0
_3308.015	109.7681953125	187.031890869141	7.1217098236084	-1	-300	7.1217098236084		0				-300	20	0		0	0
_3308.015	119.64775	170.159133911133	7.03887462615967	-1	-300	7.03887462615967		0				-300	20	0		0	0
_3308.015	133.6801875	153.162490844727	6.94598865509033	-1	-300	6.94598865509033		0				-300	20	0		0	0
_3308.015	150.24984375	136.141464233398	6.86280727386475	-1	-300	6.86280727386475		0				-300	20	0		0	0
_3308.015	164.9475	119.134757995605	6.7543249130249	-1	-300	6.7543249130249		0				-300	20	0		0	0
_3308.015	182.63515625	102.120223999023	6.65104150772095	-1	-300	6.65104150772095		0				-300	20	0		0	0
_3308.015	198.6921875	85.1023025512695	6.52107048034668	-1	-300	6.52107048034668		0				-300	20	0		0	0
_3308.015	200.468421875	67.978141784668	6.43165016174316	-1	-300	6.43165016174316		0				-300	20	0		0	0
_3308.015	224.0014375	51.1115112304688	6.13704919815063	-1	-300	6.13704919815063		0				-300	20	0		0	0
_3308.015	237.001640625	34.0921859741211	5.92008447647095	-1	-300	5.92008447647095		0				-300	20	0		0	0
_3308.015	238.91253125	16.9223670959473	5.74540328979492	-1	-300	5.74540328979492		0				-300	20	0		0	0
_3308.016	0.168550094604492	0.11820413172245	-0.00105707615148276	-1	-320.25	-0.00105707615148276		0				-320.25	20	0		0	0
_3308.016	1.66753771972656	1.02933776378632	0.229475185275078	-1	-320.25	0.229475185275078		0				-320.25	20	0		0	0
_3308.016	3.05282836914063	3.75167894363403	0.605794608592987	-1	-320.25	0.605794608592987		0				-320.25	20	0		0	0
_3308.016	4.420169921875	8.28632640838623	0.997606933116913	-1	-320.25	0.997606933116913		0				-320.25	20	0		0	0
_3308.016	7.429115234375	14.5414943695068	1.450812458992	-1	-320.25	1.450812458992		0				-320.25	20	0		0	0
_3308.016	10.6086064453125	22.6376934051514	1.88960492610931	-1	-320.25	1.88960492610931		0				-320.25	20	0		0	0
_3308.016	13.9706064453125	32.5594253540039	2.32179737091064	-1	-320.25	2.32179737091064		0				-320.25	20	0		0	0
_3308.016	17.389455078125	44.2524871826172	2.75537991523743	-1	-320.25	2.75537991523743		0				-320.25	20	0		0	0
_3308.016	20.953916015625	57.7688331604004	3.18341732025146	-1	-320.25	3.18341732025146		0				-320.25	20	0		0	0
_3308.016	24.627083984375	73.0774688720703	3.60556268692017	-1	-320.25	3.60556268692017		0				-320.25	20	0		0	0
_3308.016	28.4438671875	90.1695404052734	4.01939010620117	-1	-320.25	4.01939010620117		0				-320.25	20	0		0	0
_3308.016	32.236716796875	109.070449829102	4.41970014572144	-1	-320.25	4.41970014572144		0				-320.25	20	0		0	0
_3308.016	36.37862890625	129.785720825195	4.82313013076782	-1	-320.25	4.82313013076782		0				-320.25	20	0		0	0
_3308.016	40.61030078125	152.293197631836	5.20888376235962	-1	-320.25	5.20888376235962		0				-320.25	20	0		0	0
_3308.016	44.956671875	176.589584350586	5.58077383041382	-1	-320.25	5.58077383041382		0				-320.25	20	0		0	0
_3308.016	49.3399375	202.733474731445	5.94434595108032	-1	-320.25	5.94434595108032		0				-320.25	20	0		0	0
_3308.016	53.80099609375	230.628692626953	6.30549240112305	-1	-320.25	6.30549240112305		0				-320.25	20	0		0	0
_3308.016	58.44556640625	260.339385986328	6.65589380264282	-1	-320.25	6.65589380264282		0				-320.25	20	0		0	0
_3308.016	63.6296875	291.737335205078	7.01911973953247	-1	-320.25	7.01911973953247		0				-320.25	20	0		0	0
_3308.016	68.7828984375	325.042633056641	7.34837961196899	-1	-320.25	7.34837961196899		0				-320.25	20	0		0	0
_3308.016	74.470671875	360.135955810547	7.68249225616455	-1	-320.25	7.68249225616455	0	0	0	0	0	-320.25	20	0	0	0	0	0	0	0	0	0	0	0
_3308.016	75.59765625	360.118255615234	7.70952606201172	-1	-320.25	7.70952606201172		0				-320.25	20	0		0	0
_3308.016	78.0361328125	342.117706298828	7.68526458740234	-1	-320.25	7.68526458740234		0				-320.25	20	0		0	0
_3308.016	84.511796875	324.120513916016	7.66100358963013	-1	-320.25	7.66100358963013		0				-320.25	20	0		0	0
_3308.016	86.8385703125	306.108978271484	7.61490726470947	-1	-320.25	7.61490726470947		0				-320.25	20	0		0	0
_3308.016	95.3846953125	288.125091552734	7.5684642791748	-1	-320.25	7.5684642791748		0				-320.25	20	0		0	0
_3308.016	105.6621875	270.122436523438	7.50746440887451	-1	-320.25	7.50746440887451		0				-320.25	20	0		0	0
_3308.016	118.23753125	252.154052734375	7.44403839111328	-1	-320.25	7.44403839111328		0				-320.25	20	0		0	0
_3308.016	129.9481796875	234.194519042969	7.38199901580811	-1	-320.25	7.38199901580811		0				-320.25	20	0		0	0
_3308.016	141.624921875	216.157562255859	7.31510734558105	-1	-320.25	7.31510734558105		0				-320.25	20	0		0	0
_3308.016	153.23884375	198.167007446289	7.23608493804932	-1	-320.25	7.23608493804932		0				-320.25	20	0		0	0
_3308.016	167.47175	180.154312133789	7.14978408813477	-1	-320.25	7.14978408813477		0				-320.25	20	0		0	0
_3308.016	169.30384375	162.044281005859	7.09744882583618	-1	-320.25	7.09744882583618		0				-320.25	20	0		0	0
_3308.016	186.4090625	144.151992797852	6.9501485824585	-1	-320.25	6.9501485824585		0				-320.25	20	0		0	0
_3308.016	202.573796875	126.146865844727	6.83230781555176	-1	-320.25	6.83230781555176		0				-320.25	20	0		0	0
_3308.016	221.320609375	108.144981384277	6.71238803863525	-1	-320.25	6.71238803863525		0				-320.25	20	0		0	0
_3308.016	237.258953125	90.1120452880859	6.57132625579834	-1	-320.25	6.57132625579834		0				-320.25	20	0		0	0
_3308.016	254.478859375	72.1287689208984	6.40738964080811	-1	-320.25	6.40738964080811		0				-320.25	20	0		0	0
_3308.016	274.05346875	54.1199569702148	6.20394134521484	-1	-320.25	6.20394134521484		0				-320.25	20	0		0	0
_3308.016	292.45921875	36.1242942810059	5.95924949645996	-1	-320.25	5.95924949645996		0				-320.25	20	0		0	0
_3308.016	312.199375	18.1008625030518	5.58458662033081	-1	-320.25	5.58458662033081		0				-320.25	20	0		0	0
_3308.017	0.174532501220703	0.106151513755322	0.000733952561859041	-1	-340	0.000733952561859041		0				-340	20	0		0	0
_3308.017	1.66255102539063	1.06704366207123	0.24612495303154	-1	-340	0.24612495303154		0				-340	20	0		0	0
_3308.017	3.0548232421875	3.94640016555786	0.635576009750366	-1	-340	0.635576009750366		0				-340	20	0		0	0
_3308.017	4.461060546875	8.71988773345947	1.04455411434174	-1	-340	1.04455411434174		0				-340	20	0		0	0
_3308.017	5.86430419921875	15.4383583068848	1.47065138816833	-1	-340	1.47065138816833		0				-340	20	0		0	0
_3308.017	9.2392705078125	23.9038677215576	1.97944033145905	-1	-340	1.97944033145905		0				-340	20	0		0	0
_3308.017	12.5903017578125	34.3497085571289	2.41641616821289	-1	-340	2.41641616821289		0				-340	20	0		0	0
_3308.017	16.030095703125	46.6840858459473	2.86698174476624	-1	-340	2.86698174476624		0				-340	20	0		0	0
_3308.017	17.658736328125	61.1115303039551	3.20525240898132	-1	-340	3.20525240898132		0				-340	20	0		0	0
_3308.017	21.540345703125	77.088005065918	3.76880598068237	-1	-340	3.76880598068237		0				-340	20	0		0	0
_3308.017	25.36311328125	95.1751861572266	4.17188930511475	-1	-340	4.17188930511475		0				-340	20	0		0	0
_3308.017	29.3524375	115.134223937988	4.59056854248047	-1	-340	4.59056854248047		0				-340	20	0		0	0
_3308.017	33.5053203125	136.987213134766	4.99538469314575	-1	-340	4.99538469314575		0				-340	20	0		0	0
_3308.017	37.7030859375	160.747406005859	5.38980340957642	-1	-340	5.38980340957642		0				-340	20	0		0	0
_3308.017	42.060421875	186.389389038086	5.7752103805542	-1	-340	5.7752103805542		0				-340	20	0		0	0
_3308.017	46.5404296875	213.957366943359	6.1526460647583	-1	-340	6.1526460647583		0				-340	20	0		0	0
_3308.017	51.10122265625	243.414886474609	6.51760482788086	-1	-340	6.51760482788086		0				-340	20	0		0	0
_3308.017	56.3950546875	274.683471679688	6.90023946762085	-1	-340	6.90023946762085		0				-340	20	0		0	0
_3308.017	61.58915234375	307.911346435547	7.23885774612427	-1	-340	7.23885774612427		0				-340	20	0		0	0
_3308.017	66.928859375	343.059844970703	7.59653806686401	-1	-340	7.59653806686401		0				-340	20	0		0	0
_3308.017	72.779203125	380.136871337891	7.93688869476318	-1	-340	7.93688869476318	0	0	0	0	0	-340	20	0	0	0	0	0	0	0	0	0	0	0
_3308.017	73.9131640625	380.126922607422	7.97536039352417	-1	-340	7.97536039352417		0				-340	20	0		0	0
_3308.017	78.598625	361.088043212891	7.96773529052734	-1	-340	7.96773529052734		0				-340	20	0		0	0
_3308.017	81.0341015625	342.091278076172	7.92961072921753	-1	-340	7.92961072921753		0				-340	20	0		0	0
_3308.017	88.82625	323.118865966797	7.88801956176758	-1	-340	7.88801956176758		0				-340	20	0		0	0
_3308.017	98.0814765625	304.083465576172	7.85058832168579	-1	-340	7.85058832168579		0				-340	20	0		0	0
_3308.017	109.7751796875	285.117767333984	7.79166793823242	-1	-340	7.79166793823242		0				-340	20	0		0	0
_3308.017	121.464890625	266.126617431641	7.73378753662109	-1	-340	7.73378753662109		0				-340	20	0		0	0
_3308.017	123.377765625	247.048141479492	7.6714015007019	-1	-340	7.6714015007019		0				-340	20	0		0	0
_3308.017	125.1799453125	228.032669067383	7.6100549697876	-1	-340	7.6100549697876		0				-340	20	0		0	0
_3308.017	126.9561875	208.996170043945	7.5403904914856	-1	-340	7.5403904914856		0				-340	20	0		0	0
_3308.017	128.7055078125	189.99169921875	7.456862449646	-1	-340	7.456862449646		0				-340	20	0		0	0
_3308.017	149.0011875	171.167419433594	7.30505609512329	-1	-340	7.30505609512329		0				-340	20	0		0	0
_3308.017	169.553171875	152.127456665039	7.20870447158813	-1	-340	7.20870447158813		0				-340	20	0		0	0
_3308.017	188.271078125	133.150451660156	7.08670473098755	-1	-340	7.08670473098755		0				-340	20	0		0	0
_3308.017	209.568078125	114.126930236816	6.965744972229	-1	-340	6.965744972229		0				-340	20	0		0	0
_3308.017	229.47678125	95.1773986816406	6.8278021812439	-1	-340	6.8278021812439		0				-340	20	0		0	0
_3308.017	250.4326875	76.097282409668	6.68292808532715	-1	-340	6.68292808532715		0				-340	20	0		0	0
_3308.017	268.3268125	57.1132507324219	6.478440284729	-1	-340	6.478440284729		0				-340	20	0		0	0
_3308.017	270.21075	37.9389038085938	6.35020208358765	-1	-340	6.35020208358765		0				-340	20	0		0	0
_3308.017	294.1426875	19.0861835479736	5.76793193817139	-1	-340	5.76793193817139		0				-340	20	0		0	0
_3308.018	0.202458206176758	0.144266545772552	-0.000293581106234342	-1	-359.75	-0.000293581106234342		0				-359.75	20	0		0	0
_3308.018	1.69845385742188	1.15458536148071	0.24580742418766	-1	-359.75	0.24580742418766		0				-359.75	20	0		0	0
_3308.018	3.05681811523438	4.20035600662231	0.644788384437561	-1	-359.75	0.644788384437561		0				-359.75	20	0		0	0
_3308.018	5.88425048828125	9.16513633728027	1.08571410179138	-1	-359.75	1.08571410179138		0				-359.75	20	0		0	0
_3308.018	8.8712548828125	16.1728668212891	1.54179966449738	-1	-359.75	1.54179966449738		0				-359.75	20	0		0	0
_3308.018	12.018830078125	25.1906871795654	2.00908541679382	-1	-359.75	2.00908541679382		0				-359.75	20	0		0	0
_3308.018	15.2980537109375	36.2023239135742	2.46684503555298	-1	-359.75	2.46684503555298		0				-359.75	20	0		0	0
_3308.018	18.68199609375	49.1878509521484	2.92084169387817	-1	-359.75	2.92084169387817		0				-359.75	20	0		0	0
_3308.018	22.400044921875	64.1963348388672	3.38360714912415	-1	-359.75	3.38360714912415		0				-359.75	20	0		0	0
_3308.018	26.12208203125	81.1973419189453	3.8246762752533	-1	-359.75	3.8246762752533		0				-359.75	20	0		0	0
_3308.018	27.920267578125	100.403587341309	4.14450883865356	-1	-359.75	4.14450883865356		0				-359.75	20	0		0	0
_3308.018	31.963447265625	121.223167419434	4.70061111450195	-1	-359.75	4.70061111450195		0				-359.75	20	0		0	0
_3308.018	36.15023828125	144.228469848633	5.11215114593506	-1	-359.75	5.11215114593506		0				-359.75	20	0		0	0
_3308.018	40.48264453125	169.253326416016	5.50660419464111	-1	-359.75	5.50660419464111		0				-359.75	20	0		0	0
_3308.018	44.95467578125	196.253372192383	5.90192365646362	-1	-359.75	5.90192365646362		0				-359.75	20	0		0	0
_3308.018	49.579296875	225.259262084961	6.27793884277344	-1	-359.75	6.27793884277344		0				-359.75	20	0		0	0
_3308.018	54.38144140625	256.272888183594	6.6501407623291	-1	-359.75	6.6501407623291		0				-359.75	20	0		0	0
_3308.018	60.17593359375	289.173034667969	7.03939580917358	-1	-359.75	7.03939580917358		0				-359.75	20	0		0	0
_3308.018	66.0492109375	324.183044433594	7.39523887634277	-1	-359.75	7.39523887634277		0				-359.75	20	0		0	0
_3308.018	72.07209375	361.154357910156	7.74848318099976	-1	-359.75	7.74848318099976		0				-359.75	20	0		0	0
_3308.018	78.3253515625	400.147888183594	8.10342597961426	-1	-359.75	8.10342597961426	0	0	0	0	0	-359.75	20	0	0	0	0	0	0	0	0	0	0	0
_3308.018	79.469296875	400.129760742188	8.13843154907227	-1	-359.75	8.13843154907227		0				-359.75	20	0		0	0
_3308.018	82.5530390625	380.140472412109	8.11843299865723	-1	-359.75	8.11843299865723		0				-359.75	20	0		0	0
_3308.018	85.509125	360.133819580078	8.07746601104736	-1	-359.75	8.07746601104736		0				-359.75	20	0		0	0
_3308.018	94.8251953125	340.144256591797	8.04117774963379	-1	-359.75	8.04117774963379		0				-359.75	20	0		0	0
_3308.018	104.90121875	320.141571044922	7.99830484390259	-1	-359.75	7.99830484390259		0				-359.75	20	0		0	0
_3308.018	116.92803125	300.137481689453	7.94073629379272	-1	-359.75	7.94073629379272		0				-359.75	20	0		0	0
_3308.018	131.213796875	280.172027587891	7.88216257095337	-1	-359.75	7.88216257095337		0				-359.75	20	0		0	0
_3308.018	140.00128125	260.196411132813	7.82109355926514	-1	-359.75	7.82109355926514		0				-359.75	20	0		0	0
_3308.018	152.6903125	240.229934692383	7.74893379211426	-1	-359.75	7.74893379211426		0				-359.75	20	0		0	0
_3308.018	154.622140625	220.088439941406	7.68273496627808	-1	-359.75	7.68273496627808		0				-359.75	20	0		0	0
_3308.018	174.4959375	200.212936401367	7.58125352859497	-1	-359.75	7.58125352859497		0				-359.75	20	0		0	0
_3308.018	187.18896875	180.18977355957	7.49512624740601	-1	-359.75	7.49512624740601		0				-359.75	20	0		0	0
_3308.018	205.820109375	160.195205688477	7.37894916534424	-1	-359.75	7.37894916534424		0				-359.75	20	0		0	0
_3308.018	223.037015625	140.183853149414	7.2713680267334	-1	-359.75	7.2713680267334		0				-359.75	20	0		0	0
_3308.018	242.8220625	120.167335510254	7.14264440536499	-1	-359.75	7.14264440536499		0				-359.75	20	0		0	0
_3308.018	260.736109375	100.172500610352	7.00075101852417	-1	-359.75	7.00075101852417		0				-359.75	20	0		0	0
_3308.018	278.00090625	80.162956237793	6.83095693588257	-1	-359.75	6.83095693588257		0				-359.75	20	0		0	0
_3308.018	279.93175	59.9764785766602	6.72188520431519	-1	-359.75	6.72188520431519		0				-359.75	20	0		0	0
_3308.018	299.264	40.1481132507324	6.33665084838867	-1	-359.75	6.33665084838867		0				-359.75	20	0		0	0
_3308.018	301.359375	19.9602336883545	6.16248989105225	-1	-359.75	6.16248989105225		0				-359.75	20	0		0	0
_3313.000	0.163561599731445	0.0786184594035149	0.000318507809424773	-1	0	0.000318507809424773		0				0	20	0		0	0
_3313.000	0.834765930175781	0.154914855957031	0.0168070420622826	-1	0	0.0168070420622826		0				0	20	0		0	0
_3313.000	2.27491088867187	0.482215285301208	0.125542029738426	-1	0	0.125542029738426		0				0	20	0		0	0
_3313.000	3.66618774414062	0.995280742645264	0.244984894990921	-1	0	0.244984894990921		0				0	20	0		0	0
_3313.000	5.060455078125	1.68637084960938	0.372005850076675	-1	0	0.372005850076675		0				0	20	0		0	0
_3313.000	6.4307880859375	2.59418654441833	0.501836717128754	-1	0	0.501836717128754		0				0	20	0		0	0
_3313.000	7.7023837890625	3.68223810195923	0.629681766033173	-1	0	0.629681766033173		0				0	20	0		0	0
_3313.000	8.9291005859375	4.99696636199951	0.759940147399902	-1	0	0.759940147399902		0				0	20	0		0	0
_3313.000	10.1807509765625	6.49966955184937	0.891596496105194	-1	0	0.891596496105194		0				0	20	0		0	0
_3313.000	11.44037890625	8.1759729385376	1.02462804317474	-1	0	1.02462804317474		0				0	20	0		0	0
_3313.000	12.6940244140625	10.0833759307861	1.14735698699951	-1	0	1.14735698699951		0				0	20	0		0	0
_3313.000	13.9765908203125	12.1787519454956	1.27684342861176	-1	0	1.27684342861176		0				0	20	0		0	0
_3313.000	15.1045712890625	14.4753704071045	1.40292382240295	-1	0	1.40292382240295		0				0	20	0		0	0
_3313.000	17.03540234375	16.9533271789551	1.55558252334595	-1	0	1.55558252334595		0				0	20	0		0	0
_3313.000	18.2830625	19.6690158843994	1.66338539123535	-1	0	1.66338539123535		0				0	20	0		0	0
_3313.000	20.299666015625	22.5406074523926	1.81403350830078	-1	0	1.81403350830078		0				0	20	0		0	0
_3313.000	22.218529296875	25.637767791748	1.94062495231628	-1	0	1.94062495231628		0				0	20	0		0	0
_3313.000	24.25408203125	28.9306373596191	2.06961345672607	-1	0	2.06961345672607		0				0	20	0		0	0
_3313.000	26.292625	32.423641204834	2.19715857505798	-1	0	2.19715857505798		0				0	20	0		0	0
_3313.000	27.519341796875	36.1388893127441	2.29580330848694	-1	0	2.29580330848694		0				0	20	0		0	0
_3313.000	29.8620703125	40.006721496582	2.44899559020996	-1	0	2.44899559020996	0	0	0	0	0	0	20	0	0	0	0	0	0	0	0	0	0	0
_3313.000	30.999029296875	39.9901351928711	2.47291016578674	-1	0	2.47291016578674		0				0	20	0		0	0
_3313.000	32.2327265625	37.981029510498	2.4548876285553	-1	0	2.4548876285553		0				0	20	0		0	0
_3313.000	33.34375390625	35.970817565918	2.4340922832489	-1	0	2.4340922832489		0				0	20	0		0	0
_3313.000	34.46575	33.9782943725586	2.41225719451904	-1	0	2.41225719451904		0				0	20	0		0	0
_3313.000	35.59073828125	32.024471282959	2.38556981086731	-1	0	2.38556981086731		0				0	20	0		0	0
_3313.000	36.14725	30.2387161254883	2.35888242721558	-1	0	2.35888242721558		0				0	20	0		0	0
_3313.000	37.2822109375	27.9797077178955	2.32768940925598	-1	0	2.32768940925598		0				0	20	0		0	0
_3313.000	37.845703125	26.2204875946045	2.29580330848694	-1	0	2.29580330848694		0				0	20	0		0	0
_3313.000	38.9248125	23.9913311004639	2.26357054710388	-1	0	2.26357054710388		0				0	20	0		0	0
_3313.000	40.09169140625	21.9965877532959	2.2257924079895	-1	0	2.2257924079895		0				0	20	0		0	0
_3313.000	40.6382265625	20.3103408813477	2.20035743713379	-1	0	2.20035743713379		0				0	20	0		0	0
_3313.000	41.75823046875	17.9927196502686	2.15087366104126	-1	0	2.15087366104126		0				0	20	0		0	0
_3313.000	42.32670703125	16.2069549560547	2.11499333381653	-1	0	2.11499333381653		0				0	20	0		0	0
_3313.000	43.48261328125	14.0087490081787	2.05570077896118	-1	0	2.05570077896118		0				0	20	0		0	0
_3313.000	44.0540859375	12.2473077774048	2.01645588874817	-1	0	2.01645588874817		0				0	20	0		0	0
_3313.000	45.1631171875	10.0181369781494	1.94103574752808	-1	0	1.94103574752808		0				0	20	0		0	0
_3313.000	45.73159375	8.27548980712891	1.89079606533051	-1	0	1.89079606533051		0				0	20	0		0	0
_3313.000	46.87553125	6.057373046875	1.78627824783325	-1	0	1.78627824783325		0				0	20	0		0	0
_3313.000	48.13216796875	4.05819082260132	1.67784225940704	-1	0	1.67784225940704		0				0	20	0		0	0
_3313.000	48.714609375	2.36640334129333	1.59815430641174	-1	0	1.59815430641174		0				0	20	0		0	0
_3313.001	0.165555999755859	0.310382604598999	0.000281579239526764	-1	-20.25	0.000281579239526764		0				-20.25	20	0		0	0
_3313.001	0.871667419433594	0.425380080938339	0.019050432369113	-1	-20.25	0.019050432369113		0				-20.25	20	0		0	0
_3313.001	2.25097387695312	0.917436480522156	0.147398695349693	-1	-20.25	0.147398695349693		0				-20.25	20	0		0	0
_3313.001	3.66518872070312	1.67044842243195	0.28905314207077	-1	-20.25	0.28905314207077		0				-20.25	20	0		0	0
_3313.001	5.06643896484375	2.71979951858521	0.441211730241776	-1	-20.25	0.441211730241776		0				-20.25	20	0		0	0
_3313.001	6.29814208984375	4.07986354827881	0.596544504165649	-1	-20.25	0.596544504165649		0				-20.25	20	0		0	0
_3313.001	7.5707353515625	5.72631454467773	0.753200829029083	-1	-20.25	0.753200829029083		0				-20.25	20	0		0	0
_3313.001	8.8293671875	7.68458318710327	0.909736275672913	-1	-20.25	0.909736275672913		0				-20.25	20	0		0	0
_3313.001	10.069048828125	9.91928482055664	1.06554663181305	-1	-20.25	1.06554663181305		0				-20.25	20	0		0	0
_3313.001	11.3276796875	12.466908454895	1.22470331192017	-1	-20.25	1.22470331192017		0				-20.25	20	0		0	0
_3313.001	12.5673623046875	15.3285598754883	1.38135397434235	-1	-20.25	1.38135397434235		0				-20.25	20	0		0	0
_3313.001	14.6457978515625	18.4522666931152	1.56112587451935	-1	-20.25	1.56112587451935		0				-20.25	20	0		0	0
_3313.001	15.9004404296875	21.9021606445313	1.69222509860992	-1	-20.25	1.69222509860992		0				-20.25	20	0		0	0
_3313.001	17.163060546875	25.6926155090332	1.84908187389374	-1	-20.25	1.84908187389374		0				-20.25	20	0		0	0
_3313.001	19.53371484375	29.6964702606201	2.04211139678955	-1	-20.25	2.04211139678955		0				-20.25	20	0		0	0
_3313.001	20.792345703125	34.0718421936035	2.1652524471283	-1	-20.25	2.1652524471283		0				-20.25	20	0		0	0
_3313.001	23.11213671875	38.7457542419434	2.35195064544678	-1	-20.25	2.35195064544678		0				-20.25	20	0		0	0
_3313.001	24.359798828125	43.6629180908203	2.47325682640076	-1	-20.25	2.47325682640076		0				-20.25	20	0		0	0
_3313.001	25.613443359375	48.9361152648926	2.6215968132019	-1	-20.25	2.6215968132019		0				-20.25	20	0		0	0
_3313.001	28.587482421875	54.3939590454102	2.83856153488159	-1	-20.25	2.83856153488159		0				-20.25	20	0		0	0
_3313.001	29.819185546875	60.322826385498	2.96506643295288	-1	-20.25	2.96506643295288	0	0	0	0	0	-20.25	20	0	0	0	0	0	0	0	0	0	0	0
_3313.001	30.956142578125	60.2454261779785	2.97927665710449	-1	-20.25	2.97927665710449		0				-20.25	20	0		0	0
_3313.001	32.246689453125	57.2146492004395	2.96610617637634	-1	-20.25	2.96610617637634		0				-20.25	20	0		0	0
_3313.001	33.4634296875	54.2126197814941	2.9376859664917	-1	-20.25	2.9376859664917		0				-20.25	20	0		0	0
_3313.001	34.71807421875	51.2150077819824	2.91238498687744	-1	-20.25	2.91238498687744		0				-20.25	20	0		0	0
_3313.001	35.9976484375	48.2107620239258	2.88153839111328	-1	-20.25	2.88153839111328		0				-20.25	20	0		0	0
_3313.001	37.29218359375	45.2164611816406	2.84514665603638	-1	-20.25	2.84514665603638		0				-20.25	20	0		0	0
_3313.001	38.52687890625	42.2221603393555	2.81118083000183	-1	-20.25	2.81118083000183		0				-20.25	20	0		0	0
_3313.001	39.759578125	39.2190055847168	2.77548217773438	-1	-20.25	2.77548217773438		0				-20.25	20	0		0	0
_3313.001	41.04214453125	36.2258033752441	2.73701095581055	-1	-20.25	2.73701095581055		0				-20.25	20	0		0	0
_3313.001	42.28980859375	33.234806060791	2.71101665496826	-1	-20.25	2.71101665496826		0				-20.25	20	0		0	0
_3313.001	43.5284921875	30.2471237182617	2.66353416442871	-1	-20.25	2.66353416442871		0				-20.25	20	0		0	0
_3313.001	44.792109375	27.2362174987793	2.59768223762512	-1	-20.25	2.59768223762512		0				-20.25	20	0		0	0
_3313.001	46.03079296875	24.2396812438965	2.54326772689819	-1	-20.25	2.54326772689819		0				-20.25	20	0		0	0
_3313.001	50.60455078125	21.2608337402344	2.46909785270691	-1	-20.25	2.46909785270691		0				-20.25	20	0		0	0
_3313.001	51.844234375	18.2565498352051	2.43235921859741	-1	-20.25	2.43235921859741		0				-20.25	20	0		0	0
_3313.001	53.10884765625	15.2500524520874	2.35195064544678	-1	-20.25	2.35195064544678		0				-20.25	20	0		0	0
_3313.001	54.342546875	12.2457609176636	2.27639436721802	-1	-20.25	2.27639436721802		0				-20.25	20	0		0	0
_3313.001	55.58821484375	9.26358127593994	2.18375372886658	-1	-20.25	2.18375372886658		0				-20.25	20	0		0	0
_3313.001	56.8378671875	6.28582000732422	2.05965662002563	-1	-20.25	2.05965662002563		0				-20.25	20	0		0	0
_3313.001	58.08851953125	3.30252623558044	1.88756942749023	-1	-20.25	1.88756942749023		0				-20.25	20	0		0	0
_3313.002	0.168550094604492	0.122737683355808	0.000987836043350399	-1	-40	0.000987836043350399		0				-40	20	0		0	0
_3313.002	0.864686096191406	0.190188124775887	0.0447987243533134	-1	-40	0.0447987243533134		0				-40	20	0		0	0
_3313.002	2.25795678710938	0.862480878829956	0.251608848571777	-1	-40	0.251608848571777		0				-40	20	0		0	0
_3313.002	3.64324951171875	1.87202537059784	0.432732611894608	-1	-40	0.432732611894608		0				-40	20	0		0	0
_3313.002	4.8849248046875	3.28627157211304	0.619217813014984	-1	-40	0.619217813014984		0				-40	20	0		0	0
_3313.002	6.14355615234375	5.09858417510986	0.803619623184204	-1	-40	0.803619623184204		0				-40	20	0		0	0
_3313.002	7.35032666015625	7.31338500976563	0.988698899745941	-1	-40	0.988698899745941		0				-40	20	0		0	0
_3313.002	8.6199287109375	9.89197254180908	1.16972982883453	-1	-40	1.16972982883453		0				-40	20	0		0	0
_3313.002	9.895513671875	12.9017944335938	1.35252869129181	-1	-40	1.35252869129181		0				-40	20	0		0	0
_3313.002	12.37188671875	16.2698726654053	1.56407117843628	-1	-40	1.56407117843628		0				-40	20	0		0	0
_3313.002	13.6265283203125	20.0990371704102	1.71024560928345	-1	-40	1.71024560928345		0				-40	20	0		0	0
_3313.002	16.084947265625	24.2643375396729	1.93096852302551	-1	-40	1.93096852302551		0				-40	20	0		0	0
_3313.002	17.347568359375	28.8995666503906	2.07490348815918	-1	-40	2.07490348815918		0				-40	20	0		0	0
_3313.002	19.97653125	33.8709297180176	2.30134868621826	-1	-40	2.30134868621826		0				-40	20	0		0	0
_3313.002	22.497783203125	39.2558250427246	2.47568273544312	-1	-40	2.47568273544312		0				-40	20	0		0	0
_3313.002	24.9621875	45.0531425476074	2.65278959274292	-1	-40	2.65278959274292		0				-40	20	0		0	0
_3313.002	27.641017578125	51.2474021911621	2.8347487449646	-1	-40	2.8347487449646		0				-40	20	0		0	0
_3313.002	30.361734375	57.8408126831055	3.01878762245178	-1	-40	3.01878762245178		0				-40	20	0		0	0
_3313.002	33.23205078125	64.8366928100586	3.19554781913757	-1	-40	3.19554781913757		0				-40	20	0		0	0
_3313.002	36.25994921875	72.2272872924805	3.3768138885498	-1	-40	3.3768138885498		0				-40	20	0		0	0
_3313.002	39.38558203125	79.9971313476563	3.55392074584961	-1	-40	3.55392074584961	0	0	0	0	0	-40	20	0	0	0	0	0	0	0	0	0	0	0
_3313.002	40.52054296875	79.9949188232422	3.57332992553711	-1	-40	3.57332992553711		0				-40	20	0		0	0
_3313.002	41.88090234375	75.9590682983398	3.55461406707764	-1	-40	3.55461406707764		0				-40	20	0		0	0
_3313.002	43.14152734375	72.0249404907227	3.5209949016571	-1	-40	3.5209949016571		0				-40	20	0		0	0
_3313.002	44.37821875	68.0123062133789	3.48980188369751	-1	-40	3.48980188369751		0				-40	20	0		0	0
_3313.002	45.63385546875	63.9764442443848	3.456876039505	-1	-40	3.456876039505		0				-40	20	0		0	0
_3313.002	46.8735390625	59.9715347290039	3.42117738723755	-1	-40	3.42117738723755		0				-40	20	0		0	0
_3313.002	48.143140625	55.9865226745605	3.38131952285767	-1	-40	3.38131952285767		0				-40	20	0		0	0
_3313.002	49.40476171875	51.9804954528809	3.33903574943542	-1	-40	3.33903574943542		0				-40	20	0		0	0
_3313.002	50.69032421875	47.9733581542969	3.29397916793823	-1	-40	3.29397916793823		0				-40	20	0		0	0
_3313.002	51.9758828125	43.9805908203125	3.24684309959412	-1	-40	3.24684309959412		0				-40	20	0		0	0
_3313.002	53.2245390625	39.9900283813477	3.19970703125	-1	-40	3.19970703125		0				-40	20	0		0	0
_3313.002	54.46621875	35.9939270019531	3.14494585990906	-1	-40	3.14494585990906		0				-40	20	0		0	0
_3313.002	55.70091015625	31.99782371521	3.08637237548828	-1	-40	3.08637237548828		0				-40	20	0		0	0
_3313.002	56.928625	28.056999206543	3.01670789718628	-1	-40	3.01670789718628		0				-40	20	0		0	0
_3313.002	64.19816796875	24.0254993438721	2.90683937072754	-1	-40	2.90683937072754		0				-40	20	0		0	0
_3313.002	65.4538046875	20.0116844177246	2.8402943611145	-1	-40	2.8402943611145		0				-40	20	0		0	0
_3313.002	66.6875078125	16.0022830963135	2.7740957736969	-1	-40	2.7740957736969		0				-40	20	0		0	0
_3313.002	67.944140625	12.0017232894897	2.67323851585388	-1	-40	2.67323851585388		0				-40	20	0		0	0
_3313.002	69.164875	8.00668430328369	2.53252339363098	-1	-40	2.53252339363098		0				-40	20	0		0	0
_3313.002	75.767203125	4.06029176712036	2.2078263759613	-1	-40	2.2078263759613		0				-40	20	0		0	0
_3313.003	0.187498504638672	0.068113885819912	-0.000300043553579599	-1	-60	-0.000300043553579599		0				-60	20	0		0	0
_3313.003	0.878648803710937	0.219600930809975	0.0544969812035561	-1	-60	0.0544969812035561		0				-60	20	0		0	0
_3313.003	2.23900805664063	1.08208167552948	0.288970112800598	-1	-60	0.288970112800598		0				-60	20	0		0	0
_3313.003	3.48766528320313	2.34152412414551	0.492203325033188	-1	-60	0.492203325033188		0				-60	20	0		0	0
_3313.003	4.7173740234375	4.09412717819214	0.698623597621918	-1	-60	0.698623597621918		0				-60	20	0		0	0
_3313.003	5.97700244140625	6.36753368377686	0.906874656677246	-1	-60	0.906874656677246		0				-60	20	0		0	0
_3313.003	7.22665869140625	9.10756015777588	1.11169075965881	-1	-60	1.11169075965881		0				-60	20	0		0	0
_3313.003	9.4297607421875	12.3860778808594	1.3320620059967	-1	-60	1.3320620059967		0				-60	20	0		0	0
_3313.003	10.6893896484375	16.1146259307861	1.51150596141815	-1	-60	1.51150596141815		0				-60	20	0		0	0
_3313.003	11.94602734375	20.378345489502	1.71890020370483	-1	-60	1.71890020370483		0				-60	20	0		0	0
_3313.003	14.569005859375	25.0810317993164	1.96367228031158	-1	-60	1.96367228031158		0				-60	20	0		0	0
_3313.003	15.8156689453125	30.3830146789551	2.11966466903687	-1	-60	2.11966466903687		0				-60	20	0		0	0
_3313.003	17.08826171875	36.1659774780273	2.32699632644653	-1	-60	2.32699632644653		0				-60	20	0		0	0
_3313.003	18.346892578125	42.4044876098633	2.52281880378723	-1	-60	2.52281880378723		0				-60	20	0		0	0
_3313.003	21.322927734375	49.1173400878906	2.78691959381104	-1	-60	2.78691959381104		0				-60	20	0		0	0
_3313.003	24.16332421875	56.3155822753906	2.97789001464844	-1	-60	2.97789001464844		0				-60	20	0		0	0
_3313.003	27.0166875	64.0456619262695	3.17856502532959	-1	-60	3.17856502532959		0				-60	20	0		0	0
_3313.003	28.35909375	72.4081802368164	3.32413244247437	-1	-60	3.32413244247437		0				-60	20	0		0	0
_3313.003	31.597427734375	81.0194702148438	3.59585809707642	-1	-60	3.59585809707642		0				-60	20	0		0	0
_3313.003	32.98371875	90.4047241210938	3.73588013648987	-1	-60	3.73588013648987		0				-60	20	0		0	0
_3313.003	36.5581484375	100.04426574707	4.00344657897949	-1	-60	4.00344657897949		0				-60	20	0		0	0
_3313.003	37.68413671875	100.077438354492	4.02250909805298	-1	-60	4.02250909805298	0	0	0	0	0	-60	20	0	0	0	0	0	0	0	0	0	0	0
_3313.003	39.08239453125	94.9900894165039	4.00552606582642	-1	-60	4.00552606582642		0				-60	20	0		0	0
_3313.003	40.45970703125	89.9812393188477	3.97814583778381	-1	-60	3.97814583778381		0				-60	20	0		0	0
_3313.003	41.827046875	84.975700378418	3.94175386428833	-1	-60	3.94175386428833		0				-60	20	0		0	0
_3313.003	45.44835546875	79.9845199584961	3.9032826423645	-1	-60	3.9032826423645		0				-60	20	0		0	0
_3313.003	46.84362109375	74.9778594970703	3.86793041229248	-1	-60	3.86793041229248		0				-60	20	0		0	0
_3313.003	48.10125390625	69.9877777099609	3.82460689544678	-1	-60	3.82460689544678		0				-60	20	0		0	0
_3313.003	49.34691796875	64.9855194091797	3.78024339675903	-1	-60	3.78024339675903		0				-60	20	0		0	0
_3313.003	50.5925859375	59.9821472167969	3.73553347587585	-1	-60	3.73553347587585		0				-60	20	0		0	0
_3313.003	51.85719921875	54.9732398986816	3.68111896514893	-1	-60	3.68111896514893		0				-60	20	0		0	0
[truncated: 1,404 more rows]
